# Supplementary material for: Crystal structure of a tripeptide biphenyl hybrid C50H56N6O10·0.5H2O
Source: Acta Crystallogr E Crystallogr Commun. 2020 Jan 21;76(Pt 2):257–60. doi: 10.1107/S2056989020000584 (PMC7001844; doi:10.1107/S2056989020000584)
Supplement: Supplementary file 1 [file e-76-00257-sup1.cif]

##############################################################################
#                                                                            #
# This CIF contains the data in a paper accepted for publication in          #
# Acta Crystallographica Section E. It conforms to the requirements of       #
# Notes for Authors for Acta Crystallographica Section E, and has been       #
# peer reviewed under the auspices of the IUCr Commission on Journals.       #
#                                                                            #
# Full details of the Crystallographic Information File format               #
# are given in the paper "The Crystallographic Information File (CIF):       #
# a New Standard Archive File for Crystallography" by S. R. Hall, F. H.      #
# Allen and I. D. Brown [Acta Cryst. (1991), A47, 655-685].                  #
#                                                                            #
# The current version of the core CIF dictionary is obtainable from          #
# ftp://ftp.iucr.org/pub/cif_core.dic.                                       #
#                                                                            #
# Software is freely available for graphical display of the structure(s)     #
# in this CIF. For information consult the CIF software page                 #
# http://www.iucr.org/resources/cif/software.                                #
#                                                                            #
# This file may be used for bona fide research purposes within the           #
# scientific community so long as proper attribution is given to the journal # 
# article from which it was obtained.                                        #
#                                                                            #
##############################################################################
data_I
_audit_creation_method
;
Olex2 1.2
(compiled 2018.05.29 svn.r3508 for OlexSys, GUI svn.r5506)
;
_journal_date_recd_electronic     2020-01-09
_journal_date_accepted     2020-01-16
_journal_name_full     'Acta Crystallographica, Section E'
_journal_year     2020
_journal_volume     76
_journal_issue      2
_journal_page_first     257
_journal_page_last     260
_journal_paper_category     GO
_journal_paper_doi     10.1107/S2056989020000584
_journal_coeditor_code     VM2226
_publ_contact_author_name     'Thai Thanh Thu Bui'
_publ_contact_author_address
;
Department of Chemistry, VNU University of science,
Vietnam National University, Hanoi
19 Le Thanh Tong, Hanoi, Vietnam
;
_publ_contact_author_email     thaithanhthubui@gmail.com
_publ_contact_author_fax     ?
_publ_contact_author_phone     ?
_publ_section_title
;
Crystal structure of a tripeptide biphenyl hybrid
C~50~H~56~N~6~O~10~\\cdot0.5H~2~O
;
_publ_section_title_footnote     .
loop_
    _publ_author_name
    _publ_author_footnote
    _publ_author_address
    'Le, Thuy Quynh' .
;
Department of Chemistry, VNU University of science, Vietnam National University,
Hanoi
19 Le Thanh Tong, Hanoi, Vietnam
;
    'Nguyen, Xuan Tu' .
;
Department of Chemistry, VNU University of science, Vietnam National University,
Hanoi
19 Le Thanh Tong, Hanoi, Vietnam
;
    'Nguyen, Hung Huy' .
;
Department of Chemistry, VNU University of science, Vietnam National University,
Hanoi
19 Le Thanh Tong, Hanoi, Vietnam
;
    'Mac, Dinh Hung' .
;
Department of Chemistry, VNU University of science, Vietnam National University,
Hanoi
19 Le Thanh Tong, Hanoi, Vietnam
;
    'Bui, Thai Thanh Thu' .
;
Department of Chemistry, VNU University of science, Vietnam National University,
Hanoi
19 Le Thanh Tong, Hanoi, Vietnam
;
_publ_section_synopsis
;\
The synthesis of the peptide biphenyl hybrid compound
dimethyl
2,2'-[((2<i>S</i>,2'<i>S</i>)-2,2'-{[(2<i>S</i>,2'<i>S</i>)-1,1'-([1,1'-\
biphenyl]-2,2'-dicarbonyl)bis(pyrrolidine-1,2-diyl-2-carbonyl)]\
bis(azanediyl)}bis(3-phenylpropanoyl))bis(azanediyl)](2<i>S</i>,2'<i>S</i>)-\
dipropionate)
is described. The crystal structure of this compound has a highly ordered
supramolecular structure with extensive intermolecular hydrogen bonding.
;
_database_code_depnum_ccdc_archive     1970995
_chemical_name_systematic
;\
Dimethyl
2,2'-[((2<i>S</i>,2'<i>S</i>)-2,2'-{[(2<i>S</i>,2'<i>S</i>)-\
1,1'-([1,1'-biphenyl]-2,2'-dicarbonyl)bis(pyrrolidine-1,2-diyl-\
2-carbonyl)]bis(azanediyl)}bis(3-phenylpropanoyl))\
bis(azanediyl)](2<i>S</i>,2'<i>S</i>)-dipropionate hemihydrate
;
_chemical_name_common     ?
_chemical_formula_moiety     'C50 H56 N6 O10, 0.5(H2 O)'
_chemical_formula_sum     'C50 H57 N6 O10.50'
_chemical_formula_iupac     'C50 H56 N6 O10, 0.5H2 O'
_chemical_formula_weight     910.01
_chemical_melting_point     ?
_chemical_absolute_configuration     ?
_space_group_crystal_system     orthorhombic
_space_group_name_H-M_alt     'P 21 21 21'
_space_group_name_Hall     'P 2ac 2ab'
loop_
    _space_group_symop_operation_xyz
    'x, y, z'
    '-x+1/2, -y, z+1/2'
    '-x, y+1/2, -z+1/2'
    'x+1/2, -y+1/2, -z'
_cell_length_a     9.9955(5)
_cell_length_b     15.8364(7)
_cell_length_c     31.1356(14)
_cell_angle_alpha     90
_cell_angle_beta     90
_cell_angle_gamma     90
_cell_volume     4928.5(4)
_cell_formula_units_Z     4
_cell_measurement_reflns_used     9965
_cell_measurement_theta_min     3.108
_cell_measurement_theta_max     26.486
_cell_measurement_temperature     100
_exptl_crystal_description     prism
_exptl_crystal_colour     'clear light yellow'
_exptl_crystal_size_max     0.28
_exptl_crystal_size_mid     0.2
_exptl_crystal_size_min     0.15
_exptl_crystal_density_diffrn     1.226
_exptl_crystal_density_meas     ?
_exptl_crystal_density_method     ?
_exptl_crystal_F_000     1932
_exptl_absorpt_coefficient_mu     0.087
_exptl_absorpt_correction_type     multi-scan
_exptl_absorpt_process_details
;
(SADABS; Bruker, 2013)
;
_exptl_absorpt_correction_T_min     0.6946
_exptl_absorpt_correction_T_max     0.7454
_diffrn_ambient_temperature     100
_diffrn_source     ?
_diffrn_radiation_type     MoK\a
_diffrn_radiation_wavelength     0.71073
_diffrn_measurement_device_type     'Bruker D8 Quest CMOS'
_diffrn_measurement_method     '\f and \w scans'
_diffrn_detector_area_resol_mean     ?
_diffrn_reflns_number     43863
_diffrn_reflns_av_R_equivalents     0.0382
_diffrn_reflns_av_unetI/netI     0.0387
_diffrn_reflns_theta_min     2.886
_diffrn_reflns_theta_max     26.764
_diffrn_reflns_theta_full     25.242
_diffrn_measured_fraction_theta_max     0.995
_diffrn_measured_fraction_theta_full     0.997
_diffrn_reflns_limit_h_min     -12
_diffrn_reflns_limit_h_max     12
_diffrn_reflns_limit_k_min     -20
_diffrn_reflns_limit_k_max     20
_diffrn_reflns_limit_l_min     -39
_diffrn_reflns_limit_l_max     32
_refine_special_details     ?
_reflns_number_total     10447
_reflns_number_gt     8909
_reflns_threshold_expression     'I > 2\s(I)'
_refine_ls_structure_factor_coef     Fsqd
_refine_ls_matrix_type     full
_refine_ls_R_factor_all     0.0602
_refine_ls_R_factor_gt     0.0476
_refine_ls_wR_factor_gt     0.1235
_refine_ls_wR_factor_ref     0.1300
_refine_ls_goodness_of_fit_ref     1.057
_refine_ls_restrained_S_all     1.058
_refine_ls_number_reflns     10447
_refine_ls_number_parameters     621
_refine_ls_number_restraints     39
_refine_ls_hydrogen_treatment     constr
_refine_ls_weighting_scheme     calc
_refine_ls_weighting_details
              'w=1/[\s^2^(Fo^2^)+(0.0688P)^2^+1.5860P] where P=(Fo^2^+2Fc^2^)/3'
_atom_sites_solution_hydrogens     mixed
_atom_sites_solution_primary     iterative
_atom_sites_solution_secondary     ?
_refine_ls_shift/su_max     0.000
_refine_ls_shift/su_mean     0.000
_refine_diff_density_max     1.053
_refine_diff_density_min     -0.168
_refine_ls_extinction_method     none
_refine_ls_extinction_coef     .
_refine_ls_abs_structure_details
;
Flack <i>x</i> determined using 3422 quotients
[(<i>I</i>^+^)-(<i>I</i>^-^)]/[(<i>I</i>^+^)+(<i>I</i>^-^)]
(Parsons et al., 2013)
;
_refine_ls_abs_structure_Flack     0.1(3)
loop_
    _atom_type_symbol
    _atom_type_description
    _atom_type_scat_dispersion_real
    _atom_type_scat_dispersion_imag
    _atom_type_scat_source
    'C' 'C' 0.0033 0.0016
                         'International Tables Vol C Tables 4.2.6.8 and 6.1.1.4'
    'H' 'H' 0.0000 0.0000
                         'International Tables Vol C Tables 4.2.6.8 and 6.1.1.4'
    'N' 'N' 0.0061 0.0033
                         'International Tables Vol C Tables 4.2.6.8 and 6.1.1.4'
    'O' 'O' 0.0106 0.0060
                         'International Tables Vol C Tables 4.2.6.8 and 6.1.1.4'
_computing_data_collection
;
APEX2 (Bruker, 2013)
;
_computing_cell_refinement
;
SAINT (Bruker, 2013)
;
_computing_data_reduction
;
SAINT (Bruker, 2013)
;
_computing_structure_solution
;
<i>olex2.solve</i> (Bourhis et al., 2015)
;
_computing_structure_refinement
;
SHELXL (Sheldrick, 2015)
;
_computing_molecular_graphics
;
<i>OLEX2</i> (Dolomanov <i>et al.</i>,  2009)
;
_computing_publication_material
;
<i>OLEX2</i> (Dolomanov <i>et al.</i>,  2009)
;
loop_
    _atom_site_type_symbol
    _atom_site_label
    _atom_site_fract_x
    _atom_site_fract_y
    _atom_site_fract_z
    _atom_site_U_iso_or_equiv
    _atom_site_adp_type
    _atom_site_calc_flag
    _atom_site_occupancy
    _atom_site_disorder_assembly
    _atom_site_disorder_group
    O O8 0.5783(2) 0.35379(15) 0.61299(7) 0.0290(5) Uani d 1 . .
    O O5 0.1677(2) 0.52485(14) 0.62202(7) 0.0300(5) Uani d 1 . .
    O O6 0.1527(2) 0.33804(15) 0.71036(7) 0.0297(5) Uani d 1 . .
    O O7 0.1823(2) 0.20517(14) 0.61792(8) 0.0328(5) Uani d 1 . .
    O O9 0.7545(2) 0.24915(17) 0.69600(8) 0.0368(6) Uani d 1 . .
    O O4 0.3271(2) 0.67992(16) 0.56633(8) 0.0358(6) Uani d 1 . .
    O O10 0.5908(3) 0.18598(15) 0.65811(8) 0.0376(6) Uani d 1 . .
    O O3 0.3607(2) 0.78162(16) 0.46470(8) 0.0366(6) Uani d 1 . .
    O O2 0.0132(3) 0.94017(16) 0.53066(9) 0.0458(7) Uani d 1 . .
    N N5 0.2180(2) 0.34595(17) 0.61273(8) 0.0211(5) Uani d 1 . .
    H H5 0.1869 0.3968 0.6182 0.025 Uiso calc 1 . .
    O O1 0.1553(3) 1.04279(16) 0.51105(9) 0.0452(7) Uani d 1 . .
    N N2 0.1356(3) 0.66860(16) 0.52816(8) 0.0251(6) Uani d 1 . .
    H H2 0.0490 0.6587 0.5292 0.030 Uiso calc 1 . .
    N N6 0.4311(3) 0.32243(18) 0.66559(8) 0.0259(6) Uani d 1 . .
    H H6 0.3466 0.3178 0.6731 0.031 Uiso calc 1 . .
    N N3 0.1878(3) 0.65960(17) 0.64292(8) 0.0296(6) Uani d 1 . .
    N N4 -0.0114(2) 0.37316(16) 0.66369(8) 0.0229(5) Uani d 1 . .
    N N1 0.1567(3) 0.82474(17) 0.48518(10) 0.0336(7) Uani d 1 . .
    H H1 0.0797 0.8092 0.4964 0.040 Uiso calc 1 . .
    C C5 0.2483(3) 0.7659(2) 0.47812(10) 0.0255(7) Uani d 1 . .
    C C2 0.1053(4) 0.9653(2) 0.50913(12) 0.0329(8) Uani d 1 . .
    C C49 0.6401(3) 0.2466(2) 0.68322(10) 0.0273(7) Uani d 1 . .
    C C37 0.1444(3) 0.27814(19) 0.62330(10) 0.0234(6) Uani d 1 . .
    C C19 0.2126(3) 0.5774(2) 0.64748(10) 0.0236(6) Uani d 1 . .
    C C46 0.4634(3) 0.34112(19) 0.62472(10) 0.0226(6) Uani d 1 . .
    C C40 0.2546(3) 0.3822(2) 0.52165(9) 0.0246(6) Uani d 1 . .
    C C38 0.3471(3) 0.3369(2) 0.59253(9) 0.0226(6) Uani d 1 . .
    H H38 0.3491 0.2788 0.5800 0.027 Uiso calc 1 . .
    C C32 0.0613(3) 0.3867(2) 0.69939(10) 0.0247(7) Uani d 1 . .
    C C25 0.2567(3) 0.52550(19) 0.72356(9) 0.0227(6) Uani d 1 . .
    C C20 0.3034(3) 0.55266(19) 0.68390(9) 0.0231(6) Uani d 1 . .
    C C33 -0.1105(3) 0.4298(2) 0.64412(10) 0.0272(7) Uani d 1 . .
    H H33A -0.0832 0.4896 0.6468 0.033 Uiso calc 1 . .
    H H33B -0.1999 0.4223 0.6573 0.033 Uiso calc 1 . .
    C C45 0.1501(3) 0.4389(2) 0.51655(10) 0.0284(7) Uani d 1 . .
    H H45 0.1490 0.4896 0.5328 0.034 Uiso calc 1 . .
    C C22 0.5320(3) 0.5374(2) 0.70738(12) 0.0320(7) Uani d 1 . .
    H H22 0.6253 0.5417 0.7020 0.038 Uiso calc 1 . .
    C C31 0.0216(3) 0.4610(2) 0.72602(10) 0.0268(7) Uani d 1 . .
    C C34 -0.1097(3) 0.4010(2) 0.59730(10) 0.0306(7) Uani d 1 . .
    H H34A -0.1946 0.4158 0.5827 0.037 Uiso calc 1 . .
    H H34B -0.0341 0.4263 0.5813 0.037 Uiso calc 1 . .
    C C39 0.3631(3) 0.3978(2) 0.55481(9) 0.0254(7) Uani d 1 . .
    H H39A 0.3574 0.4567 0.5653 0.031 Uiso calc 1 . .
    H H39B 0.4521 0.3897 0.5415 0.031 Uiso calc 1 . .
    C C41 0.2561(3) 0.3086(2) 0.49701(10) 0.0292(7) Uani d 1 . .
    H H41 0.3279 0.2698 0.5000 0.035 Uiso calc 1 . .
    C C23 0.4861(3) 0.5099(2) 0.74670(12) 0.0328(8) Uani d 1 . .
    H H23 0.5481 0.4948 0.7685 0.039 Uiso calc 1 . .
    C C43 0.0489(4) 0.3485(2) 0.46349(11) 0.0332(8) Uani d 1 . .
    H H43 -0.0213 0.3372 0.4437 0.040 Uiso calc 1 . .
    C C8 0.1648(4) 0.6529(2) 0.40682(10) 0.0312(7) Uani d 1 . .
    C C14 0.2050(3) 0.6776(2) 0.56506(10) 0.0265(7) Uani d 1 . .
    C C44 0.0472(4) 0.4222(2) 0.48784(11) 0.0316(8) Uani d 1 . .
    H H44 -0.0245 0.4612 0.4848 0.038 Uiso calc 1 . .
    C C26 0.1115(3) 0.5259(2) 0.73614(9) 0.0255(7) Uani d 1 . .
    C C7 0.1065(3) 0.6452(2) 0.45158(10) 0.0306(7) Uani d 1 . .
    H H7A 0.0829 0.5854 0.4570 0.037 Uiso calc 1 . .
    H H7B 0.0232 0.6788 0.4531 0.037 Uiso calc 1 . .
    C C47 0.5353(3) 0.3100(2) 0.69728(10) 0.0269(7) Uani d 1 . .
    H H47 0.5805 0.3654 0.7025 0.032 Uiso calc 1 . .
    C C6 0.2021(3) 0.6751(2) 0.48676(10) 0.0265(7) Uani d 1 . .
    H H6A 0.2823 0.6374 0.4869 0.032 Uiso calc 1 . .
    C C42 0.1532(4) 0.2917(2) 0.46815(10) 0.0326(8) Uani d 1 . .
    H H42 0.1546 0.2412 0.4517 0.039 Uiso calc 1 . .
    C C21 0.4407(3) 0.5586(2) 0.67586(11) 0.0286(7) Uani d 1 . .
    H H21 0.4714 0.5773 0.6486 0.034 Uiso calc 1 . .
    C C30 -0.1064(4) 0.4624(3) 0.74307(11) 0.0395(9) Uani d 1 . .
    H H30 -0.1668 0.4179 0.7366 0.047 Uiso calc 1 . .
    C C36 0.0037(3) 0.2945(2) 0.63950(10) 0.0252(7) Uani d 1 . .
    H H36 -0.0263 0.2459 0.6576 0.030 Uiso calc 1 . .
    C C24 0.3505(3) 0.5042(2) 0.75457(10) 0.0293(7) Uani d 1 . .
    H H24 0.3207 0.4852 0.7819 0.035 Uiso calc 1 . .
    C C9 0.1242(4) 0.7179(2) 0.37993(11) 0.0383(8) Uani d 1 . .
    H H9 0.0580 0.7568 0.3893 0.046 Uiso calc 1 . .
    C C35 -0.0937(3) 0.3060(2) 0.60144(11) 0.0307(7) Uani d 1 . .
    H H35A -0.0560 0.2815 0.5748 0.037 Uiso calc 1 . .
    H H35B -0.1808 0.2787 0.6075 0.037 Uiso calc 1 . .
    C C4 0.1237(4) 0.9350(2) 0.43102(12) 0.0353(8) Uani d 1 . .
    H H4A 0.1771 0.9056 0.4092 0.053 Uiso calc 1 . .
    H H4B 0.1296 0.9961 0.4264 0.053 Uiso calc 1 . .
    H H4C 0.0302 0.9170 0.4288 0.053 Uiso calc 1 . .
    C C29 -0.1478(4) 0.5278(3) 0.76945(13) 0.0531(12) Uani d 1 . .
    H H29 -0.2350 0.5271 0.7816 0.064 Uiso calc 1 . .
    C C15 0.1186(4) 0.6907(2) 0.60477(10) 0.0317(8) Uani d 1 . .
    H H15 0.0294 0.6629 0.6014 0.038 Uiso calc 1 . .
    C C27 0.0672(3) 0.5929(3) 0.76131(12) 0.0390(9) Uani d 1 . .
    H H27 0.1256 0.6387 0.7672 0.047 Uiso calc 1 . .
    C C13 0.2600(4) 0.5956(2) 0.39230(11) 0.0355(8) Uani d 1 . .
    H H13 0.2886 0.5510 0.4105 0.043 Uiso calc 1 . .
    C C3 0.1767(3) 0.9136(2) 0.47531(12) 0.0334(8) Uani d 1 . .
    H H3 0.2745 0.9266 0.4764 0.040 Uiso calc 1 . .
    C C12 0.3135(4) 0.6032(3) 0.35134(12) 0.0440(9) Uani d 1 . .
    H H12 0.3776 0.5634 0.3414 0.053 Uiso calc 1 . .
    C C10 0.1802(5) 0.7262(3) 0.33924(12) 0.0451(10) Uani d 1 . .
    H H10 0.1539 0.7717 0.3212 0.054 Uiso calc 1 . .
    C C28 -0.0625(4) 0.5933(3) 0.77791(14) 0.0561(13) Uani d 1 . .
    H H28 -0.0917 0.6393 0.7951 0.067 Uiso calc 1 . .
    C C11 0.2732(4) 0.6690(3) 0.32496(12) 0.0465(10) Uani d 1 . .
    H H11 0.3100 0.6745 0.2970 0.056 Uiso calc 1 . .
    C C18 0.2329(4) 0.7290(2) 0.67105(12) 0.0388(9) Uani d 1 . .
    H H18C 0.3232 0.7490 0.6628 0.047 Uiso calc 0.746(11) A 2
    H H18D 0.2340 0.7114 0.7016 0.047 Uiso calc 0.746(11) A 2
    H H18A 0.3292 0.7245 0.6782 0.047 Uiso calc 0.254(11) A 1
    H H18B 0.1798 0.7323 0.6978 0.047 Uiso calc 0.254(11) A 1
    C C48 0.4734(4) 0.2800(3) 0.73931(11) 0.0402(9) Uani d 1 . .
    H H48A 0.4047 0.3202 0.7485 0.060 Uiso calc 1 . .
    H H48B 0.5430 0.2761 0.7614 0.060 Uiso calc 1 . .
    H H48C 0.4326 0.2243 0.7351 0.060 Uiso calc 1 . .
    C C50 0.6830(5) 0.1212(2) 0.64429(13) 0.0473(10) Uani d 1 . .
    H H50A 0.7417 0.1438 0.6219 0.071 Uiso calc 1 . .
    H H50B 0.6327 0.0730 0.6328 0.071 Uiso calc 1 . .
    H H50C 0.7372 0.1026 0.6688 0.071 Uiso calc 1 . .
    C C16 0.1028(5) 0.7859(3) 0.61383(13) 0.0511(11) Uani d 1 . .
    H H16C 0.0117 0.8053 0.6062 0.061 Uiso calc 0.746(11) A 2
    H H16D 0.1688 0.8190 0.5971 0.061 Uiso calc 0.746(11) A 2
    H H16A 0.1091 0.8189 0.5869 0.061 Uiso calc 0.254(11) A 1
    H H16B 0.0156 0.7978 0.6276 0.061 Uiso calc 0.254(11) A 1
    C C1 0.0909(6) 1.0984(3) 0.54255(14) 0.0606(13) Uani d 1 . .
    H H1A -0.0051 1.1017 0.5365 0.091 Uiso calc 1 . .
    H H1B 0.1303 1.1549 0.5407 0.091 Uiso calc 1 . .
    H H1C 0.1046 1.0756 0.5715 0.091 Uiso calc 1 . .
    O O11 0.3543(5) 0.0810(3) 0.6507(2) 0.0484(14) Uani d 0.5 . .
    H H11A 0.3164 0.1111 0.6307 0.073 Uiso d 0.5 . .
    H H11B 0.4078 0.1161 0.6636 0.073 Uiso d 0.5 . .
    C C17B 0.1282(8) 0.7962(4) 0.6631(2) 0.0526(18) Uani d 0.746(11) A 2
    H H17A 0.1625 0.8533 0.6700 0.063 Uiso calc 0.746(11) A 2
    H H17B 0.0459 0.7854 0.6799 0.063 Uiso calc 0.746(11) A 2
    C C17A 0.204(2) 0.8050(9) 0.6403(5) 0.047(3) Uani d 0.254(11) A 1
    H H17C 0.1801 0.8555 0.6574 0.057 Uiso calc 0.254(11) A 1
    H H17D 0.2847 0.8182 0.6233 0.057 Uiso calc 0.254(11) A 1
loop_
    _atom_site_aniso_label
    _atom_site_aniso_U_11
    _atom_site_aniso_U_22
    _atom_site_aniso_U_33
    _atom_site_aniso_U_12
    _atom_site_aniso_U_13
    _atom_site_aniso_U_23
    O8 0.0180(11) 0.0412(13) 0.0278(12) 0.0043(9) 0.0010(9) -0.0014(10)
    O5 0.0355(13) 0.0288(11) 0.0256(11) -0.0027(10) -0.0080(10) 0.0001(10)
    O6 0.0248(11) 0.0390(12) 0.0254(11) 0.0010(10) -0.0052(9) 0.0020(10)
    O7 0.0321(12) 0.0245(12) 0.0419(14) 0.0017(10) 0.0016(11) -0.0055(10)
    O9 0.0242(12) 0.0512(15) 0.0351(13) 0.0127(11) -0.0037(10) 0.0015(11)
    O4 0.0274(13) 0.0468(14) 0.0333(12) 0.0080(11) -0.0101(10) -0.0035(11)
    O10 0.0392(14) 0.0353(13) 0.0384(14) 0.0094(11) -0.0051(11) -0.0034(11)
    O3 0.0253(12) 0.0438(14) 0.0407(13) -0.0030(11) 0.0031(10) -0.0034(12)
    O2 0.0446(16) 0.0348(14) 0.0578(17) -0.0044(12) 0.0116(14) -0.0067(13)
    N5 0.0173(12) 0.0239(13) 0.0222(12) 0.0018(10) -0.0022(10) -0.0012(10)
    O1 0.0634(18) 0.0328(13) 0.0393(14) -0.0167(13) -0.0107(13) -0.0015(12)
    N2 0.0224(13) 0.0277(13) 0.0252(13) 0.0021(11) -0.0046(11) 0.0002(11)
    N6 0.0172(12) 0.0391(15) 0.0213(12) 0.0049(11) -0.0014(10) 0.0013(12)
    N3 0.0371(15) 0.0299(14) 0.0218(13) 0.0084(12) -0.0079(12) -0.0024(12)
    N4 0.0197(13) 0.0271(14) 0.0220(12) -0.0007(10) -0.0024(10) -0.0025(11)
    N1 0.0206(13) 0.0251(14) 0.0550(18) -0.0025(11) 0.0028(13) 0.0033(14)
    C5 0.0217(15) 0.0329(17) 0.0219(14) -0.0012(13) -0.0060(12) -0.0029(13)
    C2 0.0330(18) 0.0254(17) 0.0403(19) -0.0030(15) -0.0114(16) 0.0037(15)
    C49 0.0243(16) 0.0335(17) 0.0242(15) 0.0084(13) -0.0011(13) 0.0054(14)
    C37 0.0239(15) 0.0243(16) 0.0219(14) -0.0009(12) -0.0043(12) -0.0028(13)
    C19 0.0226(15) 0.0288(16) 0.0194(14) 0.0006(12) 0.0019(12) -0.0003(13)
    C46 0.0190(15) 0.0261(16) 0.0228(15) 0.0057(12) 0.0002(12) -0.0012(13)
    C40 0.0254(15) 0.0301(16) 0.0182(14) -0.0049(13) 0.0025(12) 0.0018(13)
    C38 0.0183(14) 0.0271(16) 0.0224(14) 0.0047(12) -0.0007(12) -0.0025(13)
    C32 0.0182(14) 0.0348(17) 0.0211(15) -0.0048(13) 0.0005(12) 0.0031(14)
    C25 0.0175(14) 0.0295(16) 0.0211(14) 0.0007(12) -0.0011(12) -0.0041(13)
    C20 0.0238(15) 0.0234(15) 0.0220(15) 0.0045(12) -0.0012(12) -0.0034(13)
    C33 0.0184(14) 0.0346(17) 0.0284(16) 0.0043(13) -0.0021(13) -0.0027(14)
    C45 0.0318(17) 0.0260(16) 0.0273(16) -0.0054(13) -0.0040(14) 0.0028(14)
    C22 0.0175(15) 0.0378(19) 0.0405(19) 0.0006(14) 0.0039(14) 0.0035(16)
    C31 0.0184(15) 0.0426(19) 0.0193(14) -0.0038(14) -0.0020(12) -0.0056(14)
    C34 0.0210(15) 0.046(2) 0.0248(16) 0.0036(15) -0.0076(13) 0.0003(15)
    C39 0.0227(15) 0.0329(17) 0.0207(14) -0.0008(13) -0.0006(12) 0.0007(13)
    C41 0.0299(17) 0.0336(18) 0.0240(15) -0.0007(14) 0.0034(14) -0.0016(14)
    C23 0.0194(16) 0.045(2) 0.0335(18) 0.0016(14) -0.0076(14) 0.0080(16)
    C43 0.0337(18) 0.043(2) 0.0233(16) -0.0124(16) -0.0046(14) 0.0028(15)
    C8 0.0371(19) 0.0316(17) 0.0249(15) -0.0057(15) -0.0093(14) -0.0030(14)
    C14 0.0281(16) 0.0242(16) 0.0271(16) 0.0065(13) -0.0074(13) 0.0013(13)
    C44 0.0310(17) 0.0341(18) 0.0298(17) -0.0034(14) -0.0072(14) 0.0076(15)
    C26 0.0168(14) 0.0420(18) 0.0176(14) -0.0009(13) -0.0022(12) -0.0043(14)
    C7 0.0336(18) 0.0280(16) 0.0302(17) -0.0032(14) -0.0070(14) -0.0014(14)
    C47 0.0197(15) 0.0386(19) 0.0225(15) 0.0069(13) -0.0028(12) 0.0011(14)
    C6 0.0278(16) 0.0278(16) 0.0240(15) 0.0054(13) -0.0035(13) -0.0026(13)
    C42 0.0368(18) 0.0384(18) 0.0227(15) -0.0092(15) 0.0032(14) -0.0059(14)
    C21 0.0258(16) 0.0329(17) 0.0271(16) -0.0027(13) 0.0069(13) 0.0037(14)
    C30 0.0230(17) 0.065(2) 0.0305(17) -0.0115(17) -0.0001(14) -0.0164(18)
    C36 0.0216(15) 0.0269(16) 0.0270(16) -0.0033(12) -0.0037(13) -0.0027(13)
    C24 0.0242(16) 0.0427(19) 0.0210(15) -0.0012(14) -0.0001(13) 0.0050(14)
    C9 0.053(2) 0.0340(18) 0.0280(17) -0.0026(17) -0.0114(16) -0.0049(16)
    C35 0.0195(15) 0.043(2) 0.0298(17) -0.0022(14) -0.0056(13) -0.0112(15)
    C4 0.0323(18) 0.0298(17) 0.044(2) -0.0040(14) 0.0060(16) 0.0004(16)
    C29 0.0184(17) 0.096(3) 0.045(2) -0.004(2) 0.0057(16) -0.036(2)
    C15 0.0359(19) 0.0358(18) 0.0234(15) 0.0135(15) -0.0040(14) 0.0006(14)
    C27 0.0215(16) 0.059(2) 0.0369(19) -0.0037(16) -0.0039(14) -0.0240(19)
    C13 0.042(2) 0.0325(18) 0.0319(17) -0.0042(16) -0.0101(16) -0.0050(15)
    C3 0.0238(16) 0.0261(16) 0.050(2) -0.0059(13) -0.0012(15) 0.0029(16)
    C12 0.039(2) 0.056(2) 0.037(2) -0.0027(18) -0.0057(16) -0.0170(19)
    C10 0.064(3) 0.044(2) 0.0269(17) -0.008(2) -0.0122(18) 0.0006(17)
    C28 0.0237(18) 0.091(3) 0.054(2) 0.000(2) 0.0028(17) -0.046(3)
    C11 0.053(2) 0.063(3) 0.0238(17) -0.017(2) -0.0078(17) -0.0028(18)
    C18 0.050(2) 0.0321(18) 0.0340(18) 0.0109(16) -0.0127(17) -0.0093(15)
    C48 0.0300(18) 0.066(3) 0.0249(17) 0.0155(18) -0.0011(14) 0.0071(18)
    C50 0.068(3) 0.0342(19) 0.039(2) 0.0199(19) -0.003(2) 0.0003(17)
    C16 0.074(3) 0.043(2) 0.036(2) 0.033(2) -0.003(2) -0.0010(18)
    C1 0.113(4) 0.032(2) 0.037(2) -0.014(2) -0.006(2) -0.0101(18)
    O11 0.023(2) 0.048(3) 0.074(4) 0.004(2) -0.008(3) -0.001(3)
    C17B 0.077(4) 0.044(3) 0.037(3) 0.028(3) -0.012(3) -0.015(2)
    C17A 0.074(7) 0.029(6) 0.040(6) 0.015(6) -0.010(6) -0.019(5)
_geom_special_details
;
 All esds (except the esd in the dihedral angle between two l.s. planes)
 are estimated using the full covariance matrix.  The cell esds are taken
 into account individually in the estimation of esds in distances, angles
 and torsion angles; correlations between esds in cell parameters are only
 used when they are defined by crystal symmetry.  An approximate (isotropic)
 treatment of cell esds is used for estimating esds involving l.s. planes.
;
loop_
    _geom_bond_atom_site_label_1
    _geom_bond_atom_site_label_2
    _geom_bond_site_symmetry_2
    _geom_bond_distance
    _geom_bond_publ_flag
    O8 C46 . 1.221(4) ?
    O5 C19 . 1.234(4) ?
    O6 C32 . 1.243(4) ?
    O7 C37 . 1.227(4) ?
    O9 C49 . 1.211(4) ?
    O4 C14 . 1.221(4) ?
    O10 C49 . 1.333(4) ?
    O10 C50 . 1.445(4) ?
    O3 C5 . 1.224(4) ?
    O2 C2 . 1.207(4) ?
    N5 H5 . 0.8800 ?
    N5 C37 . 1.343(4) ?
    N5 C38 . 1.443(4) ?
    O1 C2 . 1.326(4) ?
    O1 C1 . 1.466(5) ?
    N2 H2 . 0.8800 ?
    N2 C14 . 1.350(4) ?
    N2 C6 . 1.454(4) ?
    N6 H6 . 0.8800 ?
    N6 C46 . 1.346(4) ?
    N6 C47 . 1.448(4) ?
    N3 C19 . 1.332(4) ?
    N3 C15 . 1.460(4) ?
    N3 C18 . 1.476(4) ?
    N4 C32 . 1.345(4) ?
    N4 C33 . 1.469(4) ?
    N4 C36 . 1.463(4) ?
    N1 H1 . 0.8800 ?
    N1 C5 . 1.325(4) ?
    N1 C3 . 1.454(4) ?
    C5 C6 . 1.534(5) ?
    C2 C3 . 1.513(5) ?
    C49 C47 . 1.515(4) ?
    C37 C36 . 1.516(4) ?
    C19 C20 . 1.505(4) ?
    C46 C38 . 1.536(4) ?
    C40 C45 . 1.386(5) ?
    C40 C39 . 1.518(4) ?
    C40 C41 . 1.396(5) ?
    C38 H38 . 1.0000 ?
    C38 C39 . 1.528(4) ?
    C32 C31 . 1.492(5) ?
    C25 C20 . 1.388(4) ?
    C25 C26 . 1.503(4) ?
    C25 C24 . 1.387(4) ?
    C20 C21 . 1.398(5) ?
    C33 H33A . 0.9900 ?
    C33 H33B . 0.9900 ?
    C33 C34 . 1.527(4) ?
    C45 H45 . 0.9500 ?
    C45 C44 . 1.388(5) ?
    C22 H22 . 0.9500 ?
    C22 C23 . 1.378(5) ?
    C22 C21 . 1.382(5) ?
    C31 C26 . 1.402(5) ?
    C31 C30 . 1.385(5) ?
    C34 H34A . 0.9900 ?
    C34 H34B . 0.9900 ?
    C34 C35 . 1.519(5) ?
    C39 H39A . 0.9900 ?
    C39 H39B . 0.9900 ?
    C41 H41 . 0.9500 ?
    C41 C42 . 1.391(5) ?
    C23 H23 . 0.9500 ?
    C23 C24 . 1.380(5) ?
    C43 H43 . 0.9500 ?
    C43 C44 . 1.392(5) ?
    C43 C42 . 1.386(5) ?
    C8 C7 . 1.515(5) ?
    C8 C9 . 1.388(5) ?
    C8 C13 . 1.390(5) ?
    C14 C15 . 1.523(5) ?
    C44 H44 . 0.9500 ?
    C26 C27 . 1.391(5) ?
    C7 H7A . 0.9900 ?
    C7 H7B . 0.9900 ?
    C7 C6 . 1.529(4) ?
    C47 H47 . 1.0000 ?
    C47 C48 . 1.523(5) ?
    C6 H6A . 1.0000 ?
    C42 H42 . 0.9500 ?
    C21 H21 . 0.9500 ?
    C30 H30 . 0.9500 ?
    C30 C29 . 1.384(6) ?
    C36 H36 . 1.0000 ?
    C36 C35 . 1.544(4) ?
    C24 H24 . 0.9500 ?
    C9 H9 . 0.9500 ?
    C9 C10 . 1.391(5) ?
    C35 H35A . 0.9900 ?
    C35 H35B . 0.9900 ?
    C4 H4A . 0.9800 ?
    C4 H4B . 0.9800 ?
    C4 H4C . 0.9800 ?
    C4 C3 . 1.515(5) ?
    C29 H29 . 0.9500 ?
    C29 C28 . 1.369(6) ?
    C15 H15 . 1.0000 ?
    C15 C16 . 1.542(5) ?
    C27 H27 . 0.9500 ?
    C27 C28 . 1.395(5) ?
    C13 H13 . 0.9500 ?
    C13 C12 . 1.388(5) ?
    C3 H3 . 1.0000 ?
    C12 H12 . 0.9500 ?
    C12 C11 . 1.387(6) ?
    C10 H10 . 0.9500 ?
    C10 C11 . 1.372(6) ?
    C28 H28 . 0.9500 ?
    C11 H11 . 0.9500 ?
    C18 H18C . 0.9900 ?
    C18 H18D . 0.9900 ?
    C18 H18A . 0.9900 ?
    C18 H18B . 0.9900 ?
    C18 C17B . 1.513(6) ?
    C18 C17A . 1.566(15) ?
    C48 H48A . 0.9800 ?
    C48 H48B . 0.9800 ?
    C48 H48C . 0.9800 ?
    C50 H50A . 0.9800 ?
    C50 H50B . 0.9800 ?
    C50 H50C . 0.9800 ?
    C16 H16C . 0.9900 ?
    C16 H16D . 0.9900 ?
    C16 H16A . 0.9900 ?
    C16 H16B . 0.9900 ?
    C16 C17B . 1.563(7) ?
    C16 C17A . 1.335(17) ?
    C1 H1A . 0.9800 ?
    C1 H1B . 0.9800 ?
    C1 H1C . 0.9800 ?
    O11 H11A . 0.8701 ?
    O11 H11B . 0.8694 ?
    C17B H17A . 0.9900 ?
    C17B H17B . 0.9900 ?
    C17A H17C . 0.9900 ?
    C17A H17D . 0.9900 ?
loop_
    _geom_angle_atom_site_label_1
    _geom_angle_atom_site_label_2
    _geom_angle_atom_site_label_3
    _geom_angle_site_symmetry_1
    _geom_angle_site_symmetry_3
    _geom_angle
    _geom_angle_publ_flag
    C49 O10 C50 . . 116.8(3) ?
    C37 N5 H5 . . 119.4 ?
    C37 N5 C38 . . 121.2(3) ?
    C38 N5 H5 . . 119.4 ?
    C2 O1 C1 . . 114.9(3) ?
    C14 N2 H2 . . 119.6 ?
    C14 N2 C6 . . 120.8(3) ?
    C6 N2 H2 . . 119.6 ?
    C46 N6 H6 . . 119.9 ?
    C46 N6 C47 . . 120.1(3) ?
    C47 N6 H6 . . 119.9 ?
    C19 N3 C15 . . 120.3(3) ?
    C19 N3 C18 . . 127.4(3) ?
    C15 N3 C18 . . 112.1(3) ?
    C32 N4 C33 . . 127.6(3) ?
    C32 N4 C36 . . 120.4(3) ?
    C36 N4 C33 . . 112.1(2) ?
    C5 N1 H1 . . 118.3 ?
    C5 N1 C3 . . 123.4(3) ?
    C3 N1 H1 . . 118.3 ?
    O3 C5 N1 . . 123.2(3) ?
    O3 C5 C6 . . 121.8(3) ?
    N1 C5 C6 . . 115.0(3) ?
    O2 C2 O1 . . 124.6(4) ?
    O2 C2 C3 . . 124.6(3) ?
    O1 C2 C3 . . 110.8(3) ?
    O9 C49 O10 . . 124.4(3) ?
    O9 C49 C47 . . 122.4(3) ?
    O10 C49 C47 . . 113.0(3) ?
    O7 C37 N5 . . 123.4(3) ?
    O7 C37 C36 . . 119.5(3) ?
    N5 C37 C36 . . 116.9(3) ?
    O5 C19 N3 . . 121.5(3) ?
    O5 C19 C20 . . 121.9(3) ?
    N3 C19 C20 . . 116.6(3) ?
    O8 C46 N6 . . 123.0(3) ?
    O8 C46 C38 . . 121.6(3) ?
    N6 C46 C38 . . 115.2(3) ?
    C45 C40 C39 . . 120.8(3) ?
    C45 C40 C41 . . 119.1(3) ?
    C41 C40 C39 . . 120.1(3) ?
    N5 C38 C46 . . 112.8(2) ?
    N5 C38 H38 . . 106.2 ?
    N5 C38 C39 . . 111.5(2) ?
    C46 C38 H38 . . 106.2 ?
    C39 C38 C46 . . 113.3(3) ?
    C39 C38 H38 . . 106.2 ?
    O6 C32 N4 . . 121.7(3) ?
    O6 C32 C31 . . 122.1(3) ?
    N4 C32 C31 . . 116.2(3) ?
    C20 C25 C26 . . 123.7(3) ?
    C24 C25 C20 . . 117.9(3) ?
    C24 C25 C26 . . 118.2(3) ?
    C25 C20 C19 . . 123.3(3) ?
    C25 C20 C21 . . 120.7(3) ?
    C21 C20 C19 . . 116.1(3) ?
    N4 C33 H33A . . 111.3 ?
    N4 C33 H33B . . 111.3 ?
    N4 C33 C34 . . 102.2(2) ?
    H33A C33 H33B . . 109.2 ?
    C34 C33 H33A . . 111.3 ?
    C34 C33 H33B . . 111.3 ?
    C40 C45 H45 . . 119.7 ?
    C40 C45 C44 . . 120.6(3) ?
    C44 C45 H45 . . 119.7 ?
    C23 C22 H22 . . 120.4 ?
    C23 C22 C21 . . 119.2(3) ?
    C21 C22 H22 . . 120.4 ?
    C26 C31 C32 . . 122.2(3) ?
    C30 C31 C32 . . 118.1(3) ?
    C30 C31 C26 . . 119.6(3) ?
    C33 C34 H34A . . 111.3 ?
    C33 C34 H34B . . 111.3 ?
    H34A C34 H34B . . 109.2 ?
    C35 C34 C33 . . 102.4(3) ?
    C35 C34 H34A . . 111.3 ?
    C35 C34 H34B . . 111.3 ?
    C40 C39 C38 . . 110.2(3) ?
    C40 C39 H39A . . 109.6 ?
    C40 C39 H39B . . 109.6 ?
    C38 C39 H39A . . 109.6 ?
    C38 C39 H39B . . 109.6 ?
    H39A C39 H39B . . 108.1 ?
    C40 C41 H41 . . 119.7 ?
    C42 C41 C40 . . 120.5(3) ?
    C42 C41 H41 . . 119.7 ?
    C22 C23 H23 . . 119.8 ?
    C22 C23 C24 . . 120.4(3) ?
    C24 C23 H23 . . 119.8 ?
    C44 C43 H43 . . 120.1 ?
    C42 C43 H43 . . 120.1 ?
    C42 C43 C44 . . 119.8(3) ?
    C9 C8 C7 . . 120.1(3) ?
    C9 C8 C13 . . 119.2(3) ?
    C13 C8 C7 . . 120.6(3) ?
    O4 C14 N2 . . 123.0(3) ?
    O4 C14 C15 . . 122.5(3) ?
    N2 C14 C15 . . 114.4(3) ?
    C45 C44 C43 . . 120.1(3) ?
    C45 C44 H44 . . 120.0 ?
    C43 C44 H44 . . 120.0 ?
    C31 C26 C25 . . 123.9(3) ?
    C27 C26 C25 . . 117.3(3) ?
    C27 C26 C31 . . 118.8(3) ?
    C8 C7 H7A . . 108.9 ?
    C8 C7 H7B . . 108.9 ?
    C8 C7 C6 . . 113.2(3) ?
    H7A C7 H7B . . 107.8 ?
    C6 C7 H7A . . 108.9 ?
    C6 C7 H7B . . 108.9 ?
    N6 C47 C49 . . 113.0(3) ?
    N6 C47 H47 . . 108.4 ?
    N6 C47 C48 . . 109.6(3) ?
    C49 C47 H47 . . 108.4 ?
    C49 C47 C48 . . 108.9(3) ?
    C48 C47 H47 . . 108.4 ?
    N2 C6 C5 . . 111.1(3) ?
    N2 C6 C7 . . 109.1(3) ?
    N2 C6 H6A . . 108.6 ?
    C5 C6 H6A . . 108.6 ?
    C7 C6 C5 . . 110.7(3) ?
    C7 C6 H6A . . 108.6 ?
    C41 C42 H42 . . 120.0 ?
    C43 C42 C41 . . 119.9(3) ?
    C43 C42 H42 . . 120.0 ?
    C20 C21 H21 . . 119.8 ?
    C22 C21 C20 . . 120.3(3) ?
    C22 C21 H21 . . 119.8 ?
    C31 C30 H30 . . 119.5 ?
    C29 C30 C31 . . 121.1(4) ?
    C29 C30 H30 . . 119.5 ?
    N4 C36 C37 . . 114.4(2) ?
    N4 C36 H36 . . 109.5 ?
    N4 C36 C35 . . 103.3(2) ?
    C37 C36 H36 . . 109.5 ?
    C37 C36 C35 . . 110.5(3) ?
    C35 C36 H36 . . 109.5 ?
    C25 C24 H24 . . 119.2 ?
    C23 C24 C25 . . 121.6(3) ?
    C23 C24 H24 . . 119.2 ?
    C8 C9 H9 . . 120.0 ?
    C8 C9 C10 . . 120.1(4) ?
    C10 C9 H9 . . 120.0 ?
    C34 C35 C36 . . 104.4(3) ?
    C34 C35 H35A . . 110.9 ?
    C34 C35 H35B . . 110.9 ?
    C36 C35 H35A . . 110.9 ?
    C36 C35 H35B . . 110.9 ?
    H35A C35 H35B . . 108.9 ?
    H4A C4 H4B . . 109.5 ?
    H4A C4 H4C . . 109.5 ?
    H4B C4 H4C . . 109.5 ?
    C3 C4 H4A . . 109.5 ?
    C3 C4 H4B . . 109.5 ?
    C3 C4 H4C . . 109.5 ?
    C30 C29 H29 . . 120.2 ?
    C28 C29 C30 . . 119.6(4) ?
    C28 C29 H29 . . 120.2 ?
    N3 C15 C14 . . 110.2(3) ?
    N3 C15 H15 . . 111.1 ?
    N3 C15 C16 . . 103.3(3) ?
    C14 C15 H15 . . 111.1 ?
    C14 C15 C16 . . 109.9(3) ?
    C16 C15 H15 . . 111.1 ?
    C26 C27 H27 . . 119.7 ?
    C26 C27 C28 . . 120.6(4) ?
    C28 C27 H27 . . 119.7 ?
    C8 C13 H13 . . 119.8 ?
    C12 C13 C8 . . 120.4(4) ?
    C12 C13 H13 . . 119.8 ?
    N1 C3 C2 . . 108.2(3) ?
    N1 C3 C4 . . 111.1(3) ?
    N1 C3 H3 . . 109.0 ?
    C2 C3 C4 . . 110.4(3) ?
    C2 C3 H3 . . 109.0 ?
    C4 C3 H3 . . 109.0 ?
    C13 C12 H12 . . 120.1 ?
    C11 C12 C13 . . 119.8(4) ?
    C11 C12 H12 . . 120.1 ?
    C9 C10 H10 . . 119.8 ?
    C11 C10 C9 . . 120.4(4) ?
    C11 C10 H10 . . 119.8 ?
    C29 C28 C27 . . 120.2(4) ?
    C29 C28 H28 . . 119.9 ?
    C27 C28 H28 . . 119.9 ?
    C12 C11 H11 . . 120.0 ?
    C10 C11 C12 . . 120.1(4) ?
    C10 C11 H11 . . 120.0 ?
    N3 C18 H18C . . 111.3 ?
    N3 C18 H18D . . 111.3 ?
    N3 C18 H18A . . 112.0 ?
    N3 C18 H18B . . 112.0 ?
    N3 C18 C17B . . 102.4(3) ?
    N3 C18 C17A . . 98.7(6) ?
    H18C C18 H18D . . 109.2 ?
    H18A C18 H18B . . 109.7 ?
    C17B C18 H18C . . 111.3 ?
    C17B C18 H18D . . 111.3 ?
    C17A C18 H18A . . 112.0 ?
    C17A C18 H18B . . 112.0 ?
    C47 C48 H48A . . 109.5 ?
    C47 C48 H48B . . 109.5 ?
    C47 C48 H48C . . 109.5 ?
    H48A C48 H48B . . 109.5 ?
    H48A C48 H48C . . 109.5 ?
    H48B C48 H48C . . 109.5 ?
    O10 C50 H50A . . 109.5 ?
    O10 C50 H50B . . 109.5 ?
    O10 C50 H50C . . 109.5 ?
    H50A C50 H50B . . 109.5 ?
    H50A C50 H50C . . 109.5 ?
    H50B C50 H50C . . 109.5 ?
    C15 C16 H16C . . 110.7 ?
    C15 C16 H16D . . 110.7 ?
    C15 C16 H16A . . 110.8 ?
    C15 C16 H16B . . 110.8 ?
    C15 C16 C17B . . 105.4(3) ?
    H16C C16 H16D . . 108.8 ?
    H16A C16 H16B . . 108.8 ?
    C17B C16 H16C . . 110.7 ?
    C17B C16 H16D . . 110.7 ?
    C17A C16 C15 . . 104.9(6) ?
    C17A C16 H16A . . 110.8 ?
    C17A C16 H16B . . 110.8 ?
    O1 C1 H1A . . 109.5 ?
    O1 C1 H1B . . 109.5 ?
    O1 C1 H1C . . 109.5 ?
    H1A C1 H1B . . 109.5 ?
    H1A C1 H1C . . 109.5 ?
    H1B C1 H1C . . 109.5 ?
    H11A O11 H11B . . 104.4 ?
    C18 C17B C16 . . 101.5(4) ?
    C18 C17B H17A . . 111.5 ?
    C18 C17B H17B . . 111.5 ?
    C16 C17B H17A . . 111.5 ?
    C16 C17B H17B . . 111.5 ?
    H17A C17B H17B . . 109.3 ?
    C18 C17A H17C . . 109.6 ?
    C18 C17A H17D . . 109.6 ?
    C16 C17A C18 . . 110.2(11) ?
    C16 C17A H17C . . 109.6 ?
    C16 C17A H17D . . 109.6 ?
    H17C C17A H17D . . 108.1 ?
loop_
    _geom_hbond_atom_site_label_d
    _geom_hbond_atom_site_label_h
    _geom_hbond_atom_site_label_a
    _geom_hbond_site_symmetry_d
    _geom_hbond_site_symmetry_h
    _geom_hbond_site_symmetry_a
    _geom_hbond_distance_dh
    _geom_hbond_distance_ha
    _geom_hbond_distance_da
    _geom_hbond_angle_dha
    _geom_hbond_publ_flag
    O11 H11B O10 1_555 1_555 1_555 0.87 2.15 2.899(6) 145 yes
    O11 H11A O7 1_555 1_555 1_555 0.87 2.03 2.804(6) 145 yes
    C29 H29 O11 1_555 1_555 3_556 0.95 2.57 3.339(7) 138 yes
    N5 H5 O5 1_555 1_555 1_555 0.88 2.04 2.892(3) 163 yes
    N2 H2 O3 1_555 1_555 4_466 0.88 2.11 2.867(4) 143 yes
    C6 H6A O2 1_555 1_555 4_556 1.00 2.67 3.647(4) 165 yes
    C4 H4C O4 1_555 1_555 4_466 0.98 2.55 3.480(4) 159 yes
    C27 H27 O9 1_555 1_555 3_656 0.95 2.41 3.327(5) 162 yes
    C1 H1B O7 1_555 1_555 1_565 0.98 2.59 3.033(5) 108 yes
    C1 H1C O7 1_555 1_555 1_565 0.98 2.63 3.033(5) 105 yes
_shelx_space_group_comment
;
The symmetry employed for this shelxl refinement is uniquely defined
by the following loop, which should always be used as a source of
symmetry information in preference to the above space-group names.
They are only intended as comments.
;
_shelx_estimated_absorpt_T_min     0.976
_shelx_estimated_absorpt_T_max     0.987
_shelx_hkl_file
;
   2   0   0 1277.97   42.10
   2   0   0 1297.37   42.00
  -2   0   0 1253.47   42.00
   3   0   0    0.40    0.60
  -3   0   0   -1.10    0.60
   3   0   0   -1.40    0.70
  -4   0   0 2016.80   67.89
   4   0   0 2079.39   67.69
   4   0   0 2072.59   67.89
   5   0   0   -1.80    0.80
  -5   0   0   -1.80    0.90
   5   0   0   -0.80    1.10
   6   0   0  410.06   14.70
   6   0   0  420.26   14.50
  -6   0   0  401.36   14.80
  -7   0   0    1.70    1.50
   7   0   0   -2.50    1.60
   7   0   0    2.50    1.30
   8   0   0  129.99    6.30
  -8   0   0  128.99    6.40
   9   0   0   -1.20    2.60
  -9   0   0   -3.70    1.80
  10   0   0  174.98    8.70
 -10   0   0  188.68    8.70
  11   0   0    0.70    2.40
 -11   0   0   -2.10    2.60
 -12   0   0   15.00    3.80
   2   1   0  550.74   18.50
  -2  -1   0  539.95   18.50
   2  -1   0  590.44   18.60
  -2   1   0  547.95   18.60
   2  -1   0  549.74   18.50
  -2   1   0  546.35   18.50
   3  -1   0 1520.35   48.70
  -3   1   0 1477.45   48.60
  -3  -1   0 1458.05   48.70
  -3   1   0 1464.05   48.70
   3   1   0 1475.15   48.40
   3   1   0 1445.46   48.70
   4   1   0   14.60    1.50
   4   1   0   11.90    1.40
   4  -1   0   17.80    1.90
   4  -1   0   11.20    1.60
  -4  -1   0   14.60    1.70
  -4   1   0   13.40    1.50
  -4   1   0   15.30    1.60
  -5   1   0  144.89    6.20
   5   1   0  161.38    5.90
  -5  -1   0  155.18    6.20
  -5   1   0  151.98    6.00
   5  -1   0  152.48    6.20
   5  -1   0  153.68    6.30
   5   1   0  164.38    6.20
   6   1   0   24.00    2.70
   6  -1   0   30.70    2.60
   6  -1   0   30.70    3.00
  -6  -1   0   37.20    2.70
  -6   1   0   29.00    2.70
  -7   1   0  157.88    6.90
   7   1   0  160.28    6.60
   7  -1   0  156.78    7.00
   7  -1   0  156.98    6.90
   7   1   0  153.68    6.80
  -7  -1   0  159.48    6.90
   8  -1   0   33.90    4.20
   8   1   0   39.00    4.30
  -8   1   0   48.30    3.80
  -8  -1   0   51.09    3.90
   9  -1   0    5.80    3.00
   9   1   0    7.60    2.50
  -9  -1   0    5.90    2.20
 -10   1   0   64.59    5.00
  10   1   0   57.19    5.20
  10  -1   0   62.09    6.50
  10   1   0   55.79    4.60
 -10  -1   0   53.79    5.10
 -11  -1   0   37.70    5.20
 -11   1   0   36.70    4.90
 -12   1   0   39.80    4.90
 -12  -1   0   43.40    4.90
   1   2   0  495.55   15.50
  -1  -2   0  481.65   15.50
   1  -2   0  464.55   15.60
   1  -2   0  440.56   15.60
  -1   2   0  451.35   15.80
   1  -2   0  474.65   15.80
  -1  -2   0  488.05   15.60
   1   2   0  441.66   15.50
  -2   2   0 1368.26   46.50
  -2  -2   0 1373.96   46.20
   2  -2   0 1396.76   47.10
  -2   2   0 1397.46   46.30
  -2  -2   0 1425.56   46.10
   2   2   0 1417.66   46.20
   2   2   0 1427.76   46.10
   2  -2   0 1428.46   46.50
  -3   2   0    8.10    1.20
   3  -2   0    8.10    1.00
  -3   2   0    9.50    1.20
  -3  -2   0    9.60    1.10
   3   2   0    9.70    1.30
   3   2   0    7.70    0.90
   3  -2   0   10.10    1.30
  -4   2   0    0.70    0.90
   4   2   0    3.00    0.80
  -4  -2   0    2.50    0.80
   4  -2   0    2.80    1.20
   4  -2   0    3.50    1.00
   4   2   0    3.60    0.70
  -4   2   0    2.60    1.10
   5   2   0  347.97   12.60
   5   2   0  358.86   12.10
   5   2   0  353.56   12.10
  -5  -2   0  338.47   12.60
   5  -2   0  354.76   12.70
   5  -2   0  362.76   12.90
  -5   2   0  350.66   12.70
  -6   2   0   21.40    2.40
   6   2   0   17.60    2.10
   6   2   0   20.50    1.80
   6   2   0   21.90    2.20
  -6  -2   0   21.70    2.40
  -6   2   0   21.90    2.40
   6  -2   0   23.70    2.50
   6  -2   0   21.70    2.50
  -7   2   0   74.99    4.50
   7  -2   0   75.29    5.00
   7   2   0   77.09    5.20
   7   2   0   83.99    3.70
   7   2   0   93.49    4.50
   7  -2   0   71.29    4.50
  -7  -2   0   90.49    4.60
   8   2   0    1.10    1.40
   8   2   0    3.20    1.80
  -8   2   0    0.20    1.60
   8  -2   0    1.10    2.50
  -8  -2   0    3.30    1.70
   9   2   0   18.30    2.50
  -9  -2   0   18.20    2.70
   9  -2   0   23.10    3.50
   9   2   0   21.30    2.70
 -10  -2   0   37.50    4.60
  10  -2   0   35.70    4.80
  10   2   0   36.20    3.20
 -10   2   0   31.20    3.90
  10   2   0   38.90    4.20
 -11   2   0   14.10    3.10
 -11  -2   0   16.50    3.40
 -12   2   0   13.30    3.30
 -12  -2   0    8.30    3.40
   0   3   0   -1.00    0.30
   0  -3   0   -1.30    0.60
   0   3   0   -1.50    0.60
   0  -3   0    0.10    0.30
   1  -3   0 6374.96  210.18
   1   3   0 6390.76  209.78
  -1   3   0 6440.06  209.98
   1   3   0 6334.17  209.78
  -1   3   0 6350.46  209.48
  -1  -3   0 6442.96  209.88
   1  -3   0 6345.36  209.98
  -1  -3   0 6464.05  210.18
   2   3   0   62.09    2.80
  -2   3   0   60.69    2.70
  -2  -3   0   63.49    2.60
   2  -3   0   59.99    3.10
   2   3   0   66.29    2.60
  -2  -3   0   64.79    2.60
   2  -3   0   61.79    2.70
  -2   3   0   60.69    3.10
   2  -3   0   64.59    2.70
   3   3   0    2.80    1.10
   3  -3   0    3.10    0.80
  -3  -3   0    2.40    0.60
  -3   3   0    1.90    1.00
  -3  -3   0    1.30    0.60
   3  -3   0    3.10    1.30
   4  -3   0  134.09    5.30
   4   3   0  134.99    4.80
   4   3   0  133.29    5.20
   4  -3   0  130.19    5.70
  -4   3   0  122.99    5.30
  -4  -3   0  123.99    5.20
   5  -3   0   26.80    2.80
   5   3   0   16.90    1.60
  -5   3   0   19.20    2.40
   5  -3   0   18.30    1.90
  -5   3   0   16.00    2.00
   5   3   0   17.60    1.90
  -5  -3   0   16.00    1.90
   6  -3   0  565.74   19.90
  -6   3   0  559.24   20.00
   6   3   0  571.24   19.10
  -6   3   0  568.44   19.90
   6   3   0  575.34   19.80
   6   3   0  556.84   19.10
  -6  -3   0  559.94   19.80
   6  -3   0  577.94   20.20
   7  -3   0    3.40    2.30
  -7   3   0    3.60    1.60
   7  -3   0    2.90    1.60
  -7   3   0    1.30    1.50
   8   3   0   37.40    3.20
  -8   3   0   29.70    3.50
   8  -3   0   35.50    4.00
   8   3   0   34.70    2.60
  -8  -3   0   36.20    3.60
  -9  -3   0   11.20    2.50
   9   3   0    4.60    1.60
  -9   3   0    5.50    2.10
   9  -3   0    4.80    3.50
 -10  -3   0   40.10    4.70
 -10   3   0   30.40    3.60
  10  -3   0   36.90    5.20
 -11  -3   0    0.70    2.80
 -11   3   0    3.80    2.60
 -12  -3   0   31.10    4.40
 -12   3   0   30.90    4.30
   0  -4   0   50.79    3.20
   0  -4   0   51.49    2.20
   0   4   0   47.00    2.20
  -1   4   0 2577.64   85.89
   1   4   0 2564.54   85.59
  -1  -4   0 2651.83   85.59
  -1   4   0 2587.74   85.39
   1   4   0 2640.74   85.29
  -1  -4   0 2627.64   85.59
   1  -4   0 2585.44   85.39
   2  -4   0  122.29    4.60
   2  -4   0  103.59    6.10
   2   4   0  124.79    4.70
   2  -4   0  118.19    4.60
  -2  -4   0  118.69    4.50
  -2   4   0  117.59    5.10
  -2  -4   0  124.89    4.60
   2   4   0  116.59    4.40
  -3  -4   0   28.90    1.70
  -3   4   0   25.60    2.50
   3  -4   0   27.80    2.00
  -3   4   0   25.70    2.00
   3  -4   0   24.80    2.40
   3  -4   0   29.80    1.80
   3   4   0   28.10    1.70
   3   4   0   31.20    1.80
  -4   4   0    4.10    1.50
  -4   4   0    5.30    1.10
   4   4   0    7.20    1.10
   4  -4   0    3.90    1.50
   4   4   0    6.50    1.00
  -4  -4   0    4.70    0.90
   4  -4   0    5.90    1.00
  -4  -4   0    4.90    1.10
  -5  -4   0  141.79    5.90
  -5   4   0  142.79    6.10
   5  -4   0  147.19    6.00
   5   4   0  138.39    5.80
   5   4   0  145.49    5.40
  -5   4   0  141.09    6.30
   5  -4   0  144.29    6.60
   6  -4   0   82.49    4.30
   6   4   0   84.99    4.30
   6   4   0   86.89    3.50
  -6   4   0   80.39    4.70
  -6  -4   0   85.59    4.30
   6  -4   0   79.39    5.10
  -6   4   0   81.29    4.40
   6   4   0   84.59    3.60
   7  -4   0    2.00    2.30
  -7   4   0    1.70    1.80
   7   4   0    1.10    1.10
   7   4   0    1.50    1.20
  -7  -4   0    0.10    1.30
   7   4   0   -0.10    1.60
  -7   4   0    0.80    1.40
   8  -4   0  365.96   15.10
  -8  -4   0  399.66   14.50
  -8   4   0  386.86   14.60
  -8   4   0  371.06   14.50
  -9  -4   0    7.40    2.30
   9  -4   0    2.80    3.70
  -9   4   0    1.50    2.00
  10  -4   0   24.50    5.00
 -10  -4   0   13.20    2.70
 -10   4   0   10.20    2.60
 -11  -4   0   10.80    3.10
 -11   4   0   10.20    3.20
 -12   4   0    9.80    3.60
 -12  -4   0    6.40    3.60
   0   5   0    0.40    0.60
   0  -5   0    0.00    0.50
   0   5   0   -1.10    0.90
   0  -5   0    0.50    0.90
   1   5   0  667.13   21.40
   1  -5   0  605.04   21.40
  -1  -5   0  596.44   20.70
   1  -5   0  607.74   20.80
  -1  -5   0  618.74   21.20
   1   5   0  649.24   21.20
  -1   5   0  594.74   20.70
   2  -5   0   17.20    1.70
   2   5   0   19.10    1.90
   2  -5   0   17.40    1.50
  -2  -5   0   20.20    1.40
  -2   5   0   23.00    2.50
   2  -5   0   23.80    2.40
   2   5   0   19.60    1.50
  -2  -5   0   23.00    2.20
   3   5   0   65.19    3.10
  -3   5   0   60.09    3.80
   3  -5   0   64.29    3.20
  -3  -5   0   60.19    3.30
   3   5   0   65.49    3.00
  -3  -5   0   62.39    3.00
   3  -5   0   69.79    3.80
   3  -5   0   67.79    3.10
  -4  -5   0  231.38    8.70
  -4   5   0  238.08    9.50
   4   5   0  236.78    8.50
   4  -5   0  236.88    8.80
   4  -5   0  231.88    8.80
  -4  -5   0  234.28    8.40
   4  -5   0  237.48    9.50
  -4   5   0  231.38    8.90
   4   5   0  240.38    8.70
  -5   5   0  129.79    6.30
   5   5   0  132.99    5.60
  -5   5   0  140.09    5.80
   5  -5   0  125.89    5.60
   5  -5   0  136.09    6.50
  -5  -5   0  134.69    5.60
   5   5   0  131.69    5.20
   5  -5   0  135.39    5.80
   6  -5   0   23.70    2.50
  -6  -5   0   20.90    2.50
   6   5   0   25.90    2.10
   6   5   0   24.50    2.70
  -6   5   0   26.60    2.90
  -6   5   0   24.20    3.20
   6  -5   0   22.70    3.10
  -7   5   0    5.50    1.90
   7   5   0    4.50    1.20
  -7  -5   0    2.40    1.60
   7   5   0    5.90    1.30
   7  -5   0    2.60    2.80
  -7   5   0    6.70    2.20
  -8   5   0  249.68   10.40
   8  -5   0  227.58   11.30
  -8  -5   0  259.67   10.30
  -8   5   0  251.97   10.60
  -9   5   0   14.20    2.90
  -9  -5   0   11.90    2.80
  -9   5   0   11.20    2.90
   9  -5   0   13.70    4.60
 -10   5   0    2.70    2.40
 -10  -5   0    1.30    2.60
 -11  -5   0   13.70    3.40
  11  -5   0   10.30    3.00
 -11   5   0   11.00    3.20
 -12  -5   0   30.40    4.60
  12  -5   0   27.20    4.60
 -12   5   0   28.00    4.60
   0  -6   0  395.86   14.30
   0   6   0  396.66   14.40
   0   6   0  404.76   13.60
   0  -6   0  395.76   13.60
   1  -6   0  723.33   23.90
  -1   6   0  679.53   24.20
  -1   6   0  715.43   24.70
   1  -6   0  720.73   24.70
  -1  -6   0  720.83   24.40
   1   6   0  725.43   23.80
   1   6   0  697.33   24.90
  -1  -6   0  718.13   23.80
   2  -6   0    9.70    1.20
   2   6   0    8.20    1.50
  -2  -6   0    8.40    1.50
   2  -6   0   11.10    1.90
   2  -6   0    7.80    1.20
  -2  -6   0    7.00    1.00
  -2   6   0    8.90    1.80
  -2   6   0    7.90    1.10
  -3  -6   0  334.97   11.90
   3   6   0  345.27   11.90
  -3   6   0  331.77   12.80
   3   6   0  338.87   12.20
   3  -6   0  352.36   12.10
  -3  -6   0  344.77   12.10
   3  -6   0  332.47   12.80
   3  -6   0  334.17   12.10
   4  -6   0   87.49    4.30
  -4   6   0   88.89    5.10
   4   6   0   97.29    4.10
  -4  -6   0   91.89    4.00
  -4  -6   0   87.09    4.00
   4   6   0   84.09    4.10
   4  -6   0   91.19    4.20
   4  -6   0   96.39    5.20
   5  -6   0  384.16   13.70
   5  -6   0  377.56   13.70
  -5   6   0  367.96   14.30
  -5  -6   0  391.96   13.50
   5   6   0  372.56   13.50
   5   6   0  377.46   13.20
   5  -6   0  369.86   14.50
  -5  -6   0  373.66   13.60
  -6  -6   0  157.68    6.70
   6   6   0  152.58    6.60
  -6   6   0  157.78    6.90
  -6   6   0  161.98    7.60
   6   6   0  150.38    6.10
   6  -6   0  151.18    6.70
   6  -6   0  158.68    6.90
   6  -6   0  145.19    7.70
  -7   6   0   -1.60    1.50
  -7   6   0    2.10    2.20
   7   6   0    0.30    1.40
   7  -6   0   -5.60    2.80
   7   6   0   -1.40    1.90
  -7  -6   0    3.00    1.60
   7  -6   0    1.20    1.70
   8  -6   0   41.20    5.10
  -8   6   0   63.29    5.40
   8  -6   0   51.59    4.60
  -8   6   0   53.09    4.50
  -8  -6   0   60.99    4.40
   9  -6   0   23.70    4.10
  -9   6   0   25.30    3.80
  -9  -6   0   37.50    4.10
  -9   6   0   28.30    4.10
  10  -6   0   12.10    3.30
 -10  -6   0   10.30    3.10
 -10   6   0   15.10    3.30
 -11  -6   0   10.50    3.20
  11  -6   0    3.80    3.30
 -11   6   0    1.60    3.20
  12  -6   0    5.70    3.60
 -12  -6   0    5.90    3.80
   0  -7   0    1.10    0.70
   0   7   0    0.30    1.40
   0  -7   0   -1.70    1.10
  -1  -7   0 1016.70   33.80
   1   7   0  938.91   33.30
   1  -7   0 1020.30   34.10
   1   7   0  988.10   33.80
  -1   7   0  996.30   33.20
  -1   7   0 1002.70   34.10
  -1  -7   0  999.30   33.10
  -2   7   0  312.67   11.00
  -2   7   0  308.47   12.00
   2   7   0  321.87   10.90
   2   7   0  305.07   11.50
  -2  -7   0  293.47   11.30
   2  -7   0  310.27   11.00
   2  -7   0  322.57   12.10
  -2  -7   0  312.47   11.50
  -3  -7   0   55.89    3.30
  -3  -7   0   51.79    2.80
   3  -7   0   54.69    3.90
  -3   7   0   48.00    3.90
   3  -7   0   49.40    3.00
   3  -7   0   49.00    2.90
   3   7   0   55.49    2.80
   4  -7   0   36.70    2.70
   4  -7   0   35.40    2.80
   4   7   0   34.00    2.50
  -4  -7   0   29.80    2.50
   4   7   0   36.10    2.90
   4  -7   0   30.50    3.70
  -4   7   0   37.20    3.70
   5   7   0  181.28    7.20
   5  -7   0  180.08    7.40
   5  -7   0  168.68    8.50
   5  -7   0  176.88    7.40
   5   7   0  179.28    7.20
  -5  -7   0  178.48    7.20
  -5  -7   0  179.98    6.90
  -5   7   0  183.38    8.30
  -6  -7   0   30.50    2.90
  -6   7   0   39.30    4.20
   6  -7   0   26.60    3.30
   6  -7   0   29.80    3.90
   6   7   0   31.00    2.90
   6  -7   0   31.70    3.20
   6   7   0   29.80    3.10
   7   7   0    3.30    1.60
  -7   7   0    1.10    2.30
   7  -7   0    3.00    1.70
   7  -7   0    1.90    3.40
  -7  -7   0    0.70    1.70
  -8   7   0   13.80    3.30
   8  -7   0   13.20    2.50
  -8  -7   0   13.50    2.50
   9  -7   0   11.90    2.90
  -9   7   0   13.00    3.50
  -9  -7   0    9.10    2.70
 -10  -7   0    0.20    2.60
 -10   7   0    8.00    3.80
  10  -7   0    3.10    2.70
  11  -7   0    8.00    3.00
 -11  -7   0    8.50    3.40
   0   8   0 2083.69   70.79
   0  -8   0 2047.00   69.79
   0  -8   0 2151.68   70.79
   0   8   0 2189.38   69.89
   1   8   0   50.49    3.70
  -1   8   0   36.20    3.60
   1   8   0   35.20    2.30
  -1  -8   0   38.20    2.30
   1  -8   0   41.00    2.40
   1  -8   0   40.30    3.60
  -1   8   0   39.80    2.40
  -1  -8   0   43.00    3.50
  -2  -8   0   39.30    3.40
  -2   8   0   38.30    3.70
   2  -8   0   39.10    3.80
   2   8   0   41.40    3.40
   2   8   0   39.40    2.40
  -2   8   0   43.10    2.50
  -2  -8   0   41.00    2.40
   2  -8   0   39.30    2.50
  -3   8   0  319.37   12.60
   3  -8   0  317.57   11.50
   3   8   0  318.67   11.30
   3  -8   0  307.47   12.50
  -3  -8   0  316.67   11.30
  -3  -8   0  324.57   11.80
   3  -8   0  305.17   11.40
   3   8   0  311.07   11.80
   4  -8   0  275.57   10.70
   4   8   0  290.97   10.50
  -4   8   0  285.97   11.80
   4   8   0  286.57   10.70
   4  -8   0  284.67   10.70
  -4  -8   0  286.07   10.70
  -4  -8   0  285.57   10.50
   4  -8   0  284.17   11.80
   5   8   0   51.89    3.50
   5  -8   0   52.99    5.50
  -5  -8   0   56.19    3.40
   5  -8   0   47.50    3.80
  -5  -8   0   51.79    3.40
  -5   8   0   48.20    4.70
   5  -8   0   48.30    3.50
   6   8   0   59.19    4.10
   6  -8   0   60.99    4.00
  -6   8   0   59.79    5.20
   6  -8   0   43.10    4.80
   6   8   0   48.10    3.70
  -6  -8   0   57.39    3.70
   7   8   0   22.40    2.50
   7  -8   0   20.90    2.90
  -7  -8   0   23.30    2.90
  -7   8   0   27.70    3.90
   8  -8   0   31.30    4.30
  -8   8   0   40.50    4.60
  -8  -8   0   34.80    4.00
   9  -8   0   25.90    3.60
  -9  -8   0   28.30    3.50
  -9   8   0   32.30    4.60
 -10   8   0   21.10    4.50
  10  -8   0   17.00    3.50
 -10  -8   0   26.80    3.60
 -11  -8   0   28.70    4.10
  11  -8   0   16.10    4.00
   0  -9   0    2.70    1.70
   0   9   0    1.00    1.00
   0  -9   0   -0.20    0.80
   0   9   0   -2.80    1.40
   1  -9   0  181.98    7.10
  -1  -9   0  188.68    7.00
  -1   9   0  186.28    8.50
   1   9   0  185.88    8.10
   1   9   0  185.28    7.00
   1  -9   0  181.68    8.30
  -1   9   0  188.18    7.10
  -1  -9   0  190.68    8.20
  -2   9   0   26.50    2.40
   2   9   0   29.10    2.20
   2  -9   0   26.20    2.30
   2  -9   0   24.40    3.00
   2   9   0   23.20    2.70
  -2  -9   0   23.90    2.80
  -2   9   0   25.40    3.20
  -2  -9   0   26.30    2.10
   3  -9   0   -0.80    1.30
   3  -9   0   -0.60    1.10
   3   9   0    1.00    1.20
  -3  -9   0    0.30    1.00
  -3  -9   0   -1.90    1.60
   3   9   0    2.60    1.70
   3  -9   0   -1.80    2.00
  -3   9   0   -1.40    1.80
  -4  -9   0   24.60    2.50
  -4  -9   0   24.40    3.30
   4  -9   0   33.40    4.30
   4   9   0   26.50    2.70
   4  -9   0   27.90    2.80
  -4   9   0   27.30    3.50
   4   9   0   25.00    3.30
   4  -9   0   27.20    3.10
   5  -9   0   10.40    2.10
   5  -9   0    7.30    3.30
   5   9   0    9.40    2.00
  -5  -9   0    6.30    1.60
  -5   9   0    1.50    2.60
   5   9   0    6.50    1.80
  -5  -9   0    6.30    2.00
   5  -9   0    7.60    1.80
  -6   9   0    3.40    2.50
  -6  -9   0    6.40    1.80
  -6  -9   0    0.90    1.70
   6  -9   0    6.60    2.10
   6   9   0    3.60    2.00
   6   9   0    4.20    2.10
  -7  -9   0   33.40    3.70
   7   9   0   35.20    4.30
   7  -9   0   36.20    3.90
  -7   9   0   33.80    4.40
  -8  -9   0   25.30    3.20
  -8   9   0   31.00    4.30
   8   9   0   29.50    3.50
   8  -9   0   24.90    3.60
   9  -9   0   68.29    5.70
  -9   9   0   77.99    7.30
  10  -9   0    5.50    3.20
 -10   9   0    6.30    4.40
 -10  -9   0    3.20    2.80
  11  -9   0    2.80    3.50
 -11  -9   0    5.90    3.60
   0 -10   0    2.80    1.10
   0 -10   0    6.00    2.20
   0  10   0    6.80    2.10
   0  10   0    5.10    1.20
   1 -10   0    5.20    1.20
   1 -10   0    5.00    2.30
  -1 -10   0    4.80    1.20
  -1 -10   0    4.60    2.40
  -1  10   0    5.40    1.40
  -1  10   0    7.10    2.40
   1  10   0    5.40    1.30
   1  10   0    1.60    2.00
   2 -10   0    1.90    2.20
   2 -10   0    2.60    1.20
  -2 -10   0    0.60    2.10
   2  10   0    3.10    2.10
  -2  10   0   -1.00    2.20
   2  10   0   -0.10    1.10
  -2 -10   0    2.00    1.00
  -2  10   0    3.00    1.40
   3 -10   0  361.76   15.20
   3 -10   0  383.86   13.90
   3  10   0  386.16   13.60
  -3 -10   0  378.06   14.50
   3  10   0  385.06   14.50
   3 -10   0  382.26   13.80
  -3 -10   0  390.46   13.60
  -3  10   0  377.86   15.20
  -4 -10   0   24.00    2.80
  -4  10   0   18.80    3.50
   4  10   0   20.70    2.30
   4 -10   0   24.80    2.70
   4 -10   0   23.90    2.70
  -4 -10   0   20.40    2.40
   4  10   0   21.90    2.80
  -5 -10   0   16.70    2.20
   5 -10   0   12.60    2.50
   5  10   0   17.30    2.50
  -5 -10   0   16.80    2.60
   5  10   0   19.10    2.60
  -5  10   0   12.00    3.30
   5 -10   0   15.50    2.30
   6 -10   0    2.20    1.90
  -6 -10   0    4.50    2.00
   6  10   0    2.50    2.30
   6  10   0   -0.10    2.20
  -6  10   0    1.80    2.70
  -6 -10   0    1.60    1.80
  -7 -10   0   53.99    4.00
   7 -10   0   62.29    4.90
  -7  10   0   51.99    6.40
  -7 -10   0   61.29    4.50
   7  10   0   56.79    4.60
  -8  10   0    1.00    3.50
   8 -10   0   -2.80    2.30
   8  10   0    1.00    2.30
  -8 -10   0    0.80    2.10
  -9  10   0   33.50    5.10
   9 -10   0   25.60    3.80
  -9 -10   0   25.40    3.70
 -10  10   0    9.30    4.80
  10 -10   0   11.20    3.60
 -10 -10   0    4.40    3.10
   0 -11   0    1.80    2.60
   0  11   0    0.30    2.30
   0  11   0   -0.40    1.30
   0 -11   0   -1.00    1.10
   1 -11   0   60.49    3.40
  -1 -11   0   58.39    5.40
  -1  11   0   62.49    3.60
  -1  11   0   55.89    5.10
  -1 -11   0   54.69    3.30
   1  11   0   67.09    5.00
   1 -11   0   59.99    5.20
   1  11   0   60.79    3.60
  -2  11   0   13.40    2.00
  -2  11   0    7.10    2.50
   2 -11   0   10.40    1.70
  -2 -11   0    8.60    1.50
  -2 -11   0   11.50    2.80
   2  11   0    9.60    2.60
   2 -11   0    7.60    2.80
   2  11   0   12.00    1.80
  -3 -11   0   19.00    3.20
   3 -11   0   19.00    2.40
  -3 -11   0   15.50    1.90
  -3  11   0   17.40    3.50
   3 -11   0   15.00    2.10
   3  11   0   19.60    3.10
   3  11   0   18.50    2.20
   4  11   0   74.59    4.60
  -4 -11   0   81.09    5.50
  -4 -11   0   83.99    4.30
   4  11   0   77.99    5.40
  -4  11   0   78.59    6.30
   4 -11   0   77.49    4.90
   4 -11   0   76.29    4.50
  -5 -11   0   23.30    3.10
  -5  11   0   25.10    4.00
   5  11   0   24.30    3.10
   5 -11   0   28.10    3.30
  -5 -11   0   22.10    3.20
   5  11   0   28.30    3.50
   6 -11   0   20.70    3.00
  -6 -11   0   23.40    2.80
  -6 -11   0   21.20    2.90
  -6  11   0   23.00    3.80
   6  11   0   21.60    3.20
   7 -11   0   27.80    3.60
  -7 -11   0   30.50    4.00
  -7 -11   0   26.30    3.10
   7  11   0   31.40    3.50
  -7  11   0   26.20    4.50
  -8  11   0   38.60    5.30
   8 -11   0   44.90    5.00
  -8 -11   0   40.70    4.60
  -9 -11   0    1.00    2.70
   9 -11   0   -4.10    2.80
  -9  11   0    2.50    4.80
 -10  11   0    0.70    5.20
  10 -11   0    0.40    3.60
 -10 -11   0    5.60    3.30
   0  12   0   54.59    5.50
   0  12   0   62.89    3.90
   0 -12   0   69.29    6.00
   0 -12   0   58.59    3.50
  -1  12   0    9.90    2.10
  -1 -12   0    7.60    1.60
   1  12   0   10.60    2.00
  -1  12   0    4.70    2.80
   1  12   0    4.30    2.90
   1 -12   0    7.10    1.70
  -1 -12   0    5.80    3.00
  -2  12   0  125.19    7.80
  -2 -12   0  134.09    5.70
  -2 -12   0  134.99    7.90
   2  12   0  126.09    7.20
   2 -12   0  129.09    5.90
  -2  12   0  128.49    6.10
   2  12   0  130.39    5.90
   3 -12   0    7.00    1.80
  -3 -12   0    2.80    1.50
  -3  12   0    3.40    2.70
   3  12   0    1.10    2.50
   3  12   0    5.10    1.90
   3 -12   0    3.30    2.20
  -3 -12   0    0.70    2.90
   4 -12   0    2.20    1.80
  -4 -12   0    4.00    3.00
  -4  12   0    1.60    2.80
   4 -12   0    4.20    2.40
  -4 -12   0    4.10    1.70
   4  12   0    3.30    2.00
   4  12   0    1.70    2.60
   5 -12   0    4.80    2.20
  -5 -12   0    5.40    2.10
   5  12   0    1.20    2.40
  -5 -12   0    3.60    2.90
  -5  12   0    4.00    3.40
   5  12   0    4.50    2.70
  -6 -12   0    5.20    2.20
  -6 -12   0    5.00    3.10
   6 -12   0    6.40    2.30
   6  12   0    5.80    2.90
  -6  12   0    5.10    3.40
  -7  12   0    3.20    3.90
  -7 -12   0    3.20    2.30
   7  12   0   -1.30    2.90
   7 -12   0   -4.10    2.90
  -8  12   0   45.60    5.80
   8 -12   0   44.70    5.50
   8  12   0   44.10    4.40
  -8 -12   0   55.39    5.10
  -9  12   0    3.40    4.80
   9 -12   0    0.20    3.20
  -9 -12   0    0.40    2.90
 -10 -12   0   59.99    6.70
  10 -12   0   59.39    7.10
 -10  12   0   52.29    7.30
   0 -13   0   -2.60    1.30
   0  13   0   -0.50    1.90
   0  13   0   -0.60    2.70
  -1  13   0   26.90    4.30
  -1 -13   0   28.30    2.80
   1  13   0   36.90    3.60
  -1  13   0   25.60    2.80
   1  13   0   24.50    3.90
   1 -13   0   28.60    3.00
   2 -13   0  165.98    7.10
   2  13   0  170.98    9.00
  -2  13   0  164.88    9.10
  -2  13   0  154.98    7.30
  -2 -13   0  162.28    9.50
   2  13   0  154.08    7.10
  -2 -13   0  168.78    6.90
   3 -13   0   13.00    2.80
   3 -13   0   15.90    2.40
  -3 -13   0   19.20    4.10
  -3  13   0   16.40    3.50
   3  13   0   17.40    3.70
   3  13   0   14.00    2.60
  -3 -13   0   15.40    2.20
   4  13   0   82.79    6.50
  -4  13   0   81.89    7.30
  -4 -13   0   69.39    6.90
   4  13   0   81.39    5.30
   4 -13   0   84.49    5.00
  -4 -13   0   84.39    4.70
  -5  13   0   18.10    5.90
  -5 -13   0   14.10    2.50
   5 -13   0   13.90    2.60
  -5 -13   0   18.20    3.70
   5  13   0   14.10    3.70
  -6 -13   0    5.90    2.30
  -6 -13   0    9.30    3.50
  -6  13   0    1.60    3.60
   6  13   0    1.70    3.20
   6 -13   0    1.10    2.30
   7 -13   0  110.89    6.80
  -7  13   0  113.49    9.40
  -7 -13   0  106.29    6.30
   7  13   0   91.59    7.10
   8 -13   0   10.60    3.30
  -8  13   0    9.20    4.80
   9 -13   0   11.20    3.60
  -9 -13   0   15.40    3.70
  -9  13   0   15.70    5.60
   0  14   0   23.30    4.20
   0  14   0   36.50    4.10
   0 -14   0   34.30    3.40
  -1  14   0  216.78   11.00
   1  14   0  216.18   10.90
  -1 -14   0  213.48    8.50
   1  14   0  198.18    8.70
   1 -14   0  210.58    8.60
  -1  14   0  209.28    9.00
   2 -14   0   53.49    4.00
  -2 -14   0   49.90    3.70
   2  14   0   52.39    6.30
   2  14   0   51.29    4.50
  -2  14   0   49.10    6.40
  -3 -14   0   -1.80    1.70
  -3  14   0    2.00    3.00
   3 -14   0   -0.20    1.90
   3  14   0   -2.50    2.40
   3  14   0   -3.60    3.20
   4  14   0    2.70    2.70
  -4 -14   0    1.30    4.90
   4  14   0    3.40    3.50
   4 -14   0    6.70    2.20
  -4 -14   0    7.70    2.00
  -4  14   0    1.70    3.90
  -5 -14   0   -1.20    4.10
  -5  14   0    2.60    3.70
   5 -14   0   -1.70    2.20
  -5 -14   0   -1.60    2.00
   5  14   0    0.50    3.60
  -6 -14   0   31.50    4.20
   6 -14   0   31.00    4.00
   6  14   0   26.10    4.40
  -6  14   0   23.40    4.60
  -7 -14   0   -0.90    2.60
   7  14   0   -4.90    3.70
   7 -14   0    0.90    2.80
  -7  14   0    8.00    5.10
  -8 -14   0   -0.90    3.00
  -8  14   0    8.40    5.40
   8 -14   0    7.20    3.20
   9 -14   0    3.20    3.80
  -9 -14   0   -1.10    3.50
  -9  14   0   -6.40    5.70
   0  15   0   -1.20    2.70
   0 -15   0   -4.60    1.80
   0  15   0    1.20    3.50
   1  15   0  140.19    9.00
  -1  15   0  123.99    8.80
  -1  15   0  118.19    6.80
  -1 -15   0  128.09    6.10
   1 -15   0  129.19    6.20
   1  15   0  119.89    6.70
   2  15   0   35.90    5.10
  -2 -15   0   33.90    3.50
   2  15   0   37.10    4.80
   2 -15   0   34.70    3.80
   3  15   0   -4.50    2.60
   3  15   0    2.00    3.70
  -3 -15   0   -2.80    1.70
   3 -15   0   -1.00    1.90
  -3  15   0   -4.40    3.30
   4 -15   0   11.00    2.70
   4  15   0   11.10    4.10
  -4 -15   0   15.30    2.60
  -4  15   0    8.10    4.40
   5  15   0    3.40    4.10
   5 -15   0    7.00    2.60
  -5 -15   0    6.20    2.50
  -5  15   0    6.10    4.10
  -6  15   0    3.70    4.40
  -6 -15   0    5.00    2.60
   6  15   0   -9.40    4.10
   6 -15   0    1.20    2.70
  -7 -15   0   12.80    3.40
  -7  15   0   13.90    5.50
   7  15   0   13.40    4.60
   7 -15   0   12.60    3.50
  -8  15   0    3.30    5.60
  -8 -15   0    4.50    3.60
   8 -15   0    4.00    3.70
   0 -16   0   75.39    5.00
   1  16   0   -2.80    3.70
  -1  16   0   -6.60    3.50
   1 -16   0    0.80    2.10
  -1 -16   0   -2.30    2.00
   1  16   0    0.90    3.80
  -2 -16   0    7.40    2.20
   2 -16   0    5.30    2.30
   2  16   0    7.30    4.00
  -2  16   0   12.40    4.20
  -3 -16   0    2.80    2.20
  -3  16   0   -4.00    4.00
   3 -16   0    0.00    2.20
   3  16   0    2.80    4.20
   4  16   0   30.50    5.50
   4 -16   0   33.70    4.60
  -4  16   0   32.30    5.80
   5  16   0   -2.60    4.30
  -5 -16   0   -2.10    2.60
  -5  16   0   -0.80    4.60
  -6  16   0    9.40    4.90
   6 -16   0    9.00    3.20
  -6 -16   0    6.10    3.00
   6  16   0   -3.80    4.20
   7 -16   0    5.30    3.70
  -7 -16   0    2.90    3.30
  -7  16   0    2.20    5.40
   0  17   0   -5.70    3.90
   0 -17   0   -4.00    2.20
   1  17   0   38.40    5.90
   1 -17   0   52.09    4.90
  -1 -17   0   53.59    4.60
  -1  17   0   44.40    6.00
  -2  17   0   -5.10    4.30
   2 -17   0    2.00    2.60
  -2 -17   0    3.20    2.50
   2  17   0   -2.30    4.90
  -3 -17   0    8.50    2.80
   3 -17   0    7.10    2.90
  -3  17   0    2.00    4.80
   3  17   0    1.30    5.40
   4 -17   0   16.60    3.50
  -4 -17   0   26.60    3.30
   4  17   0    6.00    4.90
  -4  17   0   15.20    5.50
   5  17   0    3.40    5.20
   5 -17   0    3.90    3.10
  -5 -17   0    3.90    3.00
  -5  17   0    1.80    4.50
   6 -17   0    3.60    3.60
  -6 -17   0    2.80    3.90
  -6  17   0    7.80    5.40
   6  17   0    1.00    5.20
   0  18   0   24.50    5.30
   0 -18   0   16.90    3.10
   1  18   0   14.30    5.50
  -1  18   0   25.20    5.90
  -1 -18   0   15.40    3.10
   1 -18   0   17.10    3.30
  -2  18   0   -5.50    5.00
   2 -18   0    5.50    2.80
  -2 -18   0    6.10    2.80
   2  18   0    2.70    5.30
  -3  18   0    1.50    5.60
   3  18   0   -2.30    5.40
   3 -18   0    5.30    3.00
  -3 -18   0   10.40    2.90
   4  18   0    3.50    5.40
  -4 -18   0   13.40    3.10
   4 -18   0    6.40    3.20
  -4  18   0   -0.50    5.40
   5  18   0    7.30    7.40
   5 -18   0    3.70    3.50
  -5 -18   0    2.10    3.50
  -5  18   0    5.10    5.30
   0  19   0    0.50    5.50
   0 -19   0   -2.20    2.90
  -1  19   0    3.70    6.40
  -1 -19   0    1.00    2.90
   1  19   0   12.60    5.60
   1 -19   0    0.40    3.00
   2 -19   0   -0.10    3.30
  -2  19   0   -9.10    5.70
   2  19   0    8.00    5.80
  -2 -19   0    8.70    3.10
  -3 -19   0    2.30    3.20
   3 -19   0    0.00    3.50
   3  19   0    5.60    5.90
  -3  19   0   -9.60    5.80
  -4 -19   0    3.90    3.40
   4  19   0    8.50    6.60
  -4  19   0   13.40    6.60
   0  20   0    2.10    6.60
   0 -20   0    2.10    3.50
  -2   0   1 9304.37  316.37
  -2   0  -1 9861.71  315.57
   2   0  -1 9740.12  315.87
   2   0   1 9999.00  315.57
  -2   0  -1 9281.67  316.47
   2   0  -1 9619.54  316.47
   2   0   1 9678.83  316.37
  -3   0  -1  783.22   25.20
  -3   0   1  747.53   25.50
  -3   0  -1  765.22   25.50
   3   0   1  797.52   25.30
   3   0  -1  746.33   25.50
   3   0  -1  797.12   25.40
   3   0   1  689.63   25.70
   4   0   1  313.07   10.50
  -4   0  -1  293.87   10.70
   4   0  -1  298.47   10.70
   4   0   1  306.17   10.70
  -4   0   1  287.77   10.70
   4   0  -1  302.97   10.60
  -5   0  -1   22.70    2.20
   5   0   1   22.60    2.20
   5   0  -1   26.90    2.40
  -5   0   1   23.20    2.20
   5   0   1   23.50    2.10
   5   0  -1   23.50    2.00
   6   0  -1    4.50    1.30
   6   0   1    8.20    1.50
  -6   0  -1    4.20    1.30
   6   0   1    1.90    1.50
  -6   0   1    3.60    1.30
  -7   0   1   15.10    2.30
  -7   0  -1   21.60    2.70
   7   0  -1   17.40    2.30
   7   0  -1   17.10    2.50
   8   0   1   28.20    3.70
   8   0  -1   31.70    3.20
  -8   0  -1   29.70    3.30
  -8   0   1   27.70    3.20
  -9   0  -1  150.28    7.40
   9   0   1  143.79    7.10
  -9   0   1  151.78    7.40
   9   0  -1  152.68    7.60
  10   0   1    0.20    3.10
 -10   0   1    6.30    2.70
  10   0  -1    3.70    3.50
 -10   0  -1    1.60    2.10
 -11   0  -1    6.80    3.00
  11   0   1    6.20    2.70
 -11   0   1    4.20    3.00
  11   0  -1    7.30    2.60
 -12   0  -1   -2.10    2.90
 -12   0   1   -4.30    2.80
  -2   1   1 1631.54   55.29
   2  -1   1 1666.73   55.29
  -2   1   1 1636.34   55.29
   2   1  -1 1701.03   55.09
   2  -1   1 1708.63   55.29
  -2  -1  -1 1656.93   55.29
   2   1  -1 1690.03   55.19
   2   1   1 1735.93   54.99
  -2   1  -1 1626.24   55.29
  -2  -1   1 1659.63   55.19
   2  -1  -1 1649.04   55.29
  -2   1  -1 1725.83   55.29
   2   1   1 1711.73   55.29
   2  -1  -1 1748.82   55.39
   3   1  -1   42.30    2.10
   3  -1   1   40.90    2.30
  -3   1   1   39.80    2.20
  -3   1   1   39.00    2.20
   3  -1  -1   43.70    2.30
  -3  -1   1   43.50    2.20
   3   1   1   39.30    1.80
  -3   1  -1   49.30    2.30
   3   1   1   42.20    2.70
  -4  -1  -1  130.89    5.20
   4  -1   1  126.19    5.20
  -4   1   1  132.29    5.10
   4  -1   1  128.59    6.50
   4   1  -1  128.99    4.90
   4   1  -1  129.49    5.10
  -4   1   1  128.29    5.30
  -4   1  -1  133.29    5.10
   4   1   1  128.89    5.10
   4   1   1  132.59    4.80
  -4  -1   1  131.99    5.20
   4  -1  -1  126.29    5.20
   4  -1  -1  138.29    5.40
  -5   1   1  148.59    6.10
   5  -1   1  155.68    6.10
  -5  -1  -1  152.18    6.10
   5  -1   1  155.68    6.10
   5   1  -1  141.59    6.90
   5   1  -1  149.79    6.00
  -5   1  -1  149.09    6.10
   5  -1  -1  125.59    7.60
   5   1   1  154.58    6.00
  -5  -1   1  142.39    6.10
   5   1   1  158.58    5.70
   5  -1  -1  145.69    6.10
  -5   1  -1  156.68    5.90
  -6  -1  -1  168.38    7.00
   6   1  -1  168.08    6.70
   6  -1   1  171.28    7.40
   6  -1   1  167.08    7.00
  -6   1   1  162.78    7.00
   6  -1  -1  176.28    7.10
   6   1   1  173.18    6.90
   6  -1  -1  170.18    6.90
  -6  -1   1  165.98    7.00
  -6   1  -1  166.78    7.00
   6   1   1  174.78    6.50
   7   1  -1  181.58    7.70
  -7   1   1  184.58    7.80
   7  -1   1  189.78    7.80
  -7  -1  -1  194.08    7.90
   7  -1   1  184.78    7.70
   7  -1  -1  178.48    7.80
  -7   1  -1  189.28    7.90
   7  -1  -1  195.08    8.00
  -7  -1   1  188.28    7.80
   7   1   1  179.38    7.60
   7   1   1  190.98    7.30
  -8  -1  -1    5.50    1.80
  -8   1   1    6.20    2.00
   8  -1   1   -0.40    2.20
   8   1  -1    3.20    2.10
   8   1   1    1.10    1.80
   8  -1  -1    6.10    2.50
  -8   1  -1   -0.50    1.70
  -8  -1   1    5.50    1.90
   9  -1   1   30.80    3.60
   9   1  -1   30.90    3.10
  -9   1   1   32.60    3.80
   9   1  -1   32.40    4.40
  -9  -1  -1   27.60    3.20
   9  -1  -1   33.40    3.80
   9   1   1   30.60    2.80
  -9  -1   1   29.50    3.90
  -9   1  -1   38.70    4.00
  10  -1   1   18.30    3.90
  10   1  -1   18.60    2.50
 -10  -1  -1   17.30    3.10
  10   1  -1   23.30    3.60
 -10   1   1   23.30    3.20
  10   1   1   20.10    2.40
  10  -1  -1   20.40    4.10
 -10   1  -1   20.40    3.10
 -10  -1   1   18.60    2.90
 -11   1   1   11.40    3.00
  11   1  -1   17.80    3.40
 -11  -1  -1   18.40    3.40
 -11   1  -1   17.50    3.20
 -11  -1   1   15.80    3.50
 -12   1   1    8.40    3.20
 -12  -1  -1    9.00    3.40
 -12   1  -1    5.00    3.20
 -12  -1   1    8.50    3.50
  -1  -2  -1  413.76   13.40
   1  -2   1  392.36   13.60
  -1   2   1  410.16   13.40
   1   2  -1  388.66   13.40
  -1  -2  -1  435.96   13.40
  -1   2   1  400.66   13.60
   1   2  -1  401.86   13.30
   1  -2   1  400.46   13.40
   1   2   1  419.46   13.40
   1  -2  -1  408.26   13.70
  -1  -2   1  405.16   13.40
  -1   2  -1  386.96   13.60
   1  -2  -1  372.76   13.40
   1   2   1  400.66   13.40
  -1   2  -1  370.06   13.30
  -1  -2   1  402.06   13.30
   2  -2   1  512.25   17.80
  -2  -2  -1  522.15   17.30
  -2  -2  -1  515.35   17.60
  -2   2   1  505.95   17.80
   2   2  -1  521.15   17.50
  -2   2   1  497.75   17.60
   2  -2   1  536.65   17.80
   2   2  -1  537.85   17.50
  -2  -2   1  524.05   17.40
  -2   2  -1  528.75   17.80
   2  -2  -1  504.45   17.80
  -2  -2   1  517.65   17.50
   2   2   1  552.24   17.30
  -2   2  -1  555.54   17.60
   2   2   1  519.05   17.60
   3  -2   1    8.50    1.10
  -3   2   1    8.70    1.20
   3   2  -1    8.30    1.00
  -3  -2  -1   10.40    1.20
   3   2  -1    7.20    0.90
   3  -2   1    9.90    1.40
  -3   2  -1   12.40    1.60
  -3  -2   1    6.80    0.90
   3  -2  -1    8.10    1.20
   3  -2  -1    6.20    0.90
  -3   2  -1    9.10    1.10
  -4   2   1   48.10    2.70
   4  -2   1   48.20    3.00
   4   2  -1   47.90    2.50
   4   2  -1   50.09    2.30
   4  -2   1   48.30    2.60
  -4  -2  -1   46.20    2.60
  -4   2   1   44.20    2.70
   4   2   1   51.19    2.60
  -4  -2   1   46.20    2.60
   4   2   1   47.80    2.10
   4   2   1   51.19    2.00
  -4   2  -1   46.50    2.70
  -4   2  -1   52.59    2.80
   5  -2   1  347.77   12.20
  -5   2   1  312.37   12.00
   5   2  -1  353.16   11.60
  -5   2   1  312.67   12.10
  -5  -2  -1  340.47   12.10
   5   2  -1  339.87   11.50
   5   2  -1  337.17   11.90
   5  -2   1  337.67   12.00
  -5  -2   1  331.57   12.00
   5   2   1  335.97   12.00
   5  -2  -1  331.47   12.20
   5   2   1  331.67   11.30
   5   2   1  333.37   11.40
   5  -2  -1  323.67   12.00
  -5   2  -1  320.47   12.10
   6   2  -1    4.30    1.10
   6   2  -1    3.50    1.40
   6  -2   1    3.20    1.30
  -6   2   1    0.90    1.30
   6  -2   1    2.70    1.70
   6   2  -1    3.90    1.30
  -6  -2  -1    3.50    1.30
   6  -2  -1   -0.90    1.30
  -6   2  -1    2.40    1.20
  -6  -2   1    4.40    1.40
   6   2   1    1.60    0.90
   6  -2  -1    2.00    1.80
   6   2   1    3.10    1.10
   6   2   1    2.00    1.10
   7  -2   1    7.90    1.90
  -7   2   1    6.20    1.60
   7  -2   1    7.30    2.20
   7   2  -1    9.80    1.90
   7   2  -1    8.40    1.40
   7  -2  -1   10.70    1.90
   7  -2  -1   11.20    2.50
   7   2   1   13.10    1.60
  -7   2  -1    8.80    1.80
   8  -2   1  100.79    6.20
  -8   2   1  112.49    5.90
   8   2  -1  108.99    4.90
  -8  -2  -1  111.99    5.80
   8  -2  -1  111.89    6.60
   8   2   1  104.49    4.50
  -8  -2   1  110.79    5.70
  -8   2  -1  111.49    5.80
   8   2   1  103.19    5.80
   9   2  -1  191.18    8.70
  -9  -2  -1  206.18    9.20
   9  -2   1  207.68    9.50
   9   2  -1  186.98    9.40
  -9   2   1  210.58    9.20
   9  -2  -1  212.18    9.80
   9   2   1  204.98    7.60
  -9  -2   1  204.68    9.10
  -9   2  -1  201.28    9.10
 -10  -2  -1    2.10    2.50
  10   2  -1   -1.30    2.80
 -10   2   1   -1.30    2.10
  10  -2   1   -4.10    3.80
 -10   2  -1    1.20    2.20
 -10  -2   1    4.80    2.60
  10  -2  -1   -3.00    3.80
 -11   2   1   53.09    5.30
 -11  -2  -1   58.69    5.60
 -11  -2   1   60.49    5.50
 -11   2  -1   44.50    5.20
 -12  -2  -1   10.10    3.60
 -12   2   1   11.30    3.60
 -12  -2   1    1.40    3.30
 -12   2  -1    2.30    3.20
   0  -3  -1  517.95   17.00
   0   3  -1  541.95   17.00
   0   3   1  520.85   17.00
   0   3   1  515.35   17.30
   0  -3   1  518.45   16.90
   0  -3   1  496.95   17.30
   0   3  -1  483.35   17.30
   0  -3  -1  500.35   17.30
   1  -3   1  689.23   22.90
   1   3  -1  712.73   22.80
  -1   3   1  706.93   23.30
   1   3  -1  712.33   23.10
  -1  -3  -1  651.73   22.90
  -1   3   1  669.43   22.90
   1  -3   1  666.83   23.30
   1  -3   1  674.43   22.90
  -1  -3  -1  739.93   23.10
   1  -3  -1  684.23   22.90
  -1  -3   1  705.23   23.10
  -1   3  -1  697.23   22.90
  -1  -3   1  698.23   22.80
  -1   3  -1  656.13   23.30
   1   3   1  691.83   22.90
   1   3   1  672.73   23.00
   1  -3  -1  708.93   23.30
  -2  -3  -1   67.79    2.90
   2  -3   1   73.59    3.40
   2   3  -1   71.39    2.80
  -2   3   1   70.09    3.40
   2   3  -1   74.09    3.00
  -2  -3  -1   73.59    2.80
   2  -3   1   81.09    3.00
   2   3   1   74.29    2.90
   2  -3  -1   67.39    3.40
   2  -3  -1   70.09    3.00
  -2   3  -1   75.59    3.00
  -2  -3   1   73.69    3.00
  -2   3  -1   74.29    3.50
   2   3   1   71.29    3.00
   2  -3  -1   68.09    3.00
  -2  -3   1   69.29    2.90
  -3   3   1  107.99    4.70
  -3   3   1  100.39    4.90
   3  -3   1  125.29    4.90
   3   3  -1  115.39    4.20
   3  -3   1  113.39    4.40
  -3  -3  -1  111.29    4.00
  -3  -3  -1  108.59    4.70
   3   3  -1   99.59    4.50
   3  -3  -1  108.09    4.40
  -3  -3   1  108.69    4.30
  -3   3  -1  122.79    4.90
   3   3   1  111.89    4.40
   3   3   1  114.49    4.10
  -3  -3   1  113.59    4.20
   4  -3   1  462.85   16.20
  -4  -3  -1  446.56   15.90
  -4   3   1  425.86   16.10
  -4   3   1  449.76   16.00
   4   3  -1  463.05   15.80
   4  -3   1  455.45   15.90
   4   3  -1  467.85   15.50
   4  -3  -1  462.45   16.30
   4   3   1  471.45   15.30
  -4   3  -1  458.25   15.90
  -4  -3   1  455.05   15.80
   4   3   1  470.95   15.80
   4  -3  -1  460.25   15.90
   5  -3   1   29.80    2.30
   5   3  -1   30.40    1.90
   5  -3   1   25.90    2.90
  -5   3   1   24.50    2.60
  -5   3   1   21.80    2.20
  -5  -3  -1   28.90    2.30
   5   3  -1   26.10    2.20
   5  -3  -1   27.60    3.00
  -5  -3   1   24.80    2.30
  -5   3  -1   25.70    2.30
   5   3   1   27.00    1.60
  -5   3  -1   22.70    2.60
   5   3   1   25.70    1.60
   5   3   1   23.60    2.10
   5  -3  -1   20.20    2.10
   6   3  -1   43.20    2.50
   6   3  -1   40.00    2.90
  -6  -3  -1   40.60    3.10
  -6   3   1   35.40    3.00
   6  -3   1   42.50    3.00
   6  -3   1   51.99    3.90
   6   3  -1   39.00    2.90
  -6   3   1   38.90    3.20
   6   3   1   43.70    2.30
  -6   3  -1   38.40    3.10
   6  -3  -1   33.70    2.90
   6   3   1   42.30    2.10
   6   3   1   40.70    2.90
  -6   3  -1   48.00    3.30
  -6  -3   1   39.00    3.00
   6  -3  -1   41.10    3.90
  -7  -3  -1   15.00    2.10
   7   3  -1   17.50    2.00
   7   3  -1   15.30    2.00
   7  -3   1   18.40    2.80
  -7   3   1   18.10    2.30
  -7   3   1   13.60    2.00
   7  -3   1   13.30    1.90
   7   3  -1   18.80    2.30
   7  -3  -1   16.50    2.70
  -7   3  -1   17.60    2.20
  -7   3  -1   14.40    2.20
   7   3   1   14.40    2.20
   7  -3  -1   17.80    2.90
  -7  -3   1   21.20    2.70
  -8   3   1   36.10    3.60
  -8  -3  -1   41.30    3.60
   8  -3   1   30.50    3.80
   8   3  -1   42.30    3.50
   8   3  -1   41.80    2.90
   8  -3  -1   30.70    3.80
  -8  -3   1   40.50    3.60
  -9   3   1  213.18    9.80
   9   3  -1  236.38    8.80
   9  -3   1  216.88   10.40
  -9  -3  -1  229.28    9.70
   9   3  -1  221.48    8.40
  -9  -3   1  240.58    9.90
   9  -3  -1  210.98   10.60
  -9   3  -1  207.58    9.70
 -10  -3  -1   49.70    5.00
  10   3  -1   40.50    3.50
  10   3  -1   45.70    4.70
  10  -3   1   44.80    5.30
 -10   3   1   45.70    4.70
  10  -3  -1   31.70    5.20
 -10   3  -1   33.40    4.50
 -10  -3   1   42.60    4.80
 -11   3   1   28.20    3.90
 -11  -3  -1   32.00    4.20
 -11  -3   1   30.20    4.00
 -11   3  -1   29.00    4.10
 -12   3   1   40.20    5.20
 -12  -3  -1   44.10    5.00
 -12   3  -1   56.59    6.30
 -12  -3   1   56.09    6.20
   0  -4  -1 3526.95  120.69
   0   4   1 3509.75  120.49
   0   4  -1 3532.25  120.49
   0  -4  -1 3949.70  121.39
   0   4  -1 3786.02  120.29
   0   4   1 3688.53  120.39
   0  -4   1 3713.23  120.69
   0  -4   1 3656.93  120.69
  -1   4   1  236.78    8.20
   1   4  -1  220.38    7.30
   1  -4   1  203.78    7.40
  -1  -4  -1  232.08    7.80
  -1   4   1  212.88    8.00
  -1  -4  -1  198.48    7.40
   1  -4   1  207.68    8.00
  -1  -4   1  219.98    7.80
   1  -4  -1  209.08    8.00
  -1   4  -1  211.08    7.40
  -1   4  -1  205.08    8.00
   1   4   1  197.38    7.40
   1  -4  -1  210.68    7.50
  -1  -4   1  215.48    7.30
   2  -4   1  179.98    6.30
  -2  -4  -1  169.58    6.20
  -2  -4  -1  178.58    6.30
  -2   4   1  172.08    6.80
   2  -4   1  167.18    6.20
   2   4  -1  171.18    6.40
  -2  -4   1  176.88    6.30
  -2  -4   1  166.38    6.10
  -2   4  -1  170.48    6.80
   2   4   1  170.68    6.20
   2  -4  -1  166.28    7.20
   2  -4  -1  167.28    6.30
   2   4   1  177.08    6.30
   2  -4  -1  166.68    6.30
  -3  -4  -1   54.89    2.50
   3  -4   1   49.20    3.20
   3  -4   1   51.69    2.70
   3   4  -1   62.99    2.80
  -3   4   1   54.79    3.30
   3   4   1   56.59    2.60
   3  -4  -1   60.69    2.80
  -3   4  -1   43.40    3.30
  -3   4  -1   53.39    2.80
  -3  -4   1   56.69    2.60
   3   4   1   58.89    2.60
  -3  -4   1   57.79    2.60
   3  -4  -1   60.89    2.90
   3  -4  -1   59.99    3.30
  -4  -4  -1   85.59    3.20
  -4  -4  -1   86.09    3.80
   4  -4   1   80.59    3.80
   4  -4   1   76.29    4.40
   4   4  -1   85.09    3.60
   4   4  -1   78.99    3.60
  -4   4   1   76.69    3.80
  -4   4   1   80.49    4.30
   4  -4  -1   81.79    3.80
   4   4   1   87.09    3.40
  -4   4  -1   81.89    3.90
   4   4   1   86.39    3.70
  -4   4  -1   83.99    4.40
   4  -4  -1   83.99    3.90
  -4  -4   1   85.19    3.40
   4  -4  -1   87.89    4.50
  -4  -4   1   82.79    3.70
  -5  -4  -1  189.98    7.50
   5   4  -1  191.18    7.40
   5  -4   1  197.08    7.50
   5  -4   1  201.08    8.20
  -5   4   1  182.28    7.90
   5   4  -1  193.58    7.10
  -5   4   1  184.08    7.60
  -5   4  -1  198.58    7.90
  -5   4  -1  196.48    7.70
   5   4   1  194.18    7.50
  -5  -4   1  195.88    7.50
   5  -4  -1  187.58    7.50
   5   4   1  199.68    6.80
   5  -4  -1  189.08    8.20
   6   4  -1   74.99    4.10
  -6  -4  -1   70.59    4.00
   6   4  -1   74.99    3.50
  -6   4   1   82.89    4.60
  -6   4   1   82.09    4.20
   6  -4   1   71.99    3.90
   6  -4   1   78.39    5.00
   6  -4  -1   72.69    3.90
  -6   4  -1   70.29    4.00
   6  -4  -1   80.49    5.10
   6   4   1   70.89    3.90
  -6   4  -1   69.89    4.30
  -6  -4   1   68.79    3.90
   7   4  -1   48.60    3.70
   7   4  -1   48.40    2.90
  -7  -4  -1   49.60    3.60
   7  -4   1   42.80    4.80
  -7   4   1   46.00    3.50
  -7   4   1   52.29    4.10
   7  -4  -1   48.00    5.00
  -7  -4   1   47.20    3.50
  -7   4  -1   40.30    3.40
  -7   4  -1   48.90    3.90
   7   4   1   40.60    3.50
  -8  -4  -1   39.10    3.70
   8   4  -1   40.20    2.90
  -8   4   1   35.30    3.80
   8  -4   1   39.90    5.50
  -8   4  -1   39.20    4.10
  -8   4  -1   40.00    3.70
  -8  -4   1   38.40    3.70
   8  -4  -1   27.80    4.00
   9  -4   1   45.40    4.90
  -9  -4  -1   39.00    4.20
  -9   4   1   33.50    4.20
   9   4  -1   36.10    3.00
   9  -4  -1   26.40    4.50
  -9   4  -1   31.70    4.00
 -10  -4  -1   86.39    5.90
 -10   4   1   82.89    6.10
  10  -4   1   61.29    8.40
  10  -4  -1   73.89    8.50
 -10  -4   1   85.29    5.90
 -10   4  -1   78.09    5.80
 -11   4   1   60.39    6.10
 -11  -4  -1   68.39    6.00
 -11   4  -1   58.09    5.70
 -11  -4   1   53.79    5.80
 -12   4   1    1.10    3.20
 -12  -4  -1    0.60    3.20
  12  -4  -1   -1.40    3.40
 -12   4  -1    1.20    3.60
 -12  -4   1    1.90    3.10
   0  -5  -1  281.47    9.70
   0   5  -1  276.07   10.30
   0  -5  -1  285.97   10.30
   0   5   1  280.87   10.30
   0  -5   1  282.17    9.60
   0   5   1  289.37    9.80
   0  -5   1  260.97   10.80
   0   5  -1  296.17    9.70
   1   5  -1 1042.80   34.80
   1  -5   1 1039.50   34.90
  -1   5   1 1069.89   35.00
   1   5  -1 1068.59   35.40
  -1  -5  -1 1024.60   34.90
  -1  -5  -1 1063.29   35.30
   1  -5   1 1070.79   35.60
   1  -5  -1 1028.30   35.00
   1   5   1 1051.99   35.30
  -1   5  -1 1091.29   35.10
   1   5   1 1036.20   34.90
  -1  -5   1 1058.89   34.80
  -1  -5   1 1091.99   35.40
   1  -5  -1 1026.60   35.60
   2  -5   1  866.81   28.90
   2   5  -1  902.71   28.80
   2  -5   1  726.23   29.70
  -2  -5  -1  886.81   30.20
  -2  -5  -1  854.31   28.90
  -2   5   1  845.22   29.60
   2   5  -1  873.11   29.20
  -2   5   1  888.11   29.00
   2  -5   1  881.21   29.60
   2  -5  -1  920.41   29.00
  -2  -5   1  890.81   28.80
  -2  -5   1  918.01   29.10
   2   5   1  833.02   29.20
   2  -5  -1  844.42   29.60
   2   5   1  834.62   29.00
  -2   5  -1  885.01   29.60
   3  -5   1  215.18    8.00
  -3   5   1  217.28    8.70
   3   5  -1  215.28    7.90
  -3  -5  -1  210.68    7.90
   3  -5   1  213.28    8.60
   3   5  -1  218.48    8.10
   3  -5   1  212.98    8.00
  -3  -5  -1  223.68    7.90
   3  -5  -1  220.18    8.10
   3   5   1  211.78    7.90
   3  -5  -1  230.28    8.10
   3   5   1  222.88    8.00
  -3  -5   1  236.28    8.20
  -3   5  -1  210.78    8.70
   3  -5  -1  225.78    8.80
   4  -5   1  436.76   15.30
   4   5  -1  447.16   15.10
   4  -5   1  448.26   15.30
  -4  -5  -1  450.55   14.80
   4   5  -1  435.66   15.10
   4  -5   1  446.66   16.00
  -4  -5  -1  427.76   15.20
  -4   5   1  419.36   15.80
   4  -5  -1  437.46   15.40
  -4   5  -1  421.56   15.30
   4  -5  -1  443.36   15.30
  -4   5  -1  429.36   15.90
  -4  -5   1  434.26   15.20
   4   5   1  428.76   14.90
   4   5   1  428.36   15.20
   4  -5  -1  435.36   16.00
   5  -5   1   31.40    2.50
  -5  -5  -1   30.80    2.50
  -5   5   1   34.70    2.80
  -5   5   1   37.80    3.40
   5   5  -1   38.00    2.50
   5   5  -1   37.30    2.60
   5  -5   1   38.50    3.80
   5  -5  -1   34.70    2.80
   5  -5  -1   37.30    3.90
   5  -5  -1   37.00    2.60
  -5  -5   1   37.80    2.50
  -5   5  -1   35.70    2.80
   5   5   1   35.90    2.20
   5   5   1   31.90    2.50
  -5   5  -1   32.20    3.30
   6   5  -1  265.67   10.10
   6  -5   1  258.17   10.20
  -6   5   1  267.47   10.80
  -6   5   1  273.27   10.40
   6   5  -1  272.47    9.70
  -6  -5  -1  265.37   10.20
   6  -5   1  272.07   11.10
  -6  -5   1  272.17   10.20
   6  -5  -1  255.67   10.20
   6  -5  -1  267.77   10.40
   6  -5  -1  262.27   11.00
  -6   5  -1  266.27   10.40
  -6   5  -1  280.17   10.90
   6   5   1  263.67   10.20
  -7   5   1  131.29    6.40
   7   5  -1  133.59    5.50
   7   5  -1  130.79    6.20
  -7  -5  -1  144.69    6.40
  -7   5   1  133.19    6.80
   7  -5   1  133.19    7.40
  -7   5  -1  135.09    6.40
   7  -5  -1  135.79    7.60
  -7   5  -1  139.29    6.80
  -7  -5   1  137.39    6.20
   7   5   1  128.09    6.20
   8   5  -1    7.10    1.90
   8  -5   1    6.60    3.50
  -8  -5  -1    9.50    2.30
  -8   5   1    4.80    2.40
  -8   5   1    7.50    2.20
   8   5  -1    4.60    1.60
  -8   5  -1    4.10    2.00
   8  -5  -1    9.20    3.70
  -8   5  -1   10.50    2.60
  -8  -5   1    7.10    2.10
  -9   5   1   18.20    4.70
   9  -5   1   17.30    4.50
  -9  -5  -1   23.90    3.10
   9  -5  -1   11.10    4.60
  -9   5  -1   14.40    3.40
  -9  -5   1   16.60    2.80
  -9   5  -1   17.40    3.20
 -10   5   1   25.20    3.50
 -10  -5  -1   40.60    4.70
 -10   5  -1   25.40    3.70
  10  -5  -1   33.70    4.60
 -10  -5   1   32.20    3.80
 -11   5   1   11.10    3.30
 -11  -5  -1   13.70    3.40
  11  -5  -1    9.80    3.40
 -11  -5   1   18.00    3.40
 -11   5  -1   18.50    3.70
  12  -5   1    9.90    3.60
 -12  -5  -1   11.60    3.70
 -12   5   1    1.60    3.70
 -12  -5   1    0.90    3.70
 -12   5  -1   13.50    3.70
  12  -5  -1    6.70    3.90
   0  -6   1  505.05   17.30
   0  -6   1  521.05   18.10
   0   6   1  530.75   17.50
   0  -6  -1  510.45   17.40
   0   6   1  487.15   18.20
   0   6  -1  523.85   17.30
   0  -6  -1  532.75   18.10
   0   6  -1  508.95   18.10
   1  -6   1  253.57    9.20
  -1  -6  -1  259.17   10.20
  -1   6   1  257.87   10.00
  -1  -6  -1  257.57    9.20
   1  -6   1  278.17   10.10
  -1   6   1  246.38    9.30
   1   6  -1  264.67    9.10
  -1   6  -1  251.87    9.20
   1   6   1  259.17    9.30
   1   6   1  255.37    9.90
  -1   6  -1  281.57   10.20
   1  -6  -1  258.17   10.00
   1  -6  -1  260.77    9.30
  -1  -6   1  283.47    9.80
  -1  -6   1  255.87    9.10
   2  -6   1  891.71   29.20
   2  -6   1  866.01   30.00
  -2  -6  -1  880.31   29.50
   2   6  -1  901.11   29.10
   2   6  -1  870.21   29.60
  -2   6   1  846.42   30.00
  -2   6   1  860.41   29.20
  -2   6  -1  869.11   30.00
  -2  -6   1  882.81   29.10
   2   6   1  878.11   29.50
   2  -6  -1  859.41   30.00
   2   6   1  885.11   29.20
   2  -6  -1  848.42   29.20
   3  -6   1  925.11   31.20
   3  -6   1  933.91   30.40
   3  -6   1  903.21   30.40
   3   6  -1  919.51   30.50
  -3   6   1  855.51   31.10
  -3  -6  -1  913.51   30.30
   3   6  -1  908.61   30.20
  -3  -6  -1  887.11   30.30
   3   6   1  889.51   30.40
   3  -6  -1  889.71   30.40
   3  -6  -1  877.01   31.10
  -3   6  -1  886.61   31.10
   3   6   1  928.41   30.30
  -3  -6   1  906.51   30.20
  -3  -6   1  915.81   30.40
   3  -6  -1  899.11   30.40
   4  -6   1   75.29    4.60
   4   6  -1   73.19    3.50
  -4  -6  -1   72.79    3.60
   4   6  -1   80.69    3.90
  -4  -6  -1   84.19    4.80
   4  -6   1   76.29    3.80
  -4   6   1   69.19    4.60
   4  -6   1   74.59    3.80
  -4  -6   1   79.49    3.60
   4   6   1   76.09    3.60
   4   6   1   73.49    3.60
   4  -6  -1   76.99    3.80
  -4  -6   1   77.29    3.60
  -4   6  -1   77.99    4.60
   4  -6  -1   76.29    3.80
   4  -6  -1   69.89    4.60
   5   6  -1   21.10    2.50
  -5  -6  -1   17.90    1.70
   5   6  -1   21.90    2.30
   5  -6   1   18.60    2.30
  -5  -6  -1   23.20    2.40
  -5   6   1   17.80    2.50
   5  -6   1   21.30    3.00
   5  -6   1   19.60    2.40
   5  -6  -1   24.50    3.00
  -5  -6   1   16.50    2.00
   5   6   1   26.90    2.30
  -5  -6   1   21.40    2.30
   5  -6  -1   20.50    2.20
   5   6   1   18.80    2.30
  -5   6  -1   16.60    2.30
  -5   6  -1   18.80    2.70
   5  -6  -1   16.80    2.30
   6   6  -1   20.30    2.60
   6  -6   1   22.70    2.40
   6   6  -1   22.10    2.80
   6  -6   1   23.10    2.80
  -6   6   1   25.50    3.00
  -6  -6  -1   22.20    2.60
   6  -6   1   21.10    3.30
  -6  -6   1   20.50    2.50
   6  -6  -1   18.90    3.10
   6  -6  -1   21.80    2.70
   6   6   1   23.40    2.70
   6   6   1   21.10    2.10
  -6   6  -1   24.60    2.80
  -6   6  -1   20.80    2.70
   6  -6  -1   16.50    2.20
  -7   6   1  189.08    8.50
  -7   6   1  194.58    9.00
   7  -6   1  200.28    8.50
  -7  -6  -1  200.08    8.30
   7   6  -1  179.18    8.20
   7   6  -1  195.28    7.50
   7  -6   1  212.28    9.80
   7   6   1  206.18    9.30
   7  -6  -1  182.28    9.70
   7  -6  -1  195.48    8.50
  -7  -6   1  196.08    8.20
  -7   6  -1  199.38    9.00
  -7   6  -1  195.08    8.40
  -8   6   1   39.80    4.90
   8   6  -1   31.20    3.50
  -8  -6  -1   26.30    3.60
   8  -6   1   40.70    5.10
   8   6  -1   32.30    3.00
  -8   6   1   26.50    3.20
  -8   6  -1   30.60    3.80
  -8  -6   1   30.20    3.60
   8  -6  -1   26.90    3.20
  -8   6  -1   35.30    4.70
   8  -6  -1   27.90    4.60
  -9  -6  -1   34.80    4.10
  -9   6   1   29.80    3.70
  -9   6   1   40.10    5.00
  -9  -6   1   40.00    4.30
  -9   6  -1   42.00    5.20
  -9   6  -1   26.30    4.40
   9  -6  -1   24.60    3.80
 -10  -6  -1   18.90    3.30
  10  -6   1   14.70    3.30
 -10   6   1   13.40    3.20
  10  -6  -1   17.50    3.50
 -10   6  -1   19.40    3.30
 -10  -6   1   17.90    3.30
  11  -6   1   -2.50    3.00
 -11  -6  -1    4.20    3.10
 -11  -6   1    3.80    2.90
 -11   6  -1   -4.10    2.90
  11  -6  -1    0.20    2.80
  12  -6   1   -6.20    3.50
 -12  -6  -1    5.30    3.80
  12  -6  -1    0.70    3.50
 -12  -6   1    1.00    3.50
 -12   6  -1   -2.10    3.60
   0   7   1  820.62   28.60
   0   7   1  839.52   27.80
   0   7  -1  833.02   27.70
   0  -7   1  838.22   28.60
   0  -7  -1  815.92   28.60
   0  -7   1  846.72   27.70
   0   7  -1  821.52   28.70
  -1   7   1   37.80    2.30
   1   7  -1   32.10    3.00
  -1   7   1   35.10    3.30
   1   7  -1   37.20    2.10
   1  -7   1   40.80    2.20
  -1  -7  -1   39.20    3.00
   1  -7   1   39.20    3.20
  -1  -7   1   36.60    2.10
  -1   7  -1   36.70    3.30
  -1   7  -1   35.70    2.20
   1  -7  -1   37.00    2.30
   1   7   1   39.60    2.20
   1  -7  -1   42.10    3.30
  -1  -7   1   35.80    3.00
   1   7   1   42.60    3.20
  -2   7   1  303.47   10.80
   2  -7   1  295.37   10.70
  -2   7   1  298.97   11.70
  -2  -7  -1  299.87   10.60
   2  -7   1  303.47   10.70
  -2  -7  -1  311.37   11.20
   2  -7   1  301.27   11.70
   2   7  -1  302.67   10.60
   2   7  -1  308.77   11.30
   2   7   1  301.57   10.70
   2  -7  -1  295.47   10.80
  -2   7  -1  309.67   11.80
  -2  -7   1  324.87   11.30
   2   7   1  271.77   11.70
  -2   7  -1  298.77   10.70
  -2  -7   1  287.87   10.80
  -3  -7  -1   90.39    4.10
  -3   7   1  100.29    5.20
   3  -7   1   93.89    5.20
   3   7  -1   95.69    5.30
   3  -7   1   94.89    4.30
   3   7  -1   96.39    4.10
  -3  -7  -1   92.39    4.90
   3  -7   1   93.19    4.20
   3   7   1  101.59    4.20
   3  -7  -1   94.09    4.30
  -3   7  -1   92.99    5.30
   3  -7  -1   98.99    4.30
  -3  -7   1   92.29    4.00
   3   7   1   89.29    4.60
   3  -7  -1   98.19    5.30
  -3  -7   1   96.29    4.60
  -4  -7  -1   98.79    4.50
   4  -7   1   98.29    4.60
   4  -7   1  102.99    5.70
   4   7  -1   97.69    4.40
  -4   7   1  101.49    5.60
  -4  -7  -1   98.69    4.50
   4  -7   1   99.99    4.70
   4   7   1  100.19    4.50
  -4  -7   1   97.29    4.40
   4   7   1   94.69    4.50
  -4  -7   1  103.59    4.60
   4  -7  -1   96.79    4.60
   4  -7  -1  102.89    5.60
   4  -7  -1  102.19    4.70
  -4   7  -1   96.59    5.60
  -5  -7  -1  156.98    6.40
  -5  -7  -1  157.78    5.90
   5  -7   1  146.09    7.70
   5   7  -1  149.99    6.30
  -5   7   1  149.79    7.40
   5  -7   1  151.18    6.50
   5  -7   1  148.99    6.50
   5   7  -1  153.38    6.30
   5   7   1  159.58    6.40
   5   7   1  146.19    6.10
  -5  -7   1  149.69    6.30
  -5  -7   1  129.49    7.20
   5  -7  -1  143.49    7.70
   5  -7  -1  154.38    6.60
  -5   7  -1  147.89    7.50
   5  -7  -1  154.58    6.60
   6   7  -1   65.39    3.90
  -6   7   1   61.39    4.90
   6  -7   1   69.29    4.20
   6  -7   1   67.39    4.10
   6  -7   1   60.99    5.80
  -6  -7  -1   65.69    3.90
   6   7  -1   56.19    3.90
   6  -7  -1   64.39    4.10
   6   7   1   63.19    4.00
  -6   7  -1   67.39    4.90
   6   7   1   61.49    3.50
   6  -7  -1   58.19    4.00
  -6  -7   1   65.49    3.90
   6  -7  -1   60.69    5.90
   7  -7   1   14.30    2.50
   7   7  -1   12.90    2.50
   7   7  -1   15.00    2.00
   7  -7   1   17.30    3.90
  -7  -7  -1   14.60    2.30
  -7   7   1   13.30    3.00
  -7  -7   1   16.80    2.40
  -7   7  -1   12.40    2.80
   7  -7  -1   13.00    2.40
   7  -7  -1    8.90    3.60
  -8  -7  -1   60.99    4.50
   8   7  -1   53.89    3.70
   8  -7   1   45.40    4.50
  -8   7   1   59.79    5.80
  -8  -7   1   57.99    4.40
   8  -7  -1   57.49    4.70
  -8   7  -1   54.79    4.60
  -8   7  -1   61.19    5.80
  -9  -7  -1   56.19    5.00
   9  -7   1   51.49    5.10
  -9   7   1   60.69    6.30
   9  -7  -1   61.49    5.20
  -9   7  -1   53.29    5.20
  -9   7  -1   54.79    6.20
  -9  -7   1   64.49    4.90
 -10  -7  -1   47.20    4.90
  10  -7   1   35.20    4.10
 -10  -7   1   37.70    5.00
  10  -7  -1   32.60    4.20
 -10   7  -1   30.70    4.70
 -11  -7  -1   31.10    4.20
  11  -7   1   16.40    3.60
 -11  -7   1   18.20    3.70
  11  -7  -1   17.30    4.10
   0   8   1   37.70    3.60
   0   8  -1   39.40    2.30
   0  -8  -1   39.60    2.40
   0   8   1   35.40    2.40
   0  -8  -1   33.30    3.40
   1  -8   1  275.77    9.90
  -1  -8  -1  274.27   10.80
  -1   8   1  275.07   11.00
   1  -8   1  295.27   11.20
  -1  -8  -1  273.37   10.00
  -1   8   1  279.47   10.00
   1   8  -1  268.27    9.80
   1   8  -1  286.47   10.90
  -1   8  -1  277.27    9.90
   1  -8  -1  274.77   10.00
   1   8   1  282.07   10.00
  -1  -8   1  278.57   10.80
   1   8   1  279.37   10.80
  -1   8  -1  274.17   11.10
   1  -8  -1  280.87   11.00
  -2   8   1  173.28    6.70
   2  -8   1  174.68    6.60
   2   8  -1  166.58    6.40
  -2   8   1  162.48    7.70
  -2  -8  -1  168.68    6.50
  -2  -8  -1  177.28    7.30
   2  -8   1  163.98    7.70
   2   8  -1  182.88    7.40
   2  -8   1  165.18    6.50
   2  -8  -1  157.58    7.60
  -2  -8   1  162.18    6.40
  -2   8  -1  173.88    6.60
   2   8   1  169.28    7.20
   2  -8  -1  164.18    6.60
  -2  -8   1  183.08    7.30
   2   8   1  169.88    6.50
  -2   8  -1  172.98    7.80
  -3  -8  -1  160.88    6.60
   3   8  -1  150.78    6.70
   3  -8   1  149.79    6.10
   3  -8   1  145.79    7.30
  -3  -8  -1  154.08    6.10
  -3   8   1  155.78    7.30
   3   8  -1  148.39    5.90
   3  -8   1  149.09    6.20
  -3  -8   1  144.79    6.50
   3  -8  -1  150.18    6.20
   3   8   1  156.88    6.60
  -3   8  -1  147.39    7.30
  -3  -8   1  148.09    5.90
   3   8   1  155.38    6.10
   3  -8  -1  153.68    6.30
   3  -8  -1  144.09    7.20
  -4  -8  -1   51.49    3.20
   4   8  -1   49.70    3.10
   4  -8   1   51.09    3.30
   4   8  -1   52.99    3.70
   4  -8   1   57.69    4.60
   4  -8   1   47.10    3.40
  -4  -8  -1   56.79    3.60
  -4   8   1   51.09    4.50
  -4  -8   1   50.69    3.00
  -4  -8   1   52.29    3.50
   4   8   1   52.79    3.30
   4  -8  -1   44.80    3.40
  -4   8  -1   54.39    4.40
   4  -8  -1   53.29    4.40
   4  -8  -1   53.39    3.40
   4   8   1   49.80    4.10
   5  -8   1  150.98    8.10
   5  -8   1  146.79    6.80
  -5  -8  -1  155.68    6.50
   5   8  -1  149.88    6.50
   5   8  -1  157.58    6.60
  -5   8   1  153.48    7.70
  -5  -8  -1  150.28    6.80
   5  -8   1  153.48    6.70
   5  -8  -1  154.68    6.70
  -5  -8   1  155.08    6.40
   5   8   1  154.38    6.60
  -5   8  -1  147.99    7.80
  -5  -8   1  151.08    6.40
   5   8   1  159.08    6.70
   5  -8  -1  147.39    8.10
   5  -8  -1  158.18    6.80
  -6   8   1   25.00    3.40
   6  -8   1   33.00    3.30
   6   8  -1   36.60    3.30
  -6  -8  -1   25.50    3.10
   6  -8   1   34.70    4.20
  -6  -8  -1   23.10    2.40
   6  -8  -1   28.00    3.10
  -6   8  -1   35.10    4.50
  -6  -8   1   35.70    3.10
   6  -8  -1   20.00    3.70
   6   8   1   36.20    3.50
  -6  -8   1   25.30    2.70
   6   8   1   35.00    3.30
   7   8  -1   57.09    4.10
  -7   8   1   59.49    5.60
  -7  -8  -1   45.10    4.00
   7  -8   1   50.79    4.30
  -7   8  -1   43.00    5.40
   7  -8  -1   54.39    4.10
  -7  -8   1   49.50    3.90
   7   8   1   53.19    3.50
   8   8  -1   49.10    3.80
  -8   8   1   49.20    6.00
   8  -8   1   42.30    4.60
  -8  -8  -1   56.49    4.40
  -8  -8   1   44.00    4.30
   8  -8  -1   45.90    4.50
  -8   8  -1   58.69    6.10
   9  -8   1   28.40    3.90
  -9  -8  -1   22.10    3.90
  -9   8   1   37.20    4.80
  -9   8  -1   37.30    4.80
  -9  -8   1   32.30    4.40
   9  -8  -1   25.30    3.50
  10  -8   1   43.90    5.70
 -10   8   1   57.49    7.30
 -10  -8  -1   59.39    5.60
  10  -8  -1   46.90    5.60
 -10  -8   1   55.59    5.50
 -10   8  -1   50.39    5.70
 -11  -8  -1   12.60    3.60
  11  -8   1   12.40    4.00
 -11  -8   1   21.70    4.00
  11  -8  -1   12.70    3.80
   0   9   1    6.00    1.30
   0  -9   1    6.30    1.10
   0   9  -1    4.70    1.10
   0  -9  -1    5.80    1.10
   0  -9  -1    2.10    1.90
   0   9   1    6.00    2.00
   1   9  -1  169.18    7.50
  -1  -9  -1  158.18    6.40
  -1   9   1  162.88    7.80
  -1  -9  -1  172.08    7.50
   1  -9   1  177.38    7.70
  -1   9   1  173.38    6.50
   1  -9   1  163.38    6.30
   1   9  -1  158.98    6.30
  -1  -9   1  159.18    7.40
   1  -9  -1  162.18    6.40
   1   9   1  163.68    7.40
  -1  -9   1  162.98    6.30
   1  -9  -1  157.28    7.50
  -1   9  -1  163.88    6.30
  -1   9  -1  165.68    7.90
   1   9   1  157.58    6.40
  -2   9   1  106.09    4.70
   2  -9   1  105.69    6.00
   2  -9   1  103.19    4.50
  -2  -9  -1   93.69    5.50
  -2   9   1  100.99    5.80
  -2  -9  -1   99.69    4.40
   2   9  -1  104.29    5.50
   2   9  -1  103.19    4.40
  -2   9  -1   99.49    4.50
  -2  -9   1  101.99    4.30
  -2  -9   1  104.89    5.60
   2   9   1   96.49    5.40
   2   9   1  101.29    4.50
  -2   9  -1  106.99    5.90
   2  -9  -1  103.99    5.80
   2  -9  -1  100.29    4.50
  -3  -9  -1   88.49    4.10
   3  -9   1   84.79    4.20
   3  -9   1   83.69    5.70
   3   9  -1   89.79    5.00
   3  -9   1   82.09    4.30
   3   9  -1   91.89    4.10
  -3   9   1   88.09    5.50
  -3  -9  -1   90.99    5.10
   3   9   1   87.69    5.00
   3  -9  -1   89.59    4.50
   3  -9  -1   82.79    5.70
   3  -9  -1   86.39    4.30
  -3  -9   1   98.39    5.10
   3   9   1   87.49    4.20
  -3  -9   1   85.99    4.00
  -3   9  -1   91.79    5.60
   4   9  -1  133.49    6.30
  -4  -9  -1  133.19    5.70
  -4  -9  -1  139.19    6.20
   4  -9   1  134.09    6.00
   4   9  -1  129.19    5.70
   4  -9   1  136.49    5.90
   4  -9   1  129.29    7.20
  -4   9   1  134.29    7.20
   4  -9  -1  127.59    7.20
  -4  -9   1  130.69    5.60
   4   9   1  129.79    5.80
   4   9   1  139.39    6.30
  -4  -9   1  130.19    6.30
   4  -9  -1  127.99    5.90
   4  -9  -1  128.49    6.00
  -4   9  -1  130.99    7.20
  -5  -9  -1   -0.30    1.40
   5  -9   1    2.30    1.50
   5   9  -1    0.40    1.80
   5  -9   1    1.60    1.90
   5  -9   1    1.90    3.00
  -5  -9  -1    1.60    1.70
  -5   9   1    0.10    2.20
   5   9  -1    1.30    1.50
  -5   9  -1    2.10    2.60
   5  -9  -1    0.60    1.50
  -5  -9   1    5.40    1.90
   5  -9  -1   -0.40    1.80
   5   9   1    2.60    1.80
   5   9   1    2.30    1.70
   5  -9  -1    6.20    3.90
  -5  -9   1    1.60    1.40
   6  -9   1   45.20    3.80
  -6  -9  -1   41.50    3.60
   6   9  -1   45.40    3.90
  -6   9   1   46.10    5.30
  -6  -9  -1   41.00    3.20
   6   9  -1   39.40    3.90
  -6   9  -1   41.20    4.50
   6   9   1   39.90    4.00
   6  -9  -1   39.90    3.80
  -6  -9   1   43.90    3.50
  -6  -9   1   37.20    3.40
  -7  -9  -1  108.69    5.80
   7   9  -1  118.09    5.90
   7  -9   1  112.09    6.10
  -7   9   1  111.19    7.40
   7  -9  -1  113.19    6.30
  -7   9  -1  104.39    7.60
   7   9   1  105.89    5.40
  -7  -9   1  110.99    5.90
   8  -9   1   16.90    2.90
  -8   9   1   21.70    4.00
  -8  -9  -1   18.30    2.90
   8   9  -1   20.00    2.70
   8  -9  -1   13.80    3.30
  -8  -9   1   19.60    2.80
  -8   9  -1   22.90    4.20
   9  -9   1   12.70    3.00
  -9  -9  -1   17.30    4.00
  -9   9   1   14.90    4.40
   9  -9  -1    8.10    3.00
  -9   9  -1   12.60    4.00
  -9  -9   1   17.00    3.10
 -10   9   1   40.70    5.80
 -10  -9  -1   50.99    5.50
  10  -9   1   51.09    5.70
  10  -9  -1   43.30    4.90
 -10   9  -1   55.09    6.60
 -10  -9   1   56.79    5.50
  11  -9   1   23.70    4.10
 -11  -9  -1   32.20    4.50
  11  -9  -1   18.80    4.10
 -11   9  -1   31.00    5.70
 -11  -9   1   32.50    4.60
   0 -10   1    3.90    2.10
   0 -10   1    0.80    1.00
   0  10   1   -1.20    1.90
   0  10  -1   -0.10    1.80
   0 -10  -1    0.70    1.00
   0 -10  -1    1.90    2.20
   0  10  -1    1.50    1.10
   0  10   1    1.70    1.20
  -1 -10  -1  111.09    6.10
   1  10  -1  102.69    6.00
  -1  10   1  103.29    4.70
   1 -10   1   90.29    5.80
  -1 -10  -1  102.89    4.50
   1 -10   1  104.19    4.50
   1  10  -1  100.19    4.40
  -1  10   1  102.19    6.10
  -1  10  -1  110.09    6.20
   1  10   1  105.49    6.00
   1 -10  -1  100.99    4.50
  -1 -10   1   98.29    4.30
   1  10   1   96.69    4.50
  -1  10  -1   99.19    4.60
   1 -10  -1  100.49    5.90
  -1 -10   1   98.79    6.00
   2 -10   1  245.88   10.70
  -2 -10  -1  247.08   10.10
   2  10  -1  247.08    9.00
  -2  10   1  233.48   10.50
   2  10  -1  246.58   10.20
  -2 -10  -1  243.48    9.00
  -2  10   1  232.68    9.20
   2 -10   1  236.18    9.00
  -2 -10   1  238.28   10.20
   2  10   1  244.58   10.10
   2 -10  -1  235.38   10.50
   2  10   1  249.28    9.10
  -2  10  -1  244.58    9.10
  -2 -10   1  237.38    8.90
  -2  10  -1  237.28   10.60
   2 -10  -1  241.08    9.20
  -3 -10  -1   23.70    2.40
   3 -10   1   20.50    2.30
  -3 -10  -1   25.30    3.00
   3  10  -1   24.90    3.00
  -3  10   1   24.80    3.40
   3  10  -1   28.40    2.50
   3 -10   1   21.80    2.50
   3 -10   1   28.00    3.50
   3 -10  -1   24.40    2.50
  -3 -10   1   28.70    2.30
   3 -10  -1   25.50    3.00
   3  10   1   25.20    2.50
   3 -10  -1   26.20    3.50
  -3  10  -1   22.40    3.40
  -3 -10   1   26.60    3.10
   3  10   1   19.70    2.80
   4 -10   1    3.90    1.90
  -4 -10  -1    4.90    1.40
   4 -10   1    0.20    1.30
   4  10  -1    5.70    2.20
   4  10  -1    3.30    1.70
  -4 -10  -1    1.80    2.20
  -4  10   1    3.80    2.50
   4  10   1    2.80    2.10
   4 -10  -1    3.00    1.50
  -4 -10   1    4.70    2.30
  -4 -10   1   -0.50    1.30
   4  10   1    5.50    1.70
  -4  10  -1    0.20    2.30
   4 -10  -1    0.30    1.60
   5  10  -1   17.80    2.50
   5  10  -1   19.30    2.80
  -5 -10  -1   19.10    2.60
  -5 -10  -1   15.30    2.20
   5 -10   1   16.30    2.50
   5 -10   1   16.50    2.40
  -5  10   1   13.50    3.40
   5 -10  -1   13.60    2.30
   5  10   1   12.20    2.30
  -5  10  -1   11.30    3.40
   5  10   1   13.30    2.60
  -5 -10   1   19.70    2.70
  -5 -10   1   18.30    2.20
  -6 -10  -1   25.70    3.40
   6 -10   1   27.30    3.10
   6  10  -1   22.60    3.00
  -6 -10  -1   24.00    3.30
   6  10  -1   31.30    4.20
  -6  10   1   28.30    3.90
  -6 -10   1   23.70    2.70
  -6 -10   1   32.10    3.60
   6  10   1   26.90    3.90
  -6  10  -1   21.50    4.00
   6 -10  -1   27.60    3.20
   6  10   1   29.70    3.80
  -7 -10  -1   93.09    5.30
   7 -10   1   87.99    5.60
  -7 -10  -1   77.79    4.60
  -7  10   1   90.99    7.20
   7  10  -1   76.19    5.30
  -7 -10   1   83.29    4.80
  -7  10  -1   91.79    7.30
  -7 -10   1   80.69    5.20
   7 -10  -1   84.59    5.70
   8 -10   1   11.50    3.40
  -8  10   1   10.60    4.00
  -8 -10  -1    9.80    2.70
  -8  10  -1   12.20    4.00
   8 -10  -1    7.00    2.90
  -8 -10   1   11.90    2.70
  -9 -10  -1   17.20    3.30
  -9  10   1   17.20    4.50
   9 -10   1   20.40    3.30
  -9  10  -1   22.20    4.80
  -9 -10   1   17.50    5.40
   9 -10  -1   14.60    3.50
  10 -10   1   36.80    4.80
 -10 -10  -1   35.50    4.40
 -10  10   1   35.30    5.80
  10 -10  -1   38.50    5.00
 -10  10  -1   33.80    6.10
 -10 -10   1   49.70    5.50
   0 -11  -1  123.49    5.50
   0 -11   1  138.19    7.30
   0  11  -1  133.39    5.50
   0  11   1  123.29    6.90
   0  11  -1  121.59    7.10
   0  11   1  130.39    5.60
   0 -11  -1  130.49    7.10
   0 -11   1  126.49    5.30
   1 -11   1    4.70    2.50
  -1  11   1   -1.10    2.10
  -1  11   1    1.30    1.50
   1 -11   1    3.70    1.20
  -1 -11  -1    1.60    1.20
   1  11  -1    2.00    2.20
  -1 -11  -1    2.30    2.60
   1  11  -1    2.00    1.40
   1 -11  -1    3.20    1.30
   1  11   1    1.40    2.20
  -1 -11   1    4.70    2.50
  -1  11  -1    2.70    2.60
  -1 -11   1    0.80    1.10
   1  11   1   -0.20    1.40
   1 -11  -1    0.80    2.30
  -1  11  -1   -0.20    1.40
   2  11  -1   24.30    2.60
  -2 -11  -1   29.80    3.50
  -2  11   1   26.50    3.00
  -2 -11  -1   26.40    2.50
   2 -11   1   28.60    3.80
  -2  11   1   19.40    3.10
   2 -11   1   30.10    2.60
   2  11  -1   21.30    3.20
   2  11   1   29.50    2.80
   2 -11  -1   21.40    3.20
   2 -11  -1   25.40    2.50
  -2  11  -1   26.20    3.70
  -2  11  -1   22.40    2.80
   2  11   1   23.60    3.30
  -2 -11   1   26.30    2.30
  -2 -11   1   23.80    3.30
   3  11  -1   48.00    4.60
  -3 -11  -1   43.50    4.90
   3  11  -1   49.90    3.40
   3 -11   1   42.60    3.60
  -3 -11  -1   45.20    3.20
   3 -11   1   49.20    3.30
  -3  11   1   38.30    3.60
  -3  11   1   53.49    5.20
  -3  11  -1   48.50    5.30
   3  11   1   49.80    3.50
  -3 -11   1   51.79    5.00
  -3 -11   1   47.60    3.10
   3  11   1   45.80    4.50
   3 -11  -1   48.00    3.40
   3 -11  -1   45.60    3.80
  -4 -11  -1   78.39    4.30
  -4  11   1   69.79    6.20
   4 -11   1   81.19    4.50
   4 -11   1   72.09    4.80
  -4 -11  -1   80.29    5.50
   4  11  -1   76.79    5.50
   4  11  -1   72.59    4.50
  -4  11  -1   75.69    6.20
   4  11   1   81.09    5.30
   4 -11  -1   68.99    4.80
   4 -11  -1   75.79    4.50
  -4 -11   1   71.99    4.10
   4  11   1   74.09    4.60
  -4 -11   1   69.09    5.50
   5  11  -1   47.40    4.30
  -5  11   1   56.39    5.90
   5 -11   1   54.39    4.10
  -5 -11  -1   60.79    4.90
   5  11  -1   60.69    5.10
  -5 -11  -1   51.69    3.90
   5 -11  -1   56.49    4.20
  -5 -11   1   63.39    5.30
   5  11   1   52.69    4.90
   5  11   1   47.10    4.50
  -5 -11   1   56.99    3.80
  -5  11  -1   56.79    6.20
   6  11  -1   30.00    3.60
  -6 -11  -1   35.80    3.80
  -6  11   1   32.70    4.20
   6 -11   1   31.40    4.00
   6  11  -1   40.70    4.60
  -6 -11  -1   32.40    4.10
  -6 -11   1   25.10    3.50
  -6 -11   1   31.10    4.30
   6 -11  -1   29.30    3.80
   6  11   1   30.60    3.40
  -6  11  -1   31.50    4.60
   7 -11   1   63.89    5.10
  -7  11   1   64.49    6.90
  -7 -11  -1   62.29    4.50
   7  11  -1   59.49    5.40
  -7 -11  -1   63.89    4.80
   7 -11  -1   59.99    5.10
   7  11   1   57.99    5.00
  -7  11  -1   66.99    6.90
  -7 -11   1   63.09    4.70
  -7 -11   1   62.39    4.80
   8  11  -1    6.00    2.90
  -8  11   1    8.70    4.10
  -8 -11  -1    5.20    2.60
   8 -11   1    5.30    2.80
   8 -11  -1    3.40    2.70
  -8  11  -1    4.80    4.00
   8  11   1    6.10    2.60
  -8 -11   1    3.20    2.50
  -9 -11  -1   55.49    5.40
   9 -11   1   52.79    5.80
  -9  11   1   67.29    8.20
   9 -11  -1   49.10    5.80
  -9  11  -1   45.10    6.10
  -9 -11   1   48.90    5.30
 -10 -11  -1   24.90    4.10
  10 -11   1   22.70    4.60
 -10  11   1   17.00    5.70
 -10  11  -1   19.40    5.70
  10 -11  -1   26.30    4.30
 -10 -11   1   13.80    3.70
   0  12   1  106.59    5.20
   0 -12   1  108.19    5.00
   0 -12  -1  102.19    7.20
   0  12  -1  114.99    7.00
   0  12   1  102.39    6.80
   0  12  -1  111.89    5.20
   0 -12  -1  110.19    5.00
   0 -12   1  105.29    7.20
  -1  12   1  127.99    7.70
   1 -12   1  130.49    5.70
  -1 -12  -1  130.99    5.80
  -1  12   1  132.39    6.00
  -1 -12  -1  115.89    7.80
   1  12  -1  139.69    5.90
   1  12  -1  133.19    7.60
  -1 -12   1  132.39    8.00
  -1  12  -1  141.99    7.90
  -1 -12   1  129.99    5.60
  -1  12  -1  137.09    5.90
   1 -12  -1  130.79    5.80
   1  12   1  132.59    6.00
   1  12   1  132.69    7.50
  -2  12   1    6.20    2.80
  -2 -12  -1    5.70    3.10
  -2  12   1    5.30    1.90
   2  12  -1    4.90    1.80
   2  12  -1    3.30    2.70
  -2 -12  -1    7.30    1.60
   2 -12   1    8.70    1.70
   2  12   1    5.90    1.90
   2  12   1    6.30    2.70
   2 -12  -1    4.20    1.70
  -2  12  -1    7.00    2.00
  -2 -12   1    4.40    3.10
  -2  12  -1    5.10    3.00
  -2 -12   1    6.60    1.50
  -3 -12  -1    5.80    1.70
   3 -12   1    8.60    1.90
   3  12  -1    7.40    2.90
  -3  12   1    4.70    2.20
   3  12  -1    9.10    2.00
  -3 -12  -1    9.50    3.30
  -3  12   1    8.20    3.10
   3 -12   1    6.20    2.20
   3 -12  -1    7.50    2.30
  -3  12  -1    3.70    3.00
  -3 -12   1    8.90    3.10
  -3 -12   1    6.00    1.60
   3 -12  -1    9.50    1.90
   3  12   1    6.80    2.00
   3  12   1    9.40    2.90
   4 -12   1   49.20    4.60
   4  12  -1   47.20    5.40
  -4  12   1   39.40    4.80
  -4 -12  -1   59.19    5.70
   4  12  -1   53.99    4.00
   4 -12   1   52.69    4.00
  -4 -12  -1   50.69    3.70
   4  12   1   50.89    5.10
  -4 -12   1   50.99    3.60
   4 -12  -1   49.20    3.90
  -4  12  -1   57.59    6.00
   4  12   1   54.39    4.20
  -4 -12   1   55.39    5.60
   5  12  -1   11.70    3.30
  -5 -12  -1   10.00    3.20
  -5 -12  -1   10.80    2.40
   5  12  -1   10.80    2.60
   5 -12   1   15.00    2.50
  -5  12   1    9.30    3.30
   5  12   1   14.10    3.10
   5 -12  -1   15.30    2.60
  -5 -12   1   13.20    2.30
  -5 -12   1   15.40    3.30
   5  12   1   12.80    2.70
  -5  12  -1   10.90    3.70
   6  12  -1   36.40    4.10
   6 -12   1   30.60    4.00
  -6 -12  -1   37.70    4.00
  -6 -12  -1   35.60    3.90
  -6  12   1   32.00    4.60
  -6 -12   1   33.00    4.00
   6  12   1   35.50    3.90
  -6 -12   1   33.50    3.80
  -6  12  -1   32.70    5.10
   6 -12  -1   34.50    4.10
  -7 -12  -1  100.89    6.00
   7 -12   1   99.29    6.50
  -7  12   1   93.89    8.30
   7  12  -1   93.59    6.60
  -7  12  -1  102.19    8.40
   7  12   1   92.89    6.30
  -7 -12   1  101.59    5.90
   8 -12   1   13.40    3.30
  -8 -12  -1    6.60    3.20
   8  12  -1   10.60    3.30
  -8  12   1   11.20    4.40
  -8 -12   1   13.00    2.90
   8 -12  -1   11.10    3.30
  -8  12  -1   17.30    4.70
  -9  12   1   25.30    5.50
   9 -12   1   16.00    3.90
  -9 -12  -1   22.00    3.60
  -9  12  -1   23.40    5.90
   9 -12  -1   17.90    3.80
  -9 -12   1   16.10    3.60
 -10 -12  -1    1.30    3.40
 -10  12   1    2.60    5.70
  10 -12   1    6.00    4.00
 -10  12  -1    7.30    5.70
 -10 -12   1    0.10    3.40
  10 -12  -1    1.00    3.60
   0 -13   1   47.90    3.40
   0  13   1   49.30    5.60
   0  13  -1   49.40    5.80
   0 -13  -1   53.19    3.60
   0  13   1   56.69    4.10
   0  13  -1   47.80    4.00
   1  13  -1   42.10    3.70
   1  13  -1   41.10    5.60
  -1  13   1   34.70    3.90
  -1  13   1   33.40    4.30
   1 -13   1   37.50    3.10
  -1 -13  -1   37.50    3.20
   1 -13  -1   36.60    3.30
  -1  13  -1   36.90    4.60
  -1  13  -1   36.10    3.70
   1  13   1   37.80    3.70
   1  13   1   37.90    4.50
  -1 -13   1   40.20    3.10
   2  13  -1  149.99    6.70
  -2  13   1  150.68    7.20
  -2 -13  -1  135.29    9.00
  -2 -13  -1  156.08    6.70
  -2  13   1  155.38    8.80
   2  13  -1  153.28    8.60
   2 -13   1  155.68    6.70
  -2 -13   1  157.38    6.50
   2  13   1  154.18    8.40
   2 -13  -1  152.38    6.80
   2  13   1  137.79    6.80
  -2  13  -1  156.38    7.00
  -2 -13   1  149.88    9.70
  -2  13  -1  161.68    9.00
  -3 -13  -1  125.79    5.90
   3  13  -1  123.29    6.00
   3  13  -1  118.49    7.70
   3 -13   1  109.39    6.20
  -3  13   1  130.29    8.10
  -3 -13  -1  106.79    8.00
   3 -13   1  126.79    6.00
  -3  13  -1  117.59    7.90
  -3 -13   1  119.69    5.60
   3 -13  -1  113.39    6.50
   3  13   1  123.89    6.20
   3 -13  -1  128.89    6.10
  -3 -13   1  129.59    8.10
   3  13   1  125.39    7.60
   4 -13   1   79.19    4.90
  -4  13   1   69.39    7.00
   4  13  -1   69.89    4.90
  -4 -13  -1   68.39    6.70
   4  13  -1   71.19    6.40
  -4 -13  -1   77.09    4.60
  -4 -13   1   77.89    4.40
  -4 -13   1   75.69    6.80
   4  13   1   73.39    6.20
   4 -13  -1   73.99    4.80
  -4  13  -1   69.99    6.70
   4  13   1   73.69    5.20
   5  13  -1   17.50    3.10
   5  13  -1   12.60    3.50
  -5 -13  -1   13.70    3.60
  -5  13   1   24.90    7.00
   5 -13   1   17.00    2.80
  -5 -13  -1   16.70    2.60
  -5  13  -1   17.10    5.50
   5  13   1   13.80    3.50
  -5 -13   1   13.30    3.60
   5 -13  -1   17.10    2.80
  -5 -13   1   15.40    2.40
   6  13  -1   68.09    6.30
  -6 -13  -1   68.89    6.40
   6 -13   1   74.19    5.40
  -6  13   1   73.69    7.40
  -6 -13  -1   70.39    5.00
  -6 -13   1   67.39    6.50
  -6 -13   1   69.79    4.90
  -6  13  -1   52.69    7.40
   6 -13  -1   66.99    5.40
   6  13   1   61.19    6.10
  -7  13   1    7.00    4.50
   7 -13   1    4.50    2.80
  -7 -13  -1    5.90    2.70
   7  13  -1    9.40    3.60
   7 -13  -1    4.80    2.70
   7  13   1    6.10    3.20
  -7 -13   1    8.00    2.60
  -7  13  -1    9.00    4.30
   8 -13   1   77.09    6.70
  -8  13   1  100.49    9.60
  -8 -13  -1   80.49    6.20
  -8 -13   1   73.19    6.10
  -8  13  -1   84.99    9.40
   8 -13  -1   88.89    6.50
  -9 -13  -1    5.60    3.40
  -9  13   1   16.80    5.40
   9 -13   1   11.00    4.00
  -9 -13   1   13.00    3.50
   9 -13  -1   10.20    3.70
  -9  13  -1   19.60    5.80
   0  14   1   -3.80    3.00
   0 -14   1    1.40    1.70
   0  14  -1    4.00    2.20
   0  14   1    0.80    2.30
   0 -14  -1    2.60    1.70
   0  14  -1   -0.50    3.20
  -1  14   1   13.80    2.90
   1  14  -1   18.30    3.90
   1 -14   1   20.40    2.40
   1  14  -1   19.60    2.70
  -1  14   1   15.00    3.70
  -1 -14  -1   18.30    2.30
   1  14   1   14.20    3.70
  -1  14  -1   21.00    2.80
   1 -14  -1   17.60    2.50
   1  14   1   19.70    2.90
  -1  14  -1   12.40    3.80
  -1 -14   1   17.50    2.20
  -2 -14  -1   34.00    3.30
   2  14  -1   29.00    4.60
   2 -14   1   32.20    3.40
   2  14  -1   37.90    4.10
  -2  14   1   26.80    4.30
  -2  14   1   36.40    4.50
   2 -14   1   35.60    4.30
  -2 -14   1   37.10    3.20
   2  14   1   30.60    3.30
   2 -14  -1   38.70    3.60
   2  14   1   27.30    4.30
  -2  14  -1   34.70    4.40
  -2  14  -1   26.50    4.40
   3  14  -1   13.90    3.80
  -3  14   1    5.90    3.50
   3 -14   1   10.70    3.20
   3  14  -1    8.60    2.70
  -3 -14  -1   10.10    2.20
   3 -14   1   11.40    2.20
  -3  14  -1    9.80    3.60
   3  14   1    8.40    3.50
   3 -14  -1   10.60    2.40
  -3 -14   1   13.20    2.10
   3  14   1    5.80    2.60
  -4 -14  -1   30.40    3.60
  -4 -14  -1   21.90    4.70
  -4  14   1   19.90    4.70
   4 -14   1   25.40    3.00
   4  14  -1   28.30    3.30
   4  14  -1   26.60    4.30
  -4 -14   1   29.40    3.30
   4  14   1   22.10    4.20
   4 -14  -1   24.40    3.00
  -4  14  -1   25.50    5.30
  -5 -14  -1    1.40    2.20
  -5 -14  -1    0.80    4.00
  -5  14   1    5.00    3.80
   5  14  -1    1.10    3.60
   5 -14   1    1.90    2.30
  -5 -14   1    5.20    4.10
  -5 -14   1    3.80    2.20
   5 -14  -1    1.30    2.20
  -5  14  -1    3.00    4.10
   5  14   1   -2.60    3.40
  -6 -14  -1    5.40    2.70
  -6  14   1    4.30    4.10
   6  14  -1    6.60    3.90
   6 -14   1    0.60    2.50
  -6 -14   1    4.80    2.30
   6  14   1   -0.60    3.50
  -6  14  -1   -2.50    3.80
  -7  14   1   15.40    5.10
  -7 -14  -1   13.70    3.30
   7  14  -1   16.60    4.30
   7 -14   1   16.20    3.60
   7  14   1   19.90    4.10
   7 -14  -1   16.30    3.80
  -7 -14   1   15.80    3.00
  -7  14  -1   29.40    5.50
  -8  14   1   25.60    5.80
   8 -14   1   24.90    4.10
  -8 -14  -1   19.90    3.70
   8 -14  -1   26.00    4.20
  -8  14  -1   26.00    6.00
  -8 -14   1   19.90    3.90
  -9 -14  -1   -2.20    3.40
  -9  14   1   -0.50    5.80
   9 -14   1   -1.60    3.60
  -9  14  -1   13.10    6.10
  -9 -14   1   -3.30    3.40
   9 -14  -1    3.50    3.70
   0  15   1    1.80    2.70
   0  15  -1   -5.10    2.40
   0 -15  -1   -0.80    1.80
   0  15   1    3.60    3.60
   0 -15   1   -1.90    1.70
   0  15  -1    1.50    3.60
  -1  15   1   47.10    6.40
   1  15  -1   47.80    4.80
   1 -15   1   48.40    3.90
  -1 -15  -1   41.10    3.80
   1  15  -1   50.69    6.90
   1  15   1   40.40    5.00
  -1 -15   1   47.40    3.80
   1  15   1   51.39    4.90
  -1  15  -1   41.60    5.80
   1 -15  -1   52.99    4.10
  -1  15  -1   48.10    4.80
   2 -15   1   43.10    4.00
   2 -15   1   49.90    5.10
  -2  15   1   34.30    7.20
   2  15  -1   53.69    4.90
  -2 -15  -1   46.10    3.90
   2  15  -1   46.20    5.60
  -2  15  -1   49.90    5.30
   2 -15  -1   45.30    4.20
  -2 -15   1   47.60    3.70
   2  15   1   42.10    5.50
   2  15   1   47.60    5.10
   3  15  -1   -0.80    2.70
   3  15  -1    0.60    3.70
  -3 -15  -1   -2.10    1.90
   3 -15   1    2.40    2.00
  -3  15   1   -0.10    3.80
   3 -15  -1    1.40    2.00
   3  15   1   -3.10    3.70
  -3  15  -1   -2.40    3.70
  -3 -15   1    1.70    1.80
  -4  15   1   23.40    4.60
  -4 -15  -1   26.60    3.10
   4  15  -1   25.60    4.40
   4 -15   1   27.30    3.20
   4  15  -1   24.90    4.80
   4  15   1   18.40    4.50
   4 -15  -1   22.70    3.10
  -4  15  -1   20.00    5.00
  -4 -15   1   25.30    2.90
  -5  15   1   18.50    4.80
   5  15  -1   27.90    4.80
   5 -15   1   25.20    3.30
  -5 -15  -1   30.80    3.40
   5  15   1   19.70    4.60
   5 -15  -1   27.10    3.50
  -5  15  -1   19.10    5.10
  -5 -15   1   23.00    3.10
  -6 -15  -1   16.40    3.30
  -6  15   1   19.70    5.10
   6 -15   1   15.30    3.20
   6  15  -1    9.80    4.60
  -6  15  -1   12.90    4.80
   6 -15  -1   14.90    3.40
  -6 -15   1   18.90    3.20
   6  15   1   11.00    4.30
  -7  15   1    3.20    4.90
   7  15  -1    1.90    4.50
   7 -15   1    9.30    3.50
  -7 -15   1    9.80    3.00
   7 -15  -1    6.60    3.40
  -7  15  -1   18.40    5.50
   8 -15   1   11.30    4.10
  -8 -15  -1   11.40    3.70
  -8  15   1   18.60    6.00
   8 -15  -1   11.60    3.90
  -8 -15   1   16.10    3.80
  -8  15  -1   17.70    6.20
   0 -16   1   11.40    2.50
   0  16   1   15.00    7.00
   0  16  -1    9.30    3.30
   0 -16  -1    5.90    2.30
   0  16  -1   -5.00    7.60
   1  16  -1   19.90    4.90
  -1  16   1   25.00    4.80
   1  16  -1   28.00    3.90
  -1 -16  -1   24.80    3.10
   1 -16   1   27.40    3.70
   1  16   1   20.50    4.70
  -1  16  -1   24.20    5.40
   1 -16  -1   28.50    3.10
  -1 -16   1   27.70    3.60
   2  16  -1   15.20    4.60
   2  16  -1   15.80    3.50
  -2 -16  -1   15.10    2.60
   2 -16   1   18.70    2.80
  -2  16   1   14.30    4.40
  -2 -16   1   19.00    2.70
  -2  16  -1   12.70    4.40
   2  16   1   13.20    4.40
   2 -16  -1   17.90    2.80
   3 -16   1   64.49    4.90
   3  16  -1   65.99    8.20
  -3  16   1   52.99    6.40
  -3 -16  -1   56.59    4.70
   3 -16  -1   61.79    5.10
  -3 -16   1   64.39    4.70
   3  16   1   51.19    6.00
  -3  16  -1   63.79    7.50
  -4 -16  -1    0.50    2.30
  -4  16   1   -1.40    4.10
   4 -16   1   -0.90    2.60
   4  16  -1    6.70    4.60
   4  16   1   -5.90    3.90
  -4  16  -1   -5.80    4.10
  -4 -16   1    3.60    2.30
   4 -16  -1   -5.10    2.50
  -5 -16  -1    2.70    2.60
   5  16  -1   -2.00    4.70
  -5  16   1    9.10    4.60
   5 -16   1   -0.50    2.80
  -5 -16   1   -2.20    2.60
  -5  16  -1   -1.80    4.80
   5 -16  -1    2.80    2.90
   5  16   1   -3.80    4.10
  -6  16   1   15.70    5.60
  -6 -16  -1    6.50    3.10
   6  16  -1    5.70    4.90
   6 -16   1   12.90    3.30
  -6 -16   1   11.10    3.10
  -6  16  -1    8.60    4.80
   6  16   1   12.60    4.80
   6 -16  -1    9.00    3.30
  -7 -16  -1   13.70    3.80
  -7  16   1    9.60    5.80
   7 -16   1   10.70    3.80
  -7  16  -1   13.20    5.60
   7 -16  -1   12.70    4.00
   0  17  -1    4.50    4.60
   0 -17   1    3.70    2.30
   0  17   1   10.20    4.30
   0 -17  -1   -0.40    2.50
  -1  17   1  101.29    9.50
   1 -17   1  106.19    6.20
  -1 -17  -1  110.79    6.10
   1  17  -1   89.29    9.50
   1 -17  -1  102.69    6.20
   1  17   1  105.09    9.20
  -1 -17   1  110.29    6.00
  -1  17  -1   86.79    9.30
  -2  17   1    4.80    4.90
  -2 -17  -1    7.10    2.50
   2  17  -1    1.70    4.50
   2 -17   1    8.40    2.70
   2 -17  -1    6.60    2.70
  -2  17  -1    5.10    4.50
   2  17   1    8.00    6.00
  -2 -17   1    9.40    2.60
   3 -17   1   17.50    3.20
   3  17  -1    8.00    8.10
  -3  17   1   21.00    5.30
  -3 -17  -1   15.40    3.00
   3 -17  -1   17.30    3.20
  -3 -17   1   22.60    3.00
   3  17   1   21.60    5.50
  -3  17  -1   15.00    4.90
  -4 -17  -1   11.40    2.90
   4 -17   1    7.70    3.00
   4  17  -1    8.20    5.30
  -4  17   1    8.00    4.80
  -4  17  -1   10.00    5.60
   4  17   1    4.10    4.90
  -4 -17   1    8.10    2.70
  -5  17   1   -3.40    4.50
   5 -17   1   -1.60    3.00
   5  17  -1   -7.00    5.00
  -5 -17  -1    4.00    3.00
  -5  17  -1    5.40    5.20
   5  17   1   -1.00    4.70
  -5 -17   1    0.70    2.80
   5 -17  -1   -4.40    3.10
   6 -17   1   23.10    4.30
  -6  17   1   18.50    5.90
   6  17  -1    7.20    5.60
  -6 -17  -1   20.00    4.40
  -6 -17   1   15.00    3.60
   6  17   1   11.60    5.70
   6 -17  -1   24.80    4.10
  -6  17  -1   22.50    6.00
   0  18   1   44.40    6.80
   0  18  -1   42.10    6.30
   0 -18   1   51.69    4.80
   0 -18  -1   48.30    5.00
   1  18  -1   -0.90    4.90
   1 -18   1    9.00    2.90
  -1 -18  -1    9.10    2.80
  -1  18   1    2.40    5.00
  -1 -18   1    8.60    2.70
   1 -18  -1    7.00    2.90
  -1  18  -1   16.50    5.20
   1  18   1   12.30    5.10
  -2 -18  -1    9.80    2.90
   2  18  -1    5.40    5.20
   2 -18   1   13.50    3.10
  -2  18   1    1.20    5.00
  -2  18  -1    4.60    5.30
  -2 -18   1   11.80    2.80
   2 -18  -1   10.50    3.10
   2  18   1    7.60    5.40
   3  18  -1   -5.00    5.20
   3 -18   1    0.60    2.80
  -3  18   1    3.10    5.10
  -3 -18  -1    2.90    2.80
  -3 -18   1   -1.10    2.60
   3  18   1    6.40    5.20
  -3  18  -1   -4.60    5.30
   4 -18   1    0.40    3.20
   4  18  -1   -8.10    5.50
  -4  18   1    1.90    4.70
  -4 -18  -1    6.70    2.90
   4  18   1    0.40    5.40
  -4 -18   1    0.80    2.90
  -4  18  -1   -3.40    5.50
   4 -18  -1    4.80    3.30
   5  18  -1   -5.60    5.90
  -5  18   1   -1.30    5.30
   5 -18   1   -2.30    3.30
  -5 -18   1    0.80    3.30
  -5  18  -1   -7.00    5.40
   5 -18  -1    5.60    3.60
   0 -19  -1   41.50    4.30
   0  19   1   42.60    7.40
   0  19  -1   44.70    6.90
   0 -19   1   44.10    5.10
  -1  19   1    8.50    6.30
   1  19  -1    0.80    5.60
  -1 -19  -1    7.80    3.10
   1 -19   1    4.20    3.10
  -1 -19   1    4.20    2.90
   1  19   1    4.80    5.90
   1 -19  -1    5.00    3.20
  -1  19  -1   20.60    5.90
   2  19  -1    3.70    5.80
  -2  19   1   -1.20    5.80
   2 -19   1    1.30    3.20
   2  19   1   -0.50    5.80
  -2  19  -1   -1.70    5.50
  -2 -19   1    5.10    3.20
   2 -19  -1    1.60    5.70
   3 -19   1    7.20    4.20
   3  19  -1    3.80    6.00
  -3 -19  -1   11.60    3.50
  -3  19   1   11.90    6.50
  -3 -19   1   11.00    3.50
   3  19   1    9.50    6.50
  -3  19  -1   13.10    6.50
   3 -19  -1   14.70    3.90
   4  19  -1    2.80    6.20
  -4  19   1    5.00    5.50
  -4  19  -1   -9.40    5.90
   4  19   1   -9.40    6.20
   0 -20   1   10.10    4.10
   0 -20  -1    2.80    4.30
   0  20  -1    7.20    6.50
   0  20   1    7.10    7.00
  -2   0   2 1861.61   61.59
   2   0  -2 1832.52   61.59
  -2   0  -2 1875.51   61.59
   2   0   2 1935.71   61.59
  -3   0  -2  175.18    5.90
   3   0  -2  156.98    6.10
   3   0  -2  164.68    6.10
  -3   0  -2  164.18    6.10
  -3   0   2  159.58    6.10
   3   0   2  174.08    5.90
   4   0  -2  816.72   28.10
  -4   0  -2  832.02   27.70
   4   0  -2  867.11   28.40
  -4   0  -2  808.82   28.10
   4   0   2  884.11   27.80
  -4   0   2  801.62   28.10
   5   0   2  170.28    6.80
  -5   0   2  169.48    6.80
   5   0  -2  174.18    6.70
   5   0  -2  172.48    6.70
   5   0   2  171.48    6.50
  -5   0  -2  171.98    6.80
   6   0   2  143.69    5.90
  -6   0   2  141.59    6.20
   6   0  -2  143.99    6.20
   6   0   2  153.28    6.20
   6   0  -2  150.28    6.10
  -6   0  -2  140.39    6.20
  -7   0   2  460.65   16.40
   7   0   2  450.05   15.70
   7   0  -2  441.06   16.20
   7   0  -2  444.06   16.10
  -7   0  -2  448.36   16.30
   7   0   2  442.36   16.20
  -8   0   2   20.30    2.50
   8   0   2   17.90    2.70
   8   0  -2   22.90    2.90
  -8   0  -2   18.60    2.40
  -9   0   2    3.00    2.10
  -9   0  -2   -1.10    1.90
   9   0   2   -0.40    2.40
   9   0  -2    0.40    3.00
  10   0  -2    9.20    3.80
 -10   0   2    2.10    2.40
  10   0   2    7.00    2.90
 -10   0  -2    3.20    2.40
 -11   0   2   13.80    3.10
 -11   0  -2   14.90    3.30
  11   0  -2   12.90    2.90
 -12   0   2   -4.40    2.80
 -12   0  -2   -1.20    2.90
  -2  -1  -2  467.25   16.50
   2  -1   2  532.35   16.60
   2  -1   2  549.54   16.60
  -2   1   2  483.75   16.60
   2   1  -2  486.65   16.50
  -2   1   2  471.65   16.60
   2   1  -2  492.65   16.50
  -2  -1   2  475.35   16.50
   2   1   2  469.25   16.60
   2  -1  -2  461.15   16.60
  -2   1  -2  523.95   16.60
   2  -1  -2  494.65   16.60
  -2   1  -2  497.65   16.50
  -3   1   2   44.70    2.40
   3  -1   2   45.90    2.40
   3   1  -2   44.70    2.20
  -3   1   2   45.40    2.30
  -3  -1  -2   47.80    2.30
   3   1   2   46.30    3.10
   3   1   2   47.00    1.80
   3  -1  -2   42.40    3.00
   3  -1  -2   46.10    3.50
  -3   1  -2   47.90    2.40
  -3   1  -2   46.50    2.30
  -3  -1   2   47.00    2.20
  -4   1   2   49.10    2.80
   4  -1   2   56.59    2.80
   4   1  -2   58.89    2.70
  -4  -1  -2   48.80    2.80
   4   1  -2   53.09    2.70
   4  -1   2   59.59    2.90
   4  -1  -2   52.39    2.90
   4   1   2   50.89    2.70
  -4  -1   2   52.69    2.80
   4   1   2   49.99    2.30
  -4   1  -2   52.89    2.90
   4  -1  -2   50.89    2.70
  -4   1  -2   58.09    2.80
  -5   1   2  115.49    5.10
  -5  -1  -2  122.79    5.20
   5   1  -2  121.79    4.90
   5  -1   2  119.19    5.10
   5   1  -2  120.59    5.00
   5  -1   2  121.09    5.10
   5  -1  -2  121.79    5.10
   5   1   2  120.19    5.10
   5   1   2  119.59    4.60
  -5   1  -2  110.49    5.10
  -5  -1   2  119.69    5.10
  -5   1  -2  115.99    4.80
   5  -1  -2  123.89    5.40
   6   1  -2   12.60    1.60
  -6  -1  -2   20.10    2.20
  -6   1   2   11.20    1.70
   6   1  -2   14.70    2.20
   6  -1   2   14.70    1.90
   6  -1  -2   15.50    1.80
  -6  -1   2   14.30    1.80
   6  -1  -2   11.40    2.10
  -6   1  -2   11.90    1.60
   6   1   2   11.20    1.50
  -6   1  -2   15.40    1.70
  -7   1   2   68.29    4.20
   7  -1   2   61.29    4.30
   7   1  -2   73.99    4.50
   7  -1   2   62.09    4.00
  -7  -1   2   85.89    4.40
   7  -1  -2   66.19    4.00
  -7   1  -2   69.19    4.20
   7  -1  -2   79.69    4.80
   7   1   2   71.99    4.30
   8  -1   2    3.50    2.30
  -8  -1  -2    3.70    1.80
   8   1  -2    4.70    2.20
  -8   1   2    1.50    1.60
   8   1   2    4.00    1.80
  -8  -1   2    0.50    1.50
   8  -1  -2    3.50    2.60
   9   1  -2   18.00    3.20
   9  -1   2   14.40    3.10
   9   1  -2   17.40    2.30
  -9   1   2   17.00    2.70
  -9  -1  -2   22.10    2.90
   9   1   2   13.50    1.90
   9   1   2   11.00    2.40
   9  -1  -2   14.80    3.40
  -9   1  -2   19.00    2.80
  -9  -1   2   27.20    3.60
 -10  -1  -2    1.30    2.30
  10   1  -2    6.30    3.40
  10  -1   2    4.00    3.20
 -10   1   2   -4.00    1.90
  10   1  -2    1.40    2.10
  10   1   2    9.30    2.50
 -10  -1   2    0.90    2.50
 -10   1  -2    1.40    2.30
  10  -1  -2    0.40    3.80
  10   1   2    3.20    1.70
  11   1  -2   41.40    4.50
 -11   1   2   43.90    5.00
 -11  -1  -2   41.10    5.30
 -11  -1   2   40.10    4.40
 -11   1  -2   39.40    4.90
 -12   1   2    5.10    3.40
 -12  -1  -2    7.60    3.40
 -12   1  -2    8.70    3.10
 -12  -1   2    7.80    3.40
   0   2  -2 1324.97   46.80
   0   2   2 1533.45   47.30
  -1   2   2   43.00    2.10
   1   2  -2   44.00    1.60
  -1  -2  -2   43.10    1.80
   1  -2   2   44.40    1.80
  -1  -2  -2   39.70    1.80
   1   2   2   43.50    1.80
   1  -2  -2   44.80    2.20
  -1  -2   2   42.70    1.70
  -1   2  -2   45.30    1.80
   1  -2  -2   44.20    1.90
   1   2   2   41.70    1.80
  -1  -2   2   44.60    1.90
  -2   2   2 1476.35   48.70
   2  -2   2 1420.46   48.50
  -2  -2  -2 1479.45   48.50
   2   2  -2 1477.65   48.40
  -2   2   2 1484.35   48.50
   2  -2   2 1464.45   48.60
   2   2  -2 1437.36   48.30
  -2  -2   2 1415.46   48.30
   2   2   2 1596.84   49.20
   2  -2  -2 1486.25   48.80
  -2  -2   2 1486.95   48.40
  -2   2  -2 1465.25   48.40
  -2   2  -2 1442.66   48.60
   2  -2  -2 1460.95   48.50
   3   2  -2  483.05   16.10
   3   2  -2  491.05   16.00
  -3  -2  -2  436.56   16.30
   3  -2   2  481.85   16.30
   3  -2   2  512.25   17.30
  -3   2   2  465.45   16.30
   3  -2  -2  480.15   16.20
   3  -2  -2  468.35   16.40
  -3   2  -2  475.35   16.30
  -3   2  -2  464.65   16.20
  -3  -2   2  475.15   16.10
   3   2   2  455.75   16.20
  -4  -2  -2   91.29    3.90
   4   2  -2   91.49    3.70
  -4   2   2   83.79    3.90
   4   2  -2   91.19    3.80
   4  -2   2   89.99    3.90
   4  -2   2   86.89    4.10
  -4   2   2   82.99    4.10
   4   2   2   90.79    3.90
   4  -2  -2   91.89    4.40
  -4   2  -2   91.09    4.10
   4  -2  -2   86.79    3.90
  -4  -2   2   86.59    3.80
  -4   2  -2   86.09    4.00
   5   2  -2   26.40    2.10
   5  -2   2   22.20    2.50
   5  -2   2   25.30    2.20
  -5   2   2   24.00    2.30
   5   2  -2   25.30    1.80
  -5   2   2   30.20    2.50
  -5  -2  -2   21.60    2.20
   5  -2  -2   26.90    2.20
  -5   2  -2   26.60    2.50
  -5  -2   2   25.30    2.20
   5  -2  -2   27.60    2.90
  -5   2  -2   22.60    2.20
   5   2   2   25.80    2.10
  -6   2   2    8.50    1.60
   6   2  -2    9.00    1.50
   6  -2   2   11.80    1.90
   6   2  -2    9.80    1.40
  -6  -2  -2    8.40    1.60
   6   2  -2   10.50    1.60
   6  -2   2   17.40    2.20
  -6   2  -2   10.90    1.60
   6   2   2    9.80    1.50
   6  -2  -2   11.70    1.70
   6   2   2    8.60    1.00
  -6   2  -2   18.10    2.30
   6  -2  -2   10.30    2.10
   6   2   2    9.60    1.10
  -6  -2   2    9.40    1.70
   7  -2   2   29.50    3.00
   7  -2   2   27.40    2.90
   7   2  -2   31.60    2.60
   7   2  -2   30.90    3.10
  -7   2   2   26.60    2.90
  -7  -2  -2   35.30    3.00
   7  -2  -2   29.30    3.10
  -7  -2   2   35.40    3.00
   7  -2  -2   31.40    3.30
  -7   2  -2   31.00    3.10
  -7   2  -2   32.40    2.90
   8   2  -2   13.20    2.50
  -8  -2  -2   14.20    2.50
   8  -2   2   14.50    2.80
   8  -2  -2   15.50    3.30
  -8   2  -2   10.40    2.00
  -8  -2   2   18.30    2.60
  -9  -2  -2   70.29    5.00
   9   2  -2   66.39    4.20
  -9   2   2   63.19    4.80
   9   2  -2   68.99    5.10
   9  -2   2   60.59    5.90
   9  -2  -2   70.69    6.70
  -9  -2   2   71.19    4.90
  -9   2  -2   77.89    5.00
 -10   2   2   19.20    3.10
  10   2  -2   19.00    2.50
  10   2  -2   33.70    3.70
 -10  -2  -2   20.00    3.10
  10  -2   2   18.00    4.00
  10  -2  -2   24.80    4.60
 -10  -2   2   22.80    3.20
 -10   2  -2   23.30    3.40
 -11  -2  -2   19.30    3.60
 -11   2   2   18.30    3.50
 -11   2  -2   21.90    3.40
 -11  -2   2   17.80    3.50
 -12   2   2   25.30    4.30
 -12  -2  -2   27.60    4.00
 -12  -2   2   17.60    3.70
 -12   2  -2   24.50    4.00
   0   3   2  501.35   16.80
   0   3   2  496.65   17.00
   0  -3   2  509.45   17.10
   0  -3   2  507.05   16.60
   0  -3  -2  495.65   16.80
   0   3  -2  515.55   16.60
   0   3  -2  500.75   17.10
   0  -3  -2  497.25   17.00
   1  -3   2 1241.38   39.50
   1   3  -2 1203.18   39.40
  -1  -3  -2 1209.18   39.50
  -1  -3  -2 1200.78   39.60
  -1   3   2 1178.28   39.90
   1   3  -2 1212.08   39.80
   1  -3   2 1168.28   40.00
  -1   3   2 1196.48   39.60
   1  -3   2 1224.38   39.50
   1  -3  -2 1162.58   39.60
   1  -3  -2 1129.89   40.30
   1   3   2 1234.38   39.60
  -1  -3   2 1210.08   39.70
  -1  -3   2 1229.58   39.40
  -1   3  -2 1155.38   39.90
   1   3   2 1238.68   39.60
   2  -3   2  442.76   15.80
  -2   3   2  445.66   15.80
   2  -3   2  476.75   15.70
   2   3  -2  462.65   15.50
  -2  -3  -2  456.15   15.30
   2   3  -2  460.25   15.30
  -2  -3  -2  449.46   15.50
   2  -3  -2  458.15   15.60
   2   3   2  465.45   15.50
  -2   3  -2  449.86   15.50
  -2   3  -2  443.86   15.80
   2   3   2  449.56   15.30
  -2  -3   2  468.85   15.50
  -2  -3   2  468.85   15.40
   2  -3  -2  457.65   15.60
   2  -3  -2  463.75   15.90
   3   3  -2  248.48    8.40
   3  -3   2  246.18    8.90
   3  -3   2  237.18    8.50
   3   3  -2  235.98    8.40
  -3  -3  -2  235.18    8.00
  -3   3   2  223.98    8.90
  -3   3   2  227.48    8.60
  -3  -3   2  240.08    8.30
  -3  -3   2  240.88    8.40
   3  -3  -2  232.58    8.60
  -3   3  -2  247.18    8.90
   3   3   2  237.28    8.50
   3  -3  -2  232.78    8.60
   3  -3  -2  238.08    9.30
   3   3   2  238.58    8.00
   4   3  -2   63.89    3.00
   4  -3   2   61.79    3.50
  -4  -3  -2   59.29    3.10
  -4   3   2   61.69    3.50
   4  -3   2   65.69    3.10
   4   3  -2   61.69    2.90
  -4   3   2   61.89    3.20
   4   3   2   55.79    2.90
  -4  -3   2   60.19    3.00
   4  -3  -2   62.29    3.60
   4  -3  -2   63.29    3.10
  -4   3  -2   60.19    3.20
   5   3  -2  446.26   15.30
  -5   3   2  433.46   15.80
   5  -3   2  452.25   15.70
   5  -3   2  445.76   15.90
   5   3  -2  455.05   15.60
  -5   3   2  438.26   15.80
  -5  -3  -2  446.06   15.70
   5  -3  -2  456.05   15.80
   5  -3  -2  449.46   16.10
  -5   3  -2  435.26   15.80
  -5   3  -2  435.76   15.70
  -5  -3   2  442.66   15.60
   5   3   2  444.36   15.60
  -6   3   2   15.90    2.10
   6   3  -2   14.50    1.60
   6   3  -2   13.70    1.60
   6   3  -2   12.20    1.80
  -6   3   2   11.50    1.80
   6  -3   2   14.10    2.30
   6  -3   2   16.40    2.00
  -6  -3  -2   14.80    1.90
  -6   3  -2   14.90    2.00
   6  -3  -2   12.60    2.40
  -6   3  -2   11.30    1.90
  -6  -3   2   12.50    1.70
   6  -3  -2   13.70    2.00
   6   3   2   15.30    1.80
   7   3  -2    2.20    1.30
  -7   3   2    2.40    1.50
  -7  -3  -2    5.10    1.60
   7   3  -2    4.50    1.60
   7  -3   2    2.90    1.50
   7   3  -2    6.20    1.70
   7  -3   2    3.50    2.20
  -7   3  -2    5.20    1.70
  -7  -3   2    3.70    1.50
   7   3   2    0.60    1.50
   7  -3  -2    5.80    2.00
  -7   3  -2    2.90    1.50
   7  -3  -2    3.60    2.40
   8   3  -2   17.40    2.10
  -8   3   2   15.90    2.50
   8  -3   2   22.50    3.30
  -8  -3  -2   15.70    2.30
   8  -3  -2   18.70    3.40
  -8  -3   2   17.30    2.50
  -8   3  -2   15.50    2.50
  -8   3  -2   18.20    2.50
   9   3  -2   40.00    4.40
   9  -3   2   36.40    4.50
   9   3  -2   43.30    4.60
  -9  -3  -2   38.90    4.30
  -9   3   2   53.69    4.50
  -9   3  -2   34.00    4.10
  -9  -3   2   43.90    4.20
   9  -3  -2   38.90    4.70
  10  -3   2    4.60    4.10
 -10  -3  -2    8.70    2.80
 -10   3   2    6.70    2.50
 -10   3  -2    4.30    2.30
 -10  -3   2    2.60    2.30
  10  -3  -2    1.70    4.40
 -11   3   2   33.60    4.20
 -11  -3  -2   38.60    5.30
 -11   3  -2   26.00    3.70
 -11  -3   2   37.50    4.90
 -12  -3  -2    0.90    3.30
 -12   3   2   -1.30    3.20
 -12   3  -2    6.00    3.00
   0   4   2 2679.53   89.69
   0  -4  -2 2793.12   89.99
   0   4  -2 2793.72   89.19
   0  -4   2 2744.43   89.69
   0   4   2 2537.35   89.49
   0   4  -2 2692.33   89.69
   0  -4  -2 2695.13   89.49
   0  -4   2 2871.31   89.49
   1  -4   2   94.49    3.40
  -1   4   2   91.19    4.10
   1  -4   2   87.69    4.00
  -1  -4  -2   84.29    3.70
  -1  -4  -2   82.29    3.40
   1  -4   2   91.09    3.40
  -1   4   2   86.99    3.50
   1  -4  -2   88.39    4.10
   1   4   2   85.29    3.60
   1  -4  -2   87.19    3.50
  -1   4  -2   92.09    3.30
   1   4   2   85.69    3.70
  -1   4  -2   89.59    4.10
  -2   4   2  240.98   10.00
  -2  -4  -2  259.47    9.00
   2   4  -2  254.87    9.20
  -2  -4  -2  264.97    9.00
   2   4  -2  257.37    8.90
   2  -4   2  223.48   10.90
   2  -4   2  270.97    9.00
   2  -4   2  271.77    9.00
   2  -4  -2  251.87    9.60
  -2   4  -2  262.97    9.00
  -2   4  -2  263.67    9.60
   2  -4  -2  256.47    9.10
  -2  -4   2  258.87    8.90
   2   4   2  257.07    9.00
  -2  -4   2  249.88    9.20
   2   4   2  263.27    9.00
  -3  -4  -2  219.58    7.50
   3   4  -2  197.58    7.90
  -3  -4  -2  211.68    7.80
  -3   4   2  214.58    8.30
   3  -4   2  216.28    7.80
   3  -4   2  214.38    8.30
   3   4  -2  224.68    7.80
   3  -4  -2  217.18    7.90
  -3  -4   2  220.38    7.70
   3   4   2  221.08    7.80
   3  -4  -2  220.18    7.90
  -3   4  -2  207.68    7.90
   3  -4  -2  218.18    8.40
  -3   4  -2  190.38    9.00
   3   4   2  217.08    7.50
  -3  -4   2  218.18    7.80
  -4   4   2  204.38    8.00
  -4  -4  -2  209.18    7.20
  -4  -4  -2  208.68    7.80
   4   4  -2  205.98    7.70
   4  -4   2  210.98    8.40
   4  -4   2  202.98    7.80
   4   4  -2  204.58    7.70
  -4   4   2  206.68    8.30
   4  -4  -2  216.48    8.00
  -4  -4   2  203.28    7.70
   4   4   2  216.48    7.80
  -4   4  -2  204.08    7.90
  -4   4  -2  210.28    8.30
   4  -4  -2  218.28    8.50
   4  -4  -2  212.78    8.00
   4   4   2  210.98    7.20
  -5  -4  -2   36.70    2.50
   5  -4   2   33.70    3.30
   5   4  -2   34.40    2.50
  -5   4   2   33.40    3.00
  -5   4   2   37.60    2.60
   5   4  -2   29.80    2.30
   5  -4   2   28.20    2.30
   5   4   2   35.40    2.40
   5  -4  -2   33.70    2.60
  -5  -4   2   29.90    2.40
  -5   4  -2   31.50    2.50
   5  -4  -2   35.10    2.60
   5  -4  -2   37.20    3.60
  -5   4  -2   31.40    3.10
   6  -4   2  134.69    6.50
   6   4  -2  126.19    5.60
  -6   4   2  131.99    5.90
  -6  -4  -2  121.79    5.70
   6  -4   2  122.79    5.60
   6   4  -2  128.89    5.30
  -6   4   2  123.79    6.10
   6  -4  -2  123.69    5.60
  -6  -4   2  128.49    5.70
   6   4   2  123.29    5.60
  -6   4  -2  130.99    6.10
   6  -4  -2  135.29    6.80
  -6   4  -2  129.39    5.80
   7   4  -2    6.40    1.60
  -7  -4  -2    8.40    1.90
   7  -4   2    5.00    2.60
   7   4  -2    6.20    1.50
  -7   4   2    6.20    1.70
   7   4  -2    8.10    1.90
  -7   4   2    8.60    2.00
   7   4   2    8.00    1.70
  -7   4  -2    8.60    2.10
  -7  -4   2    8.80    1.80
   7  -4  -2    8.50    2.80
   8   4  -2  111.09    5.10
  -8  -4  -2  114.49    6.00
   8  -4   2  117.19    7.20
   8   4  -2  109.19    5.30
  -8   4   2  108.09    6.10
   8  -4  -2  108.39    7.60
  -8   4  -2  113.69    6.20
  -8  -4   2  116.49    5.90
  -8   4  -2  108.49    5.90
   9   4  -2   66.59    4.80
   9  -4   2   61.19    5.70
   9   4  -2   63.49    4.10
  -9  -4  -2   65.19    4.70
  -9   4   2   63.49    5.00
  -9   4  -2   67.99    5.10
   9  -4  -2   61.19    7.30
  -9   4  -2   61.99    4.90
  -9  -4   2   74.99    5.00
 -10  -4  -2   35.10    4.50
  10  -4   2   23.30    5.10
  10   4  -2   25.10    2.60
 -10   4   2   24.70    3.50
 -10  -4   2   22.80    3.30
  10  -4  -2   15.10    5.30
 -10   4  -2   23.50    3.50
 -11   4   2    2.60    2.90
 -11  -4  -2    4.80    3.00
  11  -4  -2    5.80    3.10
 -11  -4   2   -0.50    2.90
 -11   4  -2    6.80    2.90
 -12   4   2    2.10    3.20
 -12  -4  -2    8.70    3.60
 -12  -4   2    5.30    3.40
  12  -4  -2   -0.40    3.20
 -12   4  -2    5.60    3.50
   0   5  -2  283.77    9.50
   0  -5  -2  268.87    9.70
   0   5   2  285.07   10.30
   0  -5   2  288.37    9.50
   0   5  -2  275.27   10.30
   0   5   2  280.97    9.70
   0  -5  -2  278.47   10.20
  -1  -5  -2  896.71   30.50
   1  -5   2  911.31   30.40
   1   5  -2  948.51   31.00
   1  -5   2  971.40   31.20
  -1   5   2  880.81   30.60
  -1  -5  -2  908.21   30.90
   1   5  -2  941.81   30.40
   1  -5  -2  917.21   30.60
   1  -5  -2  899.61   31.10
  -1  -5   2  967.10   31.00
  -1  -5   2  932.61   30.40
   1   5   2  903.71   30.50
   1   5   2  909.61   30.90
  -1   5  -2  877.51   30.70
  -2   5   2  890.21   29.20
   2  -5   2  897.61   29.10
   2   5  -2  886.71   29.40
  -2  -5  -2  844.82   29.30
  -2   5   2  864.21   29.80
   2   5  -2  920.31   29.20
   2  -5   2  899.21   29.10
   2  -5   2  912.11   29.80
  -2  -5  -2  848.02   29.20
  -2  -5   2  880.41   29.00
  -2   5  -2  898.11   29.80
   2   5   2  845.52   29.20
   2  -5  -2  769.32   29.50
   2   5   2  861.71   29.20
  -2  -5   2  896.91   29.40
   2  -5  -2  837.72   29.80
   3  -5   2   17.70    1.70
  -3  -5  -2   18.50    1.60
   3   5  -2   12.10    1.60
   3   5  -2   17.00    1.90
   3  -5   2   20.60    1.70
  -3   5   2   13.50    2.00
  -3  -5  -2   16.40    1.60
   3  -5  -2   14.40    1.60
  -3  -5   2   12.80    1.50
  -3  -5   2   17.70    1.80
   3   5   2   14.70    1.60
  -3   5  -2   13.50    1.60
   3  -5  -2   15.30    1.90
   3   5   2   16.00    1.70
   3  -5  -2   13.70    1.70
  -3   5  -2   21.80    2.70
  -4  -5  -2  182.68    6.60
   4  -5   2  187.38    7.90
   4  -5   2  192.08    7.10
  -4  -5  -2  175.68    7.10
  -4   5   2  175.38    7.70
   4   5  -2  185.78    7.00
   4   5  -2  182.88    6.90
  -4   5  -2  181.08    7.10
   4  -5  -2  179.78    7.80
   4  -5  -2  183.38    7.20
   4  -5  -2  181.88    7.20
  -4   5  -2  190.08    7.80
  -4  -5   2  194.48    7.00
   4   5   2  180.28    7.00
  -4  -5   2  183.28    6.90
   4   5   2  182.98    6.70
   5   5  -2   45.40    2.80
   5   5  -2   45.00    2.80
   5  -5   2   44.30    2.90
  -5   5   2   43.90    3.50
  -5  -5  -2   45.10    2.90
   5  -5   2   49.30    4.00
  -5  -5   2   41.10    2.80
   5  -5  -2   43.30    2.90
  -5   5  -2   42.20    3.70
   5   5   2   48.80    2.90
   5  -5  -2   43.10    2.90
   5  -5  -2   46.60    4.10
  -5   5  -2   45.60    3.00
  -6  -5  -2  133.89    5.90
   6   5  -2  123.39    5.70
   6  -5   2  129.39    5.80
   6  -5   2  130.79    6.90
  -6   5   2  127.09    6.30
   6   5  -2  137.79    5.50
  -6   5   2  125.79    6.00
   6  -5  -2  126.39    6.00
  -6  -5   2  127.19    5.70
   6   5   2  131.29    5.80
   6  -5  -2  127.49    5.90
  -6   5  -2  130.99    5.90
   6  -5  -2  131.09    7.00
  -6   5  -2  132.29    6.50
   7  -5   2  123.99    7.00
  -7   5   2  114.59    5.80
   7   5  -2  117.99    5.10
  -7   5   2  111.19    6.20
   7   5  -2  100.49    5.50
  -7  -5  -2  111.79    5.60
   7   5   2  109.69    5.90
  -7  -5   2  114.99    5.50
   7  -5  -2  114.39    7.30
   7  -5  -2  110.49    5.80
  -7   5  -2  113.59    5.70
  -7   5  -2  121.79    6.20
   8   5  -2    3.10    1.70
  -8   5   2    7.40    2.30
  -8  -5  -2    5.90    2.10
   8  -5   2    4.10    3.40
   8   5  -2    4.40    1.70
  -8   5   2    6.40    2.20
  -8   5  -2    8.80    2.40
   8  -5  -2    1.90    3.50
  -8  -5   2    5.90    2.10
   8  -5  -2    3.40    2.10
  -8   5  -2    4.70    2.10
   9   5  -2   76.69    4.80
  -9  -5  -2   73.29    5.10
   9  -5   2   58.59    7.50
   9   5  -2   71.79    4.30
   9  -5  -2   72.09    8.40
  -9   5  -2   79.69    6.10
  -9   5  -2   74.09    5.80
  -9  -5   2   79.59    5.20
 -10   5   2   30.50    3.90
  10  -5   2   47.10    7.80
 -10  -5  -2   30.50    3.70
 -10  -5   2   36.00    4.70
  10  -5  -2   33.90    4.20
 -10   5  -2   27.90    3.60
 -11   5   2   -2.30    2.80
 -11  -5  -2    7.10    3.00
  11  -5  -2   -2.10    2.90
 -11   5  -2    4.00    3.30
 -11  -5   2   -0.50    2.90
 -12  -5  -2   17.70    4.10
 -12   5  -2   14.00    3.80
 -12  -5   2    9.90    3.90
  12  -5  -2   11.20    3.90
   0   6  -2    6.50    1.60
   0  -6  -2    2.10    1.20
   0   6   2    1.90    1.10
   0   6  -2    3.50    0.80
   0  -6  -2    3.60    0.80
   0  -6   2    5.30    1.30
   0  -6   2    4.70    0.70
   0   6   2    2.40    1.40
  -1  -6  -2 1120.19   38.90
  -1   6   2 1139.19   39.50
   1  -6   2 1246.08   39.60
   1  -6   2 1208.58   38.70
  -1   6   2 1176.88   38.90
  -1  -6  -2 1092.69   39.60
   1   6  -2 1100.39   38.80
   1   6   2 1192.28   38.90
   1  -6  -2 1132.09   39.50
  -1  -6   2 1188.28   39.30
  -1  -6   2 1168.38   38.60
  -1   6  -2 1231.78   38.70
  -1   6  -2 1205.38   39.60
   1   6   2 1169.08   39.30
  -2  -6  -2  172.98    6.60
  -2   6   2  169.78    6.30
  -2  -6  -2  165.78    6.30
   2  -6   2  165.78    7.10
  -2   6   2  164.78    7.10
   2   6  -2  152.28    7.10
   2  -6   2  169.38    6.20
   2   6  -2  166.28    6.00
   2  -6   2  164.68    6.50
  -2  -6   2  163.38    6.00
   2   6   2  167.98    6.20
  -2   6  -2  163.48    7.20
   2  -6  -2  161.88    6.30
   2  -6  -2  165.68    7.00
  -2  -6   2  159.38    6.60
   2   6   2  165.88    6.60
  -3  -6  -2  140.49    5.60
   3  -6   2  147.39    5.60
   3  -6   2  140.99    5.60
   3   6  -2  137.19    5.40
   3  -6   2  148.69    6.40
   3   6  -2  145.09    5.90
  -3  -6  -2  137.79    5.60
  -3   6   2  128.89    6.30
  -3   6  -2  154.28    6.60
   3   6   2  139.59    5.60
   3  -6  -2  136.79    6.40
   3   6   2  138.49    5.60
   3  -6  -2  130.49    5.70
   3  -6  -2  134.39    5.60
   4  -6   2   10.00    1.40
   4   6  -2    9.60    1.40
  -4  -6  -2    9.90    1.50
   4  -6   2   16.80    2.40
   4  -6   2   11.20    1.60
  -4  -6  -2   12.20    1.30
  -4   6   2    9.70    1.90
   4   6  -2   12.70    1.70
   4   6   2   11.00    1.40
  -4  -6   2   10.10    1.30
   4  -6  -2   10.40    2.30
   4  -6  -2   11.40    1.60
   4  -6  -2    9.00    1.50
   4   6   2    9.80    1.40
  -4   6  -2    7.90    1.90
  -5  -6  -2  145.99    6.20
  -5  -6  -2  146.79    5.40
   5  -6   2  148.69    7.30
  -5   6   2  148.09    7.00
   5   6  -2  148.69    6.20
   5   6  -2  154.38    6.10
   5  -6   2  149.29    6.30
   5  -6   2  143.19    6.30
   5  -6  -2  150.98    6.30
   5  -6  -2  149.69    7.40
  -5  -6   2  143.49    6.00
   5  -6  -2  141.39    6.30
   5   6   2  145.09    5.60
  -5   6  -2  143.39    7.10
  -5  -6   2  142.49    6.30
   5   6   2  142.79    6.10
  -5   6  -2  147.09    6.30
   6   6  -2   29.90    2.90
   6  -6   2   30.10    3.00
  -6   6   2   34.10    3.90
   6   6  -2   33.00    3.00
   6  -6   2   40.60    4.80
  -6  -6  -2   30.50    2.80
  -6   6  -2   33.00    3.00
  -6  -6   2   38.30    2.90
  -6   6  -2   35.50    3.80
   6  -6  -2   32.10    2.80
   6  -6  -2   27.70    3.10
   6   6   2   27.60    2.90
   6  -6  -2   33.80    3.90
   7   6  -2   36.10    3.80
  -7  -6  -2   41.80    3.60
   7   6  -2   43.60    3.40
   7  -6   2   44.10    5.60
  -7   6   2   41.70    4.50
   7  -6  -2   40.60    4.70
  -7  -6   2   46.00    3.40
   7  -6  -2   46.50    3.70
  -7   6  -2   39.90    3.70
  -7   6  -2   35.10    4.50
  -8  -6  -2  142.79    7.00
  -8   6   2  156.28    7.90
   8  -6   2  125.79    8.90
   8   6  -2  146.59    6.30
   8   6  -2  146.39    6.10
  -8   6  -2  137.09    7.00
  -8  -6   2  143.69    6.90
   8  -6  -2  157.28    7.30
   8  -6  -2  150.98    9.50
  -8   6  -2  139.99    7.80
  -9  -6  -2   20.40    3.00
   9   6  -2   14.90    2.30
  -9  -6   2   16.80    3.00
  -9   6  -2   21.10    3.60
  -9   6  -2   12.20    3.60
   9  -6  -2   20.80    3.10
 -10  -6  -2   27.00    3.60
 -10   6  -2   23.30    3.70
 -10  -6   2   23.50    3.50
  10  -6  -2   22.00    3.20
 -10   6  -2   23.70    4.00
  11  -6   2    1.90    3.20
 -11  -6  -2    5.00    3.10
  11  -6  -2    9.40    3.30
 -11   6  -2    6.40    3.00
 -11  -6   2    5.30    3.10
 -12  -6  -2    6.30    3.80
  12  -6   2    4.00    3.70
  12  -6  -2    2.70    3.60
 -12   6  -2    3.30    3.60
 -12  -6   2    3.30    3.70
   0   7  -2  166.68    7.20
   0   7  -2  166.18    6.10
   0  -7   2  170.98    6.10
   0   7   2  171.08    7.20
   0  -7   2  179.28    7.20
   0  -7  -2  168.88    7.10
   0  -7  -2  160.98    6.30
   0   7   2  163.48    6.40
  -1   7   2  401.26   13.60
   1   7  -2  380.06   14.20
  -1  -7  -2  389.26   13.50
   1  -7   2  385.26   13.30
   1   7  -2  392.46   13.30
   1  -7   2  396.66   14.40
  -1   7   2  390.56   14.40
  -1  -7  -2  376.16   14.00
  -1  -7   2  380.86   13.30
   1   7   2  380.26   13.50
   1  -7  -2  387.06   13.50
   1   7   2  392.06   14.10
  -1   7  -2  394.06   14.40
   1  -7  -2  386.36   14.30
  -1  -7   2  393.46   14.20
   2   7  -2   47.10    3.30
  -2  -7  -2   47.10    3.20
   2  -7   2   41.70    3.50
   2  -7   2   44.30    2.40
  -2   7   2   43.10    3.50
  -2   7   2   42.90    2.50
  -2  -7  -2   41.80    2.50
   2  -7   2   46.20    2.50
  -2   7  -2   39.50    3.60
  -2  -7   2   43.10    2.30
   2  -7  -2   40.30    2.60
   2   7   2   43.60    2.40
  -2  -7   2   44.10    3.20
  -3  -7  -2   61.69    3.20
   3   7  -2   60.79    3.00
   3  -7   2   57.89    3.20
   3  -7   2   63.09    3.30
   3   7  -2   61.69    3.70
  -3   7   2   66.99    4.40
   3  -7   2   64.09    4.20
   3  -7  -2   63.09    4.20
  -3  -7   2   64.89    3.70
   3   7   2   63.99    3.20
   3   7   2   65.59    3.60
   3  -7  -2   64.09    3.40
  -3   7  -2   63.09    4.40
  -3  -7   2   64.29    3.00
   3  -7  -2   59.19    3.30
   4  -7   2    9.20    1.50
   4   7  -2    8.70    1.70
  -4  -7  -2    7.30    1.50
  -4   7   2   10.00    2.00
   4  -7   2    9.80    2.40
  -4  -7  -2    5.50    1.30
   4   7  -2    8.70    1.30
   4  -7   2    8.90    1.40
  -4  -7   2    6.80    1.30
   4   7   2    8.40    1.50
   4  -7  -2    9.90    1.60
   4  -7  -2    9.00    2.20
   4  -7  -2    7.80    1.50
   4   7   2    8.60    1.60
  -4   7  -2    5.90    2.10
  -4  -7   2    9.40    1.60
   5  -7   2   94.39    4.80
   5   7  -2   89.29    4.40
   5  -7   2   97.39    4.80
  -5  -7  -2   96.39    5.10
  -5   7   2   88.49    5.70
   5  -7   2   98.29    6.10
  -5  -7  -2   94.89    4.60
  -5   7  -2  101.19    5.80
  -5  -7   2   91.79    4.40
   5  -7  -2   92.69    4.80
  -5  -7   2   99.39    4.50
   5  -7  -2   91.69    6.00
   5  -7  -2   85.59    4.70
   5   7   2   90.39    4.60
   5   7   2   94.79    4.40
  -6  -7  -2   26.70    2.90
  -6   7   2   35.00    4.10
   6  -7   2   27.20    3.30
   6  -7   2   34.00    4.00
   6  -7   2   32.10    3.10
   6   7  -2   30.70    3.10
   6   7   2   26.20    3.10
  -6   7  -2   26.30    3.20
   6   7   2   28.40    2.50
   6  -7  -2   30.70    3.60
   6  -7  -2   31.60    3.10
   6  -7  -2   25.20    3.70
  -6  -7   2   26.30    2.90
  -7   7   2   15.40    2.90
   7   7  -2   10.00    2.20
   7  -7   2    7.20    3.60
   7  -7   2   11.50    2.40
   7   7  -2   12.10    2.40
  -7  -7  -2    9.90    2.20
  -7  -7   2   11.20    2.10
  -7   7  -2    9.90    2.30
   7  -7  -2   11.30    2.30
   7  -7  -2    6.60    3.80
  -7   7  -2   12.50    3.00
   8  -7   2   20.10    3.20
   8   7  -2   15.90    2.40
  -8  -7  -2   21.30    2.80
  -8   7   2   17.20    3.60
  -8  -7   2   18.60    2.60
   8  -7  -2   19.20    2.90
  -8   7  -2   20.50    3.10
  -8   7  -2   22.10    3.50
  -9  -7  -2    1.40    2.10
  -9   7   2    3.40    3.10
   9  -7   2   -1.10    2.60
  -9   7  -2    6.70    3.30
  -9  -7   2    3.80    2.40
  -9   7  -2    2.20    2.40
   9  -7  -2   -0.90    2.30
  10  -7   2   26.20    4.10
 -10  -7  -2   26.30    3.70
 -10  -7   2   28.40    3.70
  10  -7  -2   26.90    3.90
 -10   7  -2   28.90    4.60
 -10   7  -2   23.80    4.00
  11  -7   2   11.50    3.50
 -11  -7  -2   11.30    3.70
 -11   7  -2    9.00    3.40
  11  -7  -2   13.60    3.70
 -11  -7   2   10.40    3.60
   0  -8  -2 1124.39   37.40
   0   8   2 1127.79   37.40
   0  -8   2 1134.09   38.30
   0  -8   2 1105.39   37.20
   0   8   2 1121.89   38.30
   0   8  -2 1099.59   38.30
   0  -8  -2 1125.19   38.20
   1   8  -2  562.24   20.90
  -1   8   2  595.44   20.20
  -1   8   2  587.64   21.10
   1  -8   2  579.74   21.10
  -1  -8  -2  598.34   20.10
  -1  -8  -2  595.94   20.80
   1  -8  -2  568.94   20.10
  -1   8  -2  593.24   20.00
   1  -8  -2  575.64   21.00
  -1  -8   2  589.24   19.90
  -1   8  -2  585.64   21.20
   1   8   2  610.94   20.10
   1   8   2  598.44   20.90
  -1  -8   2  591.84   20.90
   2  -8   2   42.20    2.70
  -2  -8  -2   47.10    3.60
   2  -8   2   54.49    4.10
  -2   8   2   45.20    3.80
  -2  -8  -2   40.00    2.50
  -2   8   2   44.70    2.70
   2   8  -2   44.50    2.40
   2   8  -2   43.90    3.50
   2  -8   2   38.70    2.50
  -2   8  -2   51.59    4.10
  -2  -8   2   40.70    3.50
   2  -8  -2   44.30    2.70
   2   8   2   46.80    3.50
   2   8   2   39.20    2.50
   2  -8  -2   45.70    3.80
   3   8  -2   14.90    1.60
   3  -8   2   15.20    1.80
   3  -8   2   13.80    2.70
  -3   8   2   13.10    2.60
   3   8  -2   16.40    2.20
  -3  -8  -2   16.90    2.10
  -3  -8  -2   14.50    1.60
  -3   8   2   12.80    1.70
   3  -8   2   13.40    1.60
   3   8   2   15.20    1.70
   3  -8  -2   17.50    2.80
   3   8   2   15.80    2.00
  -3  -8   2   13.30    1.70
   3  -8  -2   14.80    1.80
   3  -8  -2   12.60    1.60
  -3  -8   2   18.60    2.30
  -3   8  -2   11.10    2.30
   4  -8   2   32.80    2.90
   4   8  -2   33.90    2.70
   4  -8   2   38.90    3.10
  -4  -8  -2   35.80    2.70
  -4   8   2   35.40    3.90
   4   8  -2   42.40    3.40
  -4  -8  -2   43.10    3.10
   4  -8   2   33.80    4.10
  -4   8  -2   31.20    4.00
   4  -8  -2   33.10    2.90
   4  -8  -2   34.70    4.00
   4   8   2   39.50    2.90
  -4  -8   2   39.90    3.40
  -4  -8   2   35.90    2.50
   4  -8  -2   38.80    3.00
  -5  -8  -2  126.79    5.80
  -5  -8  -2  130.49    5.80
   5  -8   2  127.79    6.00
   5  -8   2  129.99    5.90
   5  -8   2  131.79    7.40
  -5   8   2  124.89    6.90
   5   8  -2  127.49    6.00
   5   8  -2  129.99    5.70
   5   8   2  137.49    6.00
   5  -8  -2  136.29    6.10
  -5   8  -2  125.89    7.00
   5   8   2  136.19    5.70
  -5  -8   2  129.59    5.70
   5  -8  -2  124.39    6.10
   5  -8  -2  121.49    7.40
  -5  -8   2  136.69    5.80
   6   8  -2  210.28    8.30
   6  -8   2  184.88   10.00
   6  -8   2  204.98    8.50
   6  -8   2  218.28    9.50
   6   8  -2  207.58    8.30
  -6  -8  -2  197.08    7.60
  -6   8   2  210.68    9.60
  -6  -8  -2  198.88    8.30
   6  -8  -2  231.38   12.30
  -6  -8   2  191.18    7.90
   6   8   2  197.78    8.50
  -6  -8   2  195.08    8.20
   6   8   2  195.98    7.80
   6  -8  -2  200.18    8.50
  -6   8  -2  194.88    9.50
   7   8  -2   76.89    5.70
  -7   8   2   81.69    6.30
  -7  -8  -2   77.29    4.90
   7   8  -2   77.79    6.00
   7  -8   2   78.19    5.00
  -7   8  -2   80.59    6.00
   7  -8  -2   74.29    5.00
  -7  -8   2   73.49    4.70
  -8   8   2  149.69    8.60
  -8  -8  -2  147.49    7.30
   8   8  -2  132.09    6.90
   8  -8   2  147.89    7.40
  -8   8  -2  153.38    8.50
  -8  -8   2  147.09    7.10
   8  -8  -2  142.19    7.40
  -9   8   2    5.00    3.50
   9  -8   2    3.60    2.30
  -9   8  -2    3.00    3.50
   9  -8  -2    8.50    2.80
  -9  -8   2    7.00    2.60
 -10  -8  -2   14.80    3.30
  10  -8   2   17.90    3.50
 -10  -8   2   22.30    3.60
 -10   8  -2   22.70    4.50
  10  -8  -2   16.80    3.30
  11  -8   2    0.60    3.60
 -11  -8  -2    1.70    3.40
 -11   8  -2    7.00    7.70
  11  -8  -2    3.20    3.00
 -11  -8   2   -0.40    3.10
   0  -9  -2  635.24   23.40
   0  -9  -2  634.74   22.40
   0  -9   2  676.53   23.50
   0   9   2  678.43   22.50
   0   9  -2  653.43   23.50
   0   9   2  656.83   23.40
   0  -9   2  651.03   22.20
   0   9  -2  666.33   22.20
  -1   9   2   57.99    3.20
   1  -9   2   55.29    2.90
  -1  -9  -2   52.39    3.00
   1   9  -2   53.69    2.80
  -1  -9  -2   60.09    4.40
  -1   9   2   54.39    4.40
   1  -9   2   56.69    4.40
   1   9  -2   56.89    4.20
  -1  -9   2   57.59    2.80
   1  -9  -2   54.69    3.10
  -1  -9   2   58.89    4.30
   1  -9  -2   68.49    4.50
   1   9   2   52.69    4.00
  -1   9  -2   59.39    4.50
  -1   9  -2   55.29    2.90
   1   9   2   54.69    3.10
  -2   9   2  110.19    6.20
   2  -9   2  113.69    4.80
  -2  -9  -2  111.19    4.90
   2   9  -2  117.89    5.90
   2   9  -2  115.29    4.70
   2  -9   2  113.09    6.40
  -2   9   2  113.19    5.00
  -2  -9  -2  108.39    5.90
   2  -9   2  111.79    4.90
   2   9   2  111.59    4.90
  -2  -9   2  113.69    5.90
   2  -9  -2  112.49    6.20
   2   9   2  118.79    5.80
  -2  -9   2  117.69    4.70
  -2   9  -2  123.09    6.40
   2  -9  -2  115.79    5.00
  -2   9  -2  114.19    4.90
  -3   9   2   15.40    3.00
   3   9  -2   13.30    2.30
   3  -9   2   14.80    1.80
  -3  -9  -2   18.00    2.40
   3  -9   2   18.10    2.90
   3  -9   2   17.10    2.10
  -3   9   2   16.10    2.00
   3   9  -2   17.60    2.00
  -3  -9  -2   14.70    1.80
  -3  -9   2   15.70    1.80
   3  -9  -2   16.30    2.80
   3   9   2   16.00    1.90
  -3   9  -2   14.10    2.60
   3   9   2    9.20    2.20
   3  -9  -2   14.90    2.00
  -3  -9   2   15.00    2.40
   3  -9  -2   10.90    1.70
   4  -9   2   46.10    4.70
  -4  -9  -2   46.90    3.70
   4  -9   2   44.20    3.20
  -4  -9  -2   44.90    3.00
   4   9  -2   52.09    3.20
  -4   9   2   49.40    4.60
   4  -9   2   47.60    3.50
   4   9  -2   43.40    3.90
  -4   9  -2   43.30    4.60
   4  -9  -2   44.40    3.50
   4  -9  -2   48.00    3.30
  -4  -9   2   45.90    3.00
  -4  -9   2   45.80    3.90
   4  -9  -2   49.99    4.80
   4   9   2   47.40    3.80
   4   9   2   45.70    3.40
   5   9  -2   10.20    2.20
   5  -9   2    7.90    2.10
  -5  -9  -2    8.30    1.80
   5  -9   2    8.20    1.80
  -5   9   2    8.80    2.60
  -5  -9  -2    9.50    1.90
   5   9  -2    6.00    1.80
   5  -9   2   11.40    3.50
  -5   9  -2    9.10    2.60
   5   9   2    8.70    1.90
   5  -9  -2    9.60    2.20
  -5  -9   2    8.70    1.70
  -5  -9   2    9.50    2.10
   5   9   2    8.60    2.00
   5  -9  -2    6.80    1.80
  -6  -9  -2   16.80    2.50
   6   9  -2   17.60    2.50
   6  -9   2   14.30    2.30
  -6   9   2   20.00    3.50
   6   9  -2   23.10    2.80
  -6   9  -2   11.10    3.20
   6  -9  -2   18.70    2.50
   6   9   2   19.30    2.40
  -6  -9   2   19.00    2.40
  -6  -9   2   17.00    2.30
   6   9   2   15.50    2.60
   7  -9   2    1.30    1.80
   7   9  -2    2.00    2.20
  -7   9   2    2.20    2.90
  -7  -9  -2    7.40    2.20
  -7  -9   2    3.40    1.90
   7   9   2    5.20    1.80
  -7   9  -2    3.70    2.80
   7  -9  -2    4.80    2.20
  -8  -9  -2  117.89    6.40
  -8   9   2  125.49    8.10
   8  -9   2  112.99    6.80
   8   9  -2  112.89    8.00
  -8  -9   2  110.69    6.30
  -8   9  -2  118.19    8.20
  -9  -9  -2   30.50    3.70
   9  -9   2   30.40    4.00
  -9   9   2   29.70    4.90
  -9  -9   2   27.90    3.60
   9  -9  -2   35.20    4.80
  -9   9  -2   29.30    4.80
  10  -9   2    0.60    3.30
 -10  -9  -2    7.70    3.20
 -10   9   2    3.00    4.20
 -10   9  -2    8.50    5.90
 -10  -9   2    2.40    3.00
  10  -9  -2    3.30    3.00
 -11  -9  -2   54.89    6.20
  11  -9   2   30.20    4.60
 -11  -9   2   39.60    5.00
  11  -9  -2   41.50    4.90
 -11   9  -2   35.70    6.00
   0  10  -2    9.60    2.20
   0  10   2    1.30    1.80
   0 -10   2    3.50    1.10
   0 -10  -2    1.40    2.10
   0 -10   2    5.10    2.10
   0  10   2    3.00    1.40
   0  10  -2    2.10    1.10
   0 -10  -2    1.20    1.10
   1  10  -2  149.39    7.40
  -1  10   2  147.39    6.20
  -1  10   2  137.79    7.30
   1 -10   2  151.88    7.50
  -1 -10  -2  145.69    7.30
   1  10  -2  154.98    5.90
   1 -10   2  151.18    5.90
  -1 -10  -2  143.19    6.00
   1 -10  -2  147.49    6.10
  -1 -10   2  151.88    7.40
  -1  10  -2  150.78    6.00
   1  10   2  148.19    7.20
  -1  10  -2  137.49    7.50
   1  10   2  142.19    6.00
   1 -10  -2  148.29    7.30
  -1 -10   2  149.09    5.80
  -2 -10  -2  390.56   15.00
  -2 -10  -2  392.06   14.10
  -2  10   2  395.76   15.50
   2 -10   2  396.06   14.00
   2 -10   2  399.96   14.10
  -2  10   2  397.36   14.20
   2  10  -2  378.36   15.00
   2  10  -2  402.46   13.90
   2 -10   2  396.66   15.50
  -2  10  -2  389.06   14.00
  -2 -10   2  382.06   15.10
   2  10   2  393.66   14.90
  -2  10  -2  392.56   15.60
   2 -10  -2  398.56   14.20
  -2 -10   2  395.56   13.80
   2 -10  -2  408.86   15.50
   2  10   2  400.06   14.10
   3 -10   2   62.29    3.70
  -3 -10  -2   61.19    3.50
  -3 -10  -2   59.29    4.80
   3 -10   2   64.79    5.60
  -3  10   2   70.39    4.00
   3  10  -2   58.19    3.40
  -3  10   2   59.19    5.00
   3 -10   2   56.89    3.50
   3  10  -2   59.99    4.60
   3 -10  -2   60.69    3.60
   3  10   2   63.19    3.70
   3 -10  -2   63.79    5.50
   3  10   2   60.09    4.50
  -3 -10   2   59.99    3.30
  -3 -10   2   62.69    4.70
   3 -10  -2   64.39    4.00
  -3  10  -2   57.89    5.20
   4  10  -2   81.69    4.40
  -4 -10  -2   88.69    4.40
  -4 -10  -2   86.39    5.10
   4 -10   2   77.09    4.60
   4 -10   2   80.59    4.40
   4  10  -2   79.79    5.10
  -4  10   2   76.79    6.00
   4  10   2   83.09    5.00
   4 -10  -2   75.79    4.70
   4 -10  -2   82.69    4.60
   4  10   2   86.89    4.60
  -4  10  -2   81.79    6.00
  -4 -10   2   83.49    5.30
  -4 -10   2   81.29    4.10
   5 -10   2   30.30    3.30
  -5 -10  -2   31.30    3.70
  -5 -10  -2   32.30    3.20
   5 -10   2   27.10    3.80
  -5  10   2   35.60    4.80
   5  10  -2   27.50    3.20
   5  10  -2   34.10    3.50
   5  10   2   32.90    3.50
   5  10   2   30.30    3.80
  -5  10  -2   26.80    3.90
  -5 -10   2   26.50    3.10
  -5 -10   2   28.40    2.90
   5 -10  -2   28.60    3.30
  -6 -10  -2   42.70    3.70
  -6 -10  -2   36.10    3.50
   6 -10   2   34.20    3.80
   6  10  -2   31.20    4.20
   6  10  -2   40.20    4.10
  -6  10   2   39.70    5.40
   6  10   2   35.70    3.80
  -6 -10   2   34.80    3.30
  -6 -10   2   31.40    3.90
  -6  10  -2   36.00    4.50
   6 -10  -2   37.40    3.90
  -7 -10  -2   16.80    2.70
  -7  10   2   26.00    4.10
   7 -10   2   18.50    3.00
   7  10  -2   20.50    2.90
  -7 -10   2   17.70    2.60
  -7  10  -2   12.00    3.60
   7  10   2   17.60    2.60
   7 -10  -2   18.50    2.90
  -7 -10   2   19.00    2.70
  -8 -10  -2   55.79    5.10
   8  10  -2   69.29    5.40
  -8  10   2   63.99    7.10
  -8  10  -2   70.69    7.30
  -8 -10   2   65.79    4.90
   8 -10  -2   65.59    5.60
  -9 -10  -2   22.00    3.40
   9 -10   2   19.50    3.50
  -9  10   2   22.50    4.70
  -9 -10   2   21.00    4.20
   9 -10  -2   22.90    3.80
  -9  10  -2   24.70    5.20
 -10  10   2    8.80    4.90
  10 -10   2    6.00    3.40
 -10 -10  -2    2.00    3.20
 -10 -10   2    4.40    3.10
  10 -10  -2    5.10    3.60
 -10  10  -2    8.90    4.90
   0 -11   2    0.00    2.30
   0 -11  -2   -0.20    2.50
   0  11   2    0.40    1.50
   0  11  -2    1.70    2.20
   0  11  -2    0.90    1.30
   0 -11   2    0.70    1.00
   0  11   2   -2.20    2.10
   0 -11  -2    1.30    1.10
   1  11  -2   97.79    4.30
  -1  11   2   91.49    4.60
   1 -11   2   78.29    5.70
   1 -11   2   92.99    4.20
  -1 -11  -2   88.79    4.30
  -1 -11  -2   87.19    6.00
   1  11  -2   88.99    5.90
  -1  11   2   85.09    5.90
   1 -11  -2   89.99    4.40
  -1 -11   2   90.69    6.10
  -1  11  -2   91.79    4.30
   1  11   2   86.69    4.40
   1 -11  -2   77.59    6.10
  -1 -11   2   92.99    4.10
  -1  11  -2   79.29    5.90
   1  11   2   89.99    5.80
  -2  11   2   65.49    5.30
   2 -11   2   67.59    4.00
   2  11  -2   65.39    5.30
   2 -11   2   69.89    3.70
  -2 -11  -2   69.79    3.80
  -2  11   2   71.69    4.10
   2 -11   2   55.79    5.70
  -2 -11  -2   71.89    5.50
   2  11  -2   64.89    3.60
  -2 -11   2   69.59    3.50
  -2  11  -2   70.59    5.70
   2 -11  -2   59.39    5.50
  -2  11  -2   66.49    3.90
   2  11   2   70.99    5.10
   2  11   2   77.79    4.10
   2 -11  -2   71.39    4.00
  -2 -11   2   66.19    5.50
   3 -11   2  182.68    7.60
   3  11  -2  184.48    8.60
   3  11  -2  187.98    7.40
  -3  11   2  184.48    9.30
  -3 -11  -2  178.78    8.70
  -3  11   2  182.68    7.80
   3 -11   2  170.18    7.40
  -3 -11  -2  182.28    7.50
   3 -11  -2  187.68    7.90
  -3 -11   2  193.58    8.70
   3  11   2  184.18    7.60
   3 -11  -2  180.48    7.60
   3  11   2  183.78    8.40
  -3  11  -2  187.48    9.30
  -3 -11   2  181.38    7.20
   4 -11   2  112.29    5.40
   4 -11   2  109.99    5.80
   4  11  -2  109.69    5.30
   4  11  -2  118.09    6.50
  -4 -11  -2  111.59    5.40
  -4  11   2  102.39    7.00
  -4 -11  -2  119.79    6.50
  -4  11  -2  107.49    7.10
   4 -11  -2  109.19    5.50
   4  11   2  117.19    6.20
  -4 -11   2  106.69    5.10
  -4 -11   2  104.99    6.40
   4 -11  -2   99.99    5.80
   4  11   2  107.79    5.60
  -5 -11  -2   32.70    3.50
   5 -11   2   37.20    3.60
  -5 -11  -2   32.30    4.30
   5  11  -2   40.50    4.60
  -5  11   2   40.40    5.30
   5  11  -2   35.80    3.80
   5 -11  -2   36.30    3.60
   5  11   2   31.10    3.50
  -5 -11   2   39.50    4.80
   5  11   2   28.00    3.30
  -5 -11   2   36.60    3.30
  -5  11  -2   33.90    4.20
   6  11  -2   63.99    5.00
  -6 -11  -2   60.19    4.60
  -6 -11  -2   57.69    4.50
  -6  11   2   59.99    6.40
   6  11  -2   61.49    5.30
   6 -11   2   60.49    4.50
  -6 -11   2   59.59    5.10
  -6 -11   2   49.00    4.00
   6  11   2   49.00    4.60
   6 -11  -2   57.09    4.50
  -6  11  -2   55.79    6.40
   7  11  -2    2.30    3.00
  -7 -11  -2    3.30    2.20
  -7  11   2    1.20    3.20
  -7 -11  -2   -1.60    2.00
   7 -11   2    6.60    2.50
  -7  11  -2    2.90    3.30
   7 -11  -2   -1.80    2.30
  -7 -11   2    2.30    2.50
   7  11   2    2.80    2.30
  -7 -11   2    3.70    2.20
   8 -11   2   18.10    3.30
   8  11  -2   26.10    3.60
  -8 -11  -2   22.80    3.30
  -8  11   2   27.30    4.90
   8 -11  -2   19.10    3.30
  -8 -11   2   22.90    3.20
  -8  11  -2   21.10    4.60
  -9  11   2   17.70    4.90
   9 -11   2   15.90    3.60
  -9 -11  -2   16.10    3.30
  -9  11  -2   26.80    5.30
  -9 -11   2   17.30    3.80
   9 -11  -2    8.30    3.40
 -10 -11  -2    6.80    3.50
  10 -11   2    1.10    3.40
 -10  11   2   10.80    5.40
  10 -11  -2   11.20    3.60
 -10 -11   2   10.10    3.40
 -10  11  -2   19.00    5.40
   0 -12   2    1.20    2.90
   0  12   2    8.10    2.70
   0  12  -2    6.50    2.90
   0 -12  -2    9.20    3.20
   0  12   2   11.30    2.00
   0  12  -2    9.30    1.90
   0 -12  -2   12.10    1.80
   0 -12   2   10.70    1.70
  -1 -12  -2    3.00    1.60
   1  12  -2    7.10    2.80
  -1  12   2    4.30    1.90
  -1 -12  -2    8.30    3.20
   1 -12   2    3.40    1.50
   1  12  -2    7.00    1.70
  -1  12   2    3.40    2.60
  -1 -12   2    4.60    1.40
  -1 -12   2    5.80    3.10
  -1  12  -2    5.50    1.70
   1  12   2    4.80    2.80
   1  12   2    3.40    1.90
  -1  12  -2    6.00    2.90
   1 -12  -2    4.30    1.60
  -2 -12  -2  379.06   13.80
   2 -12   2  378.46   13.70
  -2  12   2  385.16   14.00
  -2  12   2  385.86   15.60
  -2 -12  -2  375.96   15.30
   2  12  -2  375.36   13.60
   2 -12   2  370.96   13.80
   2  12  -2  390.46   15.30
   2  12   2  375.86   13.90
   2 -12  -2  371.36   13.90
  -2  12  -2  372.66   13.80
  -2 -12   2  374.06   15.30
  -2  12  -2  374.86   15.60
   2  12   2  385.46   15.10
  -2 -12   2  384.66   13.60
   3  12  -2   39.40    5.10
  -3  12   2   38.30    4.10
  -3  12   2   29.60    4.20
   3  12  -2   35.90    3.30
  -3 -12  -2   41.20    3.20
   3 -12   2   34.50    3.70
   3 -12   2   34.00    3.10
  -3 -12  -2   40.00    5.40
   3 -12  -2   41.20    4.00
  -3 -12   2   36.40    4.10
  -3  12  -2   42.80    5.50
   3  12   2   37.40    3.70
   3  12   2   34.60    4.80
   3 -12  -2   38.70    3.40
  -3 -12   2   41.60    3.00
  -4 -12  -2   17.60    3.40
  -4  12   2   15.30    3.60
   4  12  -2   19.30    3.40
  -4 -12  -2   16.50    2.30
   4 -12   2   17.60    2.40
   4 -12   2   18.80    2.90
   4  12  -2   16.10    2.30
   4  12   2   18.80    2.70
   4  12   2   16.80    3.20
   4 -12  -2   20.10    2.50
  -4  12  -2   15.60    3.80
  -4 -12   2   20.10    3.60
  -4 -12   2   18.60    2.30
   5  12  -2   64.89    5.70
  -5  12   2   55.69    6.10
   5 -12   2   61.89    4.40
  -5 -12  -2   59.29    4.40
  -5 -12  -2   55.89    5.60
   5  12  -2   52.89    4.50
  -5 -12   2   59.49    4.00
   5 -12  -2   56.29    4.50
   5  12   2   53.39    5.20
  -5  12  -2   62.89    6.40
  -5 -12   2   59.49    5.90
  -6 -12  -2   24.40    3.40
   6  12  -2   24.50    3.60
   6 -12   2   18.30    2.80
  -6 -12  -2   19.50    2.90
  -6  12   2   19.00    4.50
  -6  12  -2   14.90    4.10
  -6 -12   2   20.00    2.60
   6 -12  -2   21.20    2.90
   6  12   2   15.50    3.30
  -6 -12   2   21.50    3.50
  -7  12   2   28.30    4.70
   7 -12   2   24.50    3.50
  -7 -12  -2   20.60    3.10
   7  12  -2   25.30    3.90
  -7  12  -2   24.00    4.50
   7  12   2   25.60    3.30
   7 -12  -2   20.90    4.10
  -7 -12   2   24.40    3.10
  -7 -12   2   24.20    4.80
   8  12  -2   27.30    4.00
  -8  12   2   23.20    5.20
   8 -12   2   39.40    5.20
  -8 -12   2   30.30    3.60
  -8  12  -2   27.90    5.40
   8 -12  -2   31.00    4.10
  -9 -12  -2    7.60    3.00
   9 -12   2   11.40    3.70
  -9  12   2   10.60    5.00
   9 -12  -2    9.10    3.60
  -9  12  -2   16.50    5.20
  -9 -12   2    6.70    3.10
 -10  12   2   28.60    6.50
  10 -12   2   27.80    4.70
 -10 -12  -2   32.50    4.50
  10 -12  -2   32.70    4.80
 -10 -12   2   48.00    6.10
 -10  12  -2   25.30    6.20
   0  13   2   19.70    2.70
   0  13   2   13.80    3.20
   0 -13  -2   16.80    2.20
   0  13  -2   16.00    3.60
   0 -13   2   18.20    2.10
   0  13  -2   23.50    3.20
   1  13  -2  119.29    7.90
   1 -13   2  119.59    5.40
  -1  13   2  109.99    6.00
  -1 -13  -2  109.99    5.50
   1  13  -2  119.79    5.60
  -1  13   2  121.39    7.60
  -1 -13   2  122.19    5.30
  -1  13  -2  119.79    5.70
   1  13   2  111.49    7.40
  -1  13  -2  114.79    7.80
   1 -13  -2  125.19    5.70
   1  13   2  115.89    6.00
  -2  13   2  202.48    9.00
   2 -13   2  218.28    8.50
   2 -13   2  208.78    8.80
  -2 -13  -2  205.18   10.70
  -2 -13  -2  222.98    8.70
   2  13  -2  211.58    8.50
  -2  13   2  212.68   10.60
   2  13  -2  221.88   10.60
   2 -13  -2  213.98    8.70
  -2  13  -2  210.78    8.80
  -2 -13   2  224.48    8.40
  -2  13  -2  209.38   10.70
   2  13   2  201.08    8.70
   2  13   2  207.78   10.30
  -3 -13  -2  121.79    8.10
  -3 -13  -2  124.39    5.90
  -3  13   2  118.09    8.10
   3  13  -2  117.69    5.90
   3  13  -2  123.09    7.80
   3 -13   2  113.49    6.20
   3 -13   2  123.29    5.90
   3  13   2  125.59    7.50
   3  13   2  123.19    6.30
  -3  13  -2  114.09    8.00
  -3 -13   2  123.89    7.90
  -3 -13   2  121.49    5.60
   3 -13  -2  130.09    6.20
  -4  13   2  104.79    7.50
   4 -13   2   98.79    5.40
  -4 -13  -2   96.59    5.40
  -4 -13  -2  103.49    7.40
   4  13  -2  109.09    7.20
   4  13  -2   93.99    5.50
   4 -13  -2  102.49    5.60
  -4  13  -2   94.59    7.50
  -4 -13   2  100.09    5.10
   4  13   2   86.39    5.70
   4  13   2   92.79    6.70
  -4 -13   2   93.69    7.50
   5 -13   2   15.10    2.80
   5  13  -2   20.40    4.00
  -5 -13  -2   21.40    3.80
   5  13  -2   15.90    2.90
  -5 -13  -2   19.60    2.90
  -5 -13   2   21.00    2.60
   5 -13  -2   23.30    3.00
   5  13   2   13.70    3.50
  -5  13  -2   17.50    6.60
  -5 -13   2   24.30    4.20
  -6 -13  -2   14.20    2.60
  -6  13   2   15.70    4.40
  -6 -13  -2   18.80    3.70
   6  13  -2   14.00    3.80
   6 -13   2   13.40    2.80
  -6 -13   2   11.30    3.80
   6 -13  -2   10.90    2.80
  -6 -13   2   11.40    2.50
  -6  13  -2   12.80    4.30
   6  13   2    7.30    3.20
  -7 -13  -2    4.20    2.40
   7 -13   2    5.60    3.30
  -7  13   2    1.40    4.10
   7  13  -2   -2.10    3.50
   7  13   2    0.00    3.10
  -7 -13   2    0.30    2.40
  -7  13  -2   -0.60    4.00
   7 -13  -2    1.30    2.60
   8 -13   2   43.60    5.70
  -8  13   2   55.89    7.10
  -8 -13  -2   53.59    5.50
   8 -13  -2   64.39    6.00
  -8  13  -2   50.49    6.70
  -8 -13   2   55.59    5.40
  -9  13   2   43.40    6.40
  -9 -13  -2   36.50    4.40
   9 -13   2   26.70    4.50
  -9  13  -2   40.10    6.60
  -9 -13   2   32.30    4.30
   9 -13  -2   38.80    4.90
   0 -14   2    3.20    1.70
   0  14   2    6.80    2.70
   0  14  -2    4.20    3.40
   0  14  -2    2.90    2.20
   0 -14  -2    4.20    2.00
   0  14   2    2.60    3.10
   1  14  -2    2.50    3.30
  -1 -14  -2    0.30    1.60
   1 -14   2   -0.10    1.70
  -1  14   2    3.10    3.20
  -1  14   2   -0.60    2.60
   1  14  -2    1.40    2.10
   1  14   2    1.80    2.50
  -1  14  -2    2.10    3.40
   1  14   2    1.60    3.10
  -1 -14   2    0.80    1.50
   1 -14  -2    1.60    1.90
  -1  14  -2   -3.20    2.10
   2  14  -2   44.80    6.00
  -2 -14  -2   43.80    3.80
   2  14  -2   45.80    4.20
   2 -14   2   45.80    3.60
   2 -14   2   37.50    4.30
  -2  14   2   35.90    4.80
  -2  14  -2   40.70    5.40
  -2 -14   2   46.90    3.50
   2 -14  -2   45.70    4.00
  -2  14  -2   47.60    4.40
   2  14   2   45.70    6.00
   2  14   2   36.00    4.30
   3  14  -2   44.50    4.30
  -3 -14  -2   53.79    3.90
  -3  14   2   48.00    6.40
   3 -14   2   44.40    3.90
   3  14  -2   45.60    5.20
   3 -14   2   46.70    4.70
   3  14   2   45.30    5.00
  -3  14  -2   41.90    5.50
   3 -14  -2   48.60    4.30
  -3 -14   2   49.00    3.60
   3  14   2   42.80    4.60
  -4  14   2    4.80    4.00
   4  14  -2    0.50    2.50
  -4 -14  -2    2.50    4.10
  -4 -14  -2    0.90    2.00
   4 -14   2    4.10    2.20
   4  14  -2   -4.70    3.40
  -4  14  -2   -1.70    3.50
   4  14   2   -3.50    3.20
   4 -14  -2    2.80    2.20
  -4 -14   2    3.80    1.90
  -5 -14  -2   14.90    2.80
  -5  14   2    9.70    3.80
  -5 -14  -2   10.60    4.40
   5 -14   2   14.10    2.60
   5  14  -2    7.10    3.90
   5  14  -2   16.30    3.40
   5 -14  -2   15.40    2.70
  -5  14  -2   10.80    4.20
  -5 -14   2   11.80    2.40
   5  14   2   11.20    3.60
  -6 -14  -2   40.30    4.50
   6 -14   2   32.00    3.90
   6  14  -2   39.00    4.90
  -6  14   2   35.40    5.80
   6  14   2   39.50    4.50
   6 -14  -2   37.40    4.80
  -6 -14   2   38.20    4.20
  -6  14  -2   30.40    5.60
  -7  14   2   72.29    8.70
   7  14  -2   56.59    7.20
  -7 -14  -2   60.09    5.90
   7 -14   2   65.69    5.80
  -7 -14   2   61.69    5.30
   7  14   2   49.99    6.50
   7 -14  -2   55.39    6.00
  -7  14  -2   72.29    8.80
  -8 -14  -2   10.10    3.30
  -8  14   2    8.00    5.20
   8 -14   2   14.60    3.70
   8 -14  -2   12.60    3.70
  -8  14  -2   -2.40    5.20
  -9  14   2   14.90    5.80
  -9 -14  -2    6.80    3.90
   9 -14   2    7.70    4.10
   9 -14  -2    5.30    3.90
  -9  14  -2    9.30    5.70
  -9 -14   2    1.60    3.60
   0 -15  -2   29.40    3.70
   0  15  -2   29.80    3.30
   0  15  -2   32.30    5.00
   0  15   2   35.50    5.10
   0 -15   2   29.30    3.40
   1  15  -2   34.40    5.00
  -1  15   2   37.30    5.30
   1 -15   2   44.50    3.70
   1  15  -2   39.20    4.50
  -1 -15  -2   38.00    3.70
  -1  15  -2   35.20    5.10
   1  15   2   33.70    4.50
  -1  15  -2   41.20    4.60
   1 -15  -2   40.10    3.90
  -1 -15   2   36.20    3.50
   1  15   2   33.90    5.00
   2  15  -2   54.79    7.10
   2  15  -2   62.49    5.00
   2 -15   2   55.39    4.30
   2 -15   2   46.80    5.20
  -2 -15  -2   59.19    4.30
   2  15   2   59.29    6.80
  -2  15  -2   54.59   10.20
  -2 -15   2   62.99    4.10
   2 -15  -2   51.49    4.40
   3 -15   2   16.50    2.60
  -3  15   2   14.20    4.40
  -3 -15  -2   17.90    2.60
   3  15  -2   11.70    3.00
   3  15  -2   21.30    4.40
   3  15   2    6.40    3.90
  -3  15  -2    5.20    3.80
  -3 -15   2   21.90    2.40
   3 -15  -2   18.50    2.80
   4  15  -2   13.30    4.20
  -4  15   2   13.40    4.50
   4 -15   2   15.80    2.80
   4  15  -2   12.80    3.20
  -4 -15  -2   12.90    2.60
   4 -15  -2   16.80    2.90
  -4 -15   2   14.60    2.50
   4  15   2    6.10    3.80
  -4  15  -2   12.90    4.10
   5 -15   2    7.90    2.70
  -5  15   2    6.70    4.00
  -5 -15  -2    7.50    2.80
   5  15  -2    7.20    4.20
  -5 -15   2    5.60    2.40
   5  15   2    8.40    4.00
   5 -15  -2   10.00    2.70
  -5  15  -2    4.80    4.40
   6  15  -2   44.10    5.60
  -6 -15  -2   39.50    5.00
  -6  15   2   36.20    5.90
   6  15   2   33.90    5.00
   6 -15  -2   41.20    5.30
  -6 -15   2   41.70    4.70
  -6  15  -2   40.50    6.30
  -7 -15  -2   14.90    3.50
   7 -15   2    8.80    3.30
  -7  15   2   16.40    5.30
   7  15  -2   15.50    5.00
   7 -15  -2   12.30    3.50
  -7 -15   2   13.90    3.20
  -7  15  -2    9.40    5.40
  -8  15   2    8.90    5.90
   8 -15   2    9.00    3.90
  -8 -15  -2   -0.90    3.30
  -8  15  -2   -2.30    5.40
   8 -15  -2    8.10    3.80
  -8 -15   2    4.00    3.40
   0 -16  -2    0.30    2.10
   0  16  -2    3.60    5.60
   0 -16   2   -1.00    2.10
   0  16  -2    0.80    2.90
   0  16   2    9.60    6.00
   1  16  -2   46.80    5.30
   1  16  -2   42.30    6.10
   1 -16   2   50.49    4.20
  -1  16   2   43.20    6.00
  -1 -16  -2   47.60    4.30
  -1  16  -2   46.30    6.00
  -1  16  -2   37.00    5.10
   1  16   2   55.29    7.00
  -1 -16   2   47.60    4.00
   1 -16  -2   47.80    4.40
  -2  16   2    1.30    4.00
   2  16  -2    5.80    3.00
   2 -16   2    3.00    2.10
  -2 -16  -2    5.20    2.20
   2  16  -2    7.30    4.30
  -2 -16   2    7.50    2.20
  -2  16  -2    0.60    3.90
   2  16   2    0.30    3.80
   2 -16  -2    2.90    2.20
   3  16  -2   14.60    3.70
  -3 -16  -2   18.30    2.90
   3 -16   2   18.50    2.90
   3  16  -2   19.90    5.00
  -3  16   2   20.10    4.70
  -3  16  -2   12.30    4.40
   3  16   2   13.90    4.30
   3 -16  -2   19.70    3.00
  -3 -16   2   19.70    2.70
  -4 -16  -2   34.50    4.50
  -4  16   2   29.80    5.10
   4  16  -2   37.10    5.60
   4 -16   2   32.20    3.70
  -4  16  -2   31.10    5.20
   4 -16  -2   33.50    3.80
  -4 -16   2   30.40    4.20
   4  16   2   31.80    5.20
   5 -16   2    5.30    3.00
  -5 -16  -2    4.20    2.80
  -5  16   2   14.80    4.70
   5  16  -2    2.60    4.70
  -5 -16   2    8.20    2.60
   5 -16  -2    9.10    3.10
  -5  16  -2   10.90    5.50
   5  16   2    3.90    4.40
  -6 -16  -2    5.20    4.00
  -6  16   2    1.60    5.10
   6 -16   2    5.00    3.10
   6  16  -2    1.60    4.90
  -6 -16   2    2.30    2.80
   6 -16  -2    6.50    3.20
   6  16   2   -0.20    4.70
  -6  16  -2    6.80    5.10
   7 -16   2    3.50    3.30
  -7 -16  -2    2.10    3.50
  -7  16   2    6.10    5.70
  -7 -16   2    1.10    3.30
  -7  16  -2   12.20    5.60
   7 -16  -2    0.50    3.30
   0 -17   2   22.70    2.90
   0  17   2   23.70    5.30
   0 -17  -2   19.80    3.20
   0  17  -2   21.00    5.30
   1  17  -2   -2.10    4.70
   1 -17   2    0.20    2.40
  -1  17   2   -1.40    4.60
  -1 -17  -2    2.40    2.40
  -1 -17   2    1.40    2.30
   1 -17  -2   -1.10    2.40
   1  17   2   -0.70    4.50
  -1  17  -2    1.20    4.50
   2  17  -2    0.40    4.80
  -2 -17  -2    7.50    2.60
   2 -17   2    3.40    2.70
  -2  17   2    2.10    4.80
   2 -17  -2    0.20    2.60
  -2 -17   2    6.50    2.40
  -2  17  -2    7.20    4.70
   2  17   2    9.20    8.70
   3  17  -2   20.30    7.40
  -3  17   2   29.50    5.60
  -3 -17  -2   24.50    3.30
   3 -17   2   24.30    3.40
  -3  17  -2   25.60    5.30
   3  17   2   20.00    5.30
   3 -17  -2   30.10    3.80
  -3 -17   2   23.50    3.10
  -4 -17  -2   17.90    3.20
  -4  17   2   13.70    5.10
   4 -17   2   11.80    3.20
   4  17  -2    7.40    6.00
   4  17   2   12.80    5.20
   4 -17  -2   14.90    3.30
  -4 -17   2   14.10    3.10
  -4  17  -2    8.80    5.50
   5  17  -2    4.10    5.50
  -5 -17  -2    4.10    3.20
   5 -17   2    4.90    3.20
  -5  17   2   11.40    5.10
  -5 -17   2    2.50    2.80
   5 -17  -2    3.00    3.30
  -5  17  -2   -6.50    5.30
   5  17   2    8.00    5.50
  -6 -17  -2    6.70    3.50
   6  17  -2   -8.90    5.40
  -6  17   2    6.10    5.60
   6 -17   2    0.60    3.50
  -6 -17   2    1.60    3.20
  -6  17  -2    8.50    6.00
   6 -17  -2    5.50    3.70
   6  17   2    1.00    5.50
   0  18   2   10.60    5.40
   0  18  -2    9.00    5.40
   0 -18   2    7.10    2.60
   0 -18  -2   10.30    2.90
   1 -18   2   16.60    3.10
   1  18  -2    7.70    5.40
  -1 -18  -2   19.60    3.30
  -1  18   2   23.40    5.90
   1  18   2   16.30    5.70
  -1 -18   2   12.40    2.90
   1 -18  -2   16.60    3.30
  -1  18  -2    9.90    5.20
  -2 -18  -2   15.50    3.10
   2  18  -2   11.00    5.50
  -2  18   2   12.50    5.50
   2 -18   2   15.80    3.20
  -2  18  -2   22.50    5.80
  -2 -18   2   17.00    3.10
   2 -18  -2   20.50    3.50
   2  18   2   12.00    5.70
  -3  18   2   17.60    5.90
   3 -18   2   26.70    3.60
  -3 -18  -2   15.80    3.30
   3  18  -2   24.60    6.20
  -3 -18   2   23.00    3.40
   3 -18  -2   25.30    3.90
  -3  18  -2   16.30    5.80
   3  18   2   16.20    5.80
  -4  18   2    9.30    4.90
   4 -18   2    5.70    5.60
   4  18  -2   -5.80    5.50
  -4 -18  -2    3.50    3.20
  -4  18  -2   -0.80    5.70
  -4 -18   2    3.10    3.00
   4 -18  -2    4.20    3.40
   4  18   2   -1.00    5.40
  -5 -18  -2   14.10    3.80
  -5  18   2   17.20    6.50
   5 -18   2   19.70    3.90
   5  18  -2    0.20    6.00
   5 -18  -2   12.30    3.80
   5  18   2   14.60    7.70
  -5  18  -2   22.00    6.80
  -5 -18   2   19.70    3.70
   0  19   2    2.20    5.90
   0 -19   2    2.40    2.90
   0 -19  -2    3.60    3.10
   0  19  -2    0.30    5.70
   1  19  -2   -8.20    5.20
  -1  19   2    1.90    5.60
  -1 -19  -2    1.50    3.00
   1 -19   2   -5.30    2.90
   1  19   2   -5.70    5.60
  -1  19  -2   -2.80    5.20
  -1 -19   2   -0.90    2.80
  -2 -19  -2   13.90    3.40
   2 -19   2    5.80    3.30
   2  19  -2    1.90    6.00
  -2  19   2    6.80    5.70
   2  19   2   12.70    6.20
  -2  19  -2   18.70    6.10
   2 -19  -2    4.70    3.40
  -2 -19   2    7.60    3.10
   3 -19   2    0.50    3.60
  -3  19   2    6.50    5.90
   3  19  -2   -3.20    5.80
   3  19   2   -8.90    6.00
  -3  19  -2    1.70    5.90
   3 -19  -2   -0.20    3.50
   0  20  -2    9.30    6.40
   0  20   2   -4.90    6.50
  -2   0  -3   79.29    2.90
   2   0  -3   75.99    3.10
   2   0   3   80.89    3.20
  -2   0   3   71.69    3.10
   2   0   3   81.89    2.90
   3   0  -3  127.99    5.00
   3   0   3  141.89    4.80
   3   0  -3  133.79    5.00
   3   0   3  116.29    5.20
  -3   0   3  130.89    5.00
  -3   0  -3  138.59    4.80
  -4   0  -3  244.78    9.00
   4   0   3  260.37    8.60
  -4   0   3  238.78    8.90
   4   0   3  249.48    9.00
  -4   0  -3  241.78    8.50
   4   0  -3  243.88    8.90
   4   0  -3  242.38    8.90
   5   0   3  573.74   20.00
  -5   0  -3  584.24   19.50
   5   0  -3  577.04   20.00
   5   0   3  598.64   19.70
  -5   0   3  567.64   20.10
  -5   0  -3  582.04   20.10
   6   0  -3    3.70    1.20
   6   0   3   11.30    1.70
   6   0  -3    6.90    1.70
  -6   0  -3    7.50    1.50
  -6   0   3    3.80    1.30
   7   0   3    0.00    1.60
   7   0   3    4.40    1.70
  -7   0  -3    5.20    1.70
   7   0  -3    0.20    1.50
  -7   0   3    1.20    1.40
   7   0  -3    0.70    2.10
  -8   0  -3    1.50    1.80
   8   0  -3    1.30    2.50
  -8   0   3    1.40    1.60
   8   0   3    2.70    2.20
  -9   0  -3  203.28    8.80
   9   0  -3  197.98    9.10
  -9   0   3  186.18    8.60
   9   0   3  163.08    8.70
 -10   0  -3    1.80    2.30
 -10   0   3    1.90    2.40
  10   0   3    1.90    3.00
  10   0  -3    0.60    3.70
  11   0  -3   -0.60    2.60
 -11   0  -3    8.40    2.90
 -11   0   3   -0.10    2.60
 -12   0   3    4.10    3.10
 -12   0  -3    6.70    3.60
   1   1  -3  706.03   21.10
  -1   1   3  621.34   21.20
   1  -1   3  646.04   21.30
   1  -1   3  607.74   21.30
  -1  -1   3  633.04   21.40
   1  -1  -3  634.04   21.30
  -1   1  -3  592.44   21.60
  -1  -1   3  690.43   21.40
   1   1   3  626.64   21.20
  -2   1   3 1021.80   33.70
   2  -1   3 1017.00   33.60
   2   1  -3 1039.00   33.60
  -2  -1  -3 1034.60   33.70
   2  -1   3 1020.80   33.70
   2   1  -3 1065.19   33.70
  -2   1  -3  995.20   33.70
  -2   1  -3  991.00   33.60
   2  -1  -3  922.31   33.90
   2  -1  -3 1081.89   33.80
  -2  -1   3 1010.10   33.60
   2  -1  -3 1014.20   33.70
   3  -1   3 1262.57   41.50
  -3  -1  -3 1236.28   41.10
   3   1  -3 1241.08   40.80
   3  -1   3 1253.27   40.80
  -3   1   3 1224.48   41.00
  -3   1  -3 1242.88   40.90
  -3   1  -3 1253.67   40.80
   3  -1  -3 1252.37   41.00
   3  -1  -3 1176.18   41.10
  -3  -1   3 1221.88   40.80
   3   1   3 1201.58   40.90
   4  -1   3  731.53   24.20
   4   1  -3  734.53   24.20
  -4  -1  -3  697.93   24.30
   4  -1   3  732.43   24.30
  -4   1   3  708.63   24.30
  -4  -1   3  717.13   24.20
   4   1   3  713.43   24.30
  -4   1  -3  716.93   24.10
   4  -1  -3  707.23   24.30
   4   1   3  709.73   23.70
   4  -1  -3  719.33   24.50
  -4   1  -3  709.03   24.30
   5  -1   3   33.00    2.40
  -5   1   3   32.50    2.50
   5   1  -3   34.30    2.50
  -5  -1  -3   36.90    2.60
   5  -1   3   36.90    2.60
   5   1  -3   33.20    2.30
   5   1   3   36.80    2.00
   5  -1  -3   35.40    2.40
  -5   1  -3   35.10    2.30
   5   1   3   38.70    2.50
   5  -1  -3   32.80    2.80
  -5   1  -3   29.80    2.60
  -5  -1   3   35.00    2.50
   6   1  -3   22.50    2.60
  -6  -1  -3   19.90    2.30
   6   1  -3   26.60    2.20
   6  -1   3   27.40    2.50
   6  -1   3   22.20    2.70
  -6   1   3   18.40    2.40
   6  -1  -3   20.40    2.40
  -6   1  -3   28.60    2.60
  -6   1  -3   19.90    2.30
   6   1   3   24.50    1.90
   6  -1  -3   23.30    2.60
   6   1   3   18.20    2.30
  -6  -1   3   18.60    2.40
   7   1  -3  173.58    7.50
   7   1  -3  181.98    7.60
  -7   1   3  184.88    7.70
   7  -1   3  172.38    7.50
   7  -1   3  186.28    7.50
  -7  -1  -3  182.38    7.60
  -7   1  -3  184.58    7.70
   7  -1  -3  183.38    8.00
   7  -1  -3  182.68    7.50
   7   1   3  175.88    6.80
   7   1   3  184.28    7.60
  -7  -1   3  170.78    7.60
   8   1  -3   28.30    3.10
  -8   1   3   30.70    3.30
  -8  -1  -3   18.20    2.50
   8  -1   3   25.90    2.80
   8   1   3   24.50    2.90
   8  -1  -3   34.90    4.70
  -8  -1   3   22.80    2.60
  -8   1  -3   27.00    3.20
   9  -1   3  152.98    7.50
   9   1  -3  153.18    6.80
  -9   1   3  162.98    7.60
  -9  -1  -3  142.89    7.40
   9   1  -3  170.78    7.90
   9  -1  -3  156.68    8.40
  -9   1  -3  151.38    7.60
  -9  -1   3  157.98    7.50
   9   1   3  138.09    5.90
 -10   1   3   -2.90    2.10
  10   1  -3    1.30    2.20
  10   1  -3    1.10    3.60
  10  -1   3    4.30    3.20
 -10  -1  -3    5.70    2.40
 -10   1  -3    2.40    2.30
 -10  -1   3   -0.60    2.20
  10  -1  -3    7.50    4.10
  11   1  -3   42.50    4.90
 -11  -1  -3   44.70    5.20
 -11   1   3   46.00    5.20
 -11  -1   3   48.10    5.20
 -11   1  -3   46.50    5.30
 -12  -1  -3   30.10    4.10
 -12   1   3   26.20    4.10
 -12   1  -3   22.80    3.90
 -12  -1   3   18.20    3.80
   0  -2  -3  530.25   16.70
   0  -2  -3  420.06   16.50
   0   2  -3  500.65   16.80
   0  -2   3  538.55   16.80
  -1  -2  -3 2030.50   67.69
   1  -2   3 2047.90   67.79
  -1   2   3 2034.80   67.79
   1  -2   3 2075.59   67.99
   1   2  -3 2096.39   67.89
  -1  -2  -3 2026.20   67.89
   1   2  -3 2304.07   67.69
  -1   2   3 2007.90   67.89
   1   2   3 2047.30   67.69
   1  -2  -3 1972.00   67.69
   1   2   3 2011.60   67.59
  -1  -2   3 2133.09   67.69
  -1   2  -3 2046.50   67.59
   1  -2  -3 2043.70   67.99
  -1   2  -3 2057.59   67.99
  -1  -2   3 2122.79   67.89
   2   2  -3 3145.59  103.09
   2  -2   3 3019.30  102.89
  -2  -2  -3 3133.79  103.29
   2  -2   3 3231.18  103.09
  -2   2   3 3091.09  103.09
   2   2  -3 3025.70  102.89
   2  -2  -3 3150.38  102.89
   2  -2  -3 3144.89  102.99
  -2   2  -3 3064.19  103.09
  -2   2  -3 3103.29  102.99
   2  -2  -3 3372.56  103.59
   2   2   3 3185.68  103.09
  -2  -2   3 3180.18  103.29
  -2  -2   3 3128.09  103.19
   3  -2   3  217.78    7.90
   3   2  -3  215.58    7.70
  -3   2   3  207.58    8.00
   3  -2   3  243.38    9.00
   3   2  -3  220.78    7.70
  -3   2  -3  208.78    7.90
  -3  -2   3  217.48    7.70
   3   2   3  209.38    7.80
   3  -2  -3  214.88    8.10
  -3   2  -3  213.88    8.00
   3  -2  -3  220.68    7.90
   4  -2   3   74.79    3.60
  -4   2   3   70.79    3.50
  -4  -2  -3   70.99    3.40
   4   2  -3   70.39    3.10
   4   2  -3   68.19    3.20
   4  -2   3   66.39    3.30
   4  -2  -3   73.69    3.80
   4   2   3   69.59    3.20
  -4  -2   3   71.49    3.30
   4  -2  -3   71.29    3.40
  -4   2  -3   70.19    3.50
  -4   2  -3   66.29    3.30
  -5  -2  -3  202.08    8.00
   5   2  -3  215.48    7.70
   5  -2   3  217.28    8.10
   5   2  -3  213.98    7.90
   5  -2   3  173.08    9.30
  -5   2   3  211.68    8.10
  -5   2  -3  214.88    8.00
   5   2   3  211.58    8.00
  -5   2  -3  204.18    8.00
   5  -2  -3  217.38    8.40
  -5  -2   3  207.48    7.90
  -6  -2  -3  429.66   15.40
   6  -2   3  433.66   15.30
  -6   2   3  423.96   15.40
   6   2  -3  432.86   15.20
   6   2  -3  426.26   14.90
   6  -2   3  435.66   15.30
   6  -2  -3  430.46   15.60
   6   2   3  431.16   15.30
  -6   2  -3  416.26   15.20
  -6   2  -3  426.86   15.40
   6  -2  -3  417.36   15.30
  -6  -2   3  418.66   15.20
   7  -2   3   10.50    2.20
  -7   2   3    4.70    1.60
   7  -2   3    5.20    1.30
   7   2  -3    8.20    1.90
  -7   2  -3    6.60    1.70
   7  -2  -3   12.30    2.50
   7  -2  -3    6.00    1.80
  -7   2  -3    8.60    1.70
   8  -2   3   27.60    3.40
   8   2  -3   31.20    3.80
  -8  -2  -3   33.60    3.30
  -8   2   3   30.20    3.40
   8   2  -3   31.10    3.10
  -8   2  -3   24.30    2.90
   8  -2  -3   31.80    3.80
  -8  -2   3   33.20    3.40
  -9  -2  -3   70.49    4.90
   9  -2   3   46.30    5.50
   9   2  -3   56.99    5.40
  -9   2   3   57.89    4.50
   9   2  -3   66.59    4.20
  -9  -2   3   66.59    4.80
  -9   2  -3   56.79    4.80
   9  -2  -3   51.19    6.40
  10   2  -3   -1.00    1.90
  10  -2   3   -3.80    3.60
 -10  -2  -3    4.50    2.40
  10   2  -3    0.60    3.20
 -10   2   3    2.50    2.20
  10  -2  -3   -0.40    4.40
 -10  -2   3   -0.60    2.20
 -10   2  -3    1.20    2.30
 -11   2   3    3.50    2.90
 -11  -2  -3    5.70    2.80
  11   2  -3   -1.10    3.80
 -11   2  -3    6.90    2.90
 -11  -2   3   -0.30    2.60
 -12  -2  -3    4.90    3.40
 -12   2   3    6.80    3.50
 -12   2  -3    6.20    3.10
 -12  -2   3    8.00    3.40
   0   3   3  706.23   24.20
   0   3   3  724.43   24.00
   0   3  -3  729.73   24.30
   0  -3   3  720.03   23.70
   0  -3  -3  732.33   24.20
   0   3  -3  721.93   23.70
   0  -3  -3  707.73   24.00
   0  -3   3  721.23   24.30
   1   3  -3  385.36   13.10
  -1  -3  -3  375.66   12.90
   1   3  -3  385.66   12.60
   1  -3   3  388.26   12.70
  -1  -3  -3  368.26   12.80
   1  -3   3  369.66   14.30
  -1   3   3  361.56   13.20
  -1   3  -3  379.36   12.70
   1   3   3  382.26   12.90
  -1  -3   3  390.96   12.60
   1  -3  -3  374.56   12.90
  -1  -3   3  394.06   13.10
   1  -3  -3  409.36   14.20
   1   3   3  363.46   12.90
  -1   3  -3  357.86   13.20
  -2  -3  -3 2924.21   97.39
   2  -3   3 3245.58   98.09
   2   3  -3 2956.10   97.49
  -2   3   3 2911.01   97.79
  -2  -3  -3 2934.01   97.19
   2  -3   3 2988.40   97.79
  -2   3   3 2974.20   97.49
   2   3  -3 3015.40   97.49
   2   3   3 3012.90   97.19
   2  -3  -3 2877.21   97.49
  -2   3  -3 2868.21   97.69
  -2  -3   3 3031.70   97.49
   2  -3  -3 2970.30   97.49
   2  -3  -3 2953.90   97.79
   2   3   3 2964.50   97.39
  -2  -3   3 2965.90   97.59
  -2   3  -3 2923.61   97.39
   3  -3   3    6.90    1.30
   3   3  -3    4.80    0.80
  -3  -3  -3    6.50    1.10
   3   3  -3    4.90    0.90
   3  -3   3    5.90    0.90
  -3  -3   3    5.20    0.90
   3  -3  -3    4.80    0.90
   3  -3  -3    3.90    0.90
   3  -3  -3    6.60    1.30
   3   3   3    9.00    1.10
  -3   3  -3    7.40    1.30
  -3  -3   3    4.80    0.90
  -4   3   3  385.26   14.10
   4   3  -3  398.56   13.70
   4  -3   3  409.16   14.20
   4  -3   3  407.16   13.90
   4   3  -3  396.06   13.70
  -4  -3  -3  390.56   13.90
  -4   3   3  392.36   14.00
   4  -3  -3  390.56   14.00
  -4   3  -3  394.06   13.90
   4  -3  -3  394.96   14.30
   4   3   3  396.46   13.90
  -4  -3   3  387.36   13.70
   4  -3  -3  403.96   14.00
   5   3  -3  100.79    4.40
  -5   3   3  109.89    5.00
  -5   3   3  109.89    4.90
   5   3  -3   98.79    4.50
   5  -3   3  105.29    4.60
   5  -3   3  101.19    5.10
  -5  -3  -3  110.09    4.80
  -5   3  -3  104.09    5.00
  -5   3  -3   95.99    4.70
   5  -3  -3  118.99    5.50
   5   3   3  105.09    4.60
   5  -3  -3  106.89    4.80
  -5  -3   3  100.39    4.60
   6  -3   3   77.59    4.60
   6  -3   3   75.29    3.90
   6   3  -3   71.59    3.60
  -6   3   3   76.69    4.10
   6   3  -3   76.09    4.10
  -6   3  -3   79.39    4.30
  -6  -3   3   73.89    4.00
   6  -3  -3   67.79    3.90
  -6   3  -3   80.59    4.10
   6  -3  -3   80.19    5.00
   7   3  -3   42.90    3.40
   7   3  -3   49.00    3.60
   7  -3   3   48.50    3.40
  -7   3   3   49.90    3.60
   7  -3   3   47.00    4.40
   7   3  -3   44.30    3.30
  -7  -3  -3   47.50    3.50
  -7   3  -3   39.00    3.50
   7   3   3   42.10    3.30
  -7   3  -3   49.60    3.60
  -7  -3   3   50.99    3.50
   7  -3  -3   51.09    4.80
   7  -3  -3   53.29    5.00
   8   3  -3  171.78    7.30
   8   3  -3  161.68    8.50
  -8  -3  -3  168.48    7.70
  -8   3   3  183.68    7.90
   8  -3   3  163.78    8.20
  -8   3  -3  173.78    7.50
  -8  -3   3  160.78    7.60
  -8   3  -3  170.38    7.80
   8  -3  -3  165.68    8.80
   9   3  -3    7.50    2.00
  -9  -3  -3   10.00    2.40
   9   3  -3   12.30    3.00
   9  -3   3    7.00    3.50
  -9   3   3    9.50    2.40
   9  -3  -3   14.90    4.00
  -9   3  -3    5.40    2.30
  -9  -3   3   10.20    2.40
  10   3  -3   93.79    9.70
 -10   3   3   91.09    6.20
  10  -3   3   87.79    7.80
  10   3  -3   84.69    5.00
 -10  -3  -3   82.19    5.90
 -10   3  -3   80.79    5.80
  10  -3  -3   73.19    8.40
 -10  -3   3   79.89    5.70
 -11   3   3    9.90    3.20
 -11  -3  -3    5.40    2.90
 -11   3  -3    5.30    2.80
 -11  -3   3    1.40    2.80
 -12  -3  -3    7.90    3.80
 -12   3   3   10.90    3.50
 -12   3  -3    7.20    3.30
  12  -3  -3    3.80    3.30
 -12  -3   3    3.20    3.40
   0  -4  -3 1023.20   33.20
   0  -4  -3  962.10   32.70
   0   4  -3  976.00   33.20
   0  -4   3  982.20   32.40
   0  -4   3  981.80   33.10
   0   4  -3  992.50   32.40
   0   4   3  986.30   32.70
   0   4   3  993.80   33.10
   1  -4   3 2907.21   95.99
  -1  -4  -3 2929.01   96.39
   1  -4   3 2906.21   96.69
  -1  -4  -3 2955.50   96.39
  -1   4   3 2883.91   96.59
  -1   4   3 2944.51   96.29
   1  -4   3 3052.59   96.09
   1   4  -3 2915.91   96.59
   1   4  -3 2912.41   95.99
  -1  -4   3 2969.90   96.19
  -1   4  -3 2949.70   96.69
  -1  -4   3 2985.40   96.49
   1  -4  -3 2872.11   96.69
   1  -4  -3 2926.81   96.29
   1   4   3 2951.90   96.39
   1   4   3 2902.51   96.19
  -2  -4  -3  630.74   22.00
  -2  -4  -3  653.33   21.90
   2  -4   3  688.53   22.00
   2   4  -3  665.73   22.20
   2   4  -3  667.43   21.80
   2  -4   3  615.04   22.90
  -2   4   3  647.64   22.10
  -2  -4   3  654.63   21.80
   2   4   3  673.63   22.00
   2  -4  -3  655.93   22.60
  -2   4  -3  625.24   22.60
  -2   4  -3  654.23   21.90
   2  -4  -3  654.23   22.40
  -2  -4   3  689.73   22.30
   3  -4   3  464.05   16.10
  -3   4   3  475.55   16.60
   3   4  -3  467.05   16.10
  -3  -4  -3  477.35   15.70
   3  -4   3  477.75   16.60
  -3  -4  -3  462.35   16.10
   3   4  -3  468.25   15.90
   3  -4  -3  491.15   16.30
  -3   4  -3  393.36   16.40
  -3  -4   3  485.25   16.10
   3   4   3  484.55   16.10
   3  -4  -3  499.65   16.80
   3   4   3  464.05   15.70
  -3  -4   3  467.85   15.90
  -3   4  -3  451.35   16.80
   3  -4  -3  477.65   16.20
   4   4  -3   20.50    1.70
  -4   4   3   23.60    2.60
   4  -4   3   21.30    1.90
   4   4  -3   20.20    2.00
  -4  -4  -3   17.20    1.90
   4  -4   3   19.20    2.70
  -4   4  -3   20.30    2.00
   4  -4  -3   20.90    1.90
  -4  -4   3   22.60    1.80
  -4   4  -3   19.10    2.30
   4  -4  -3   26.20    2.80
  -4  -4   3   19.50    1.80
   4   4   3   21.30    1.80
   4  -4  -3   20.30    2.00
  -5  -4  -3   12.40    1.60
  -5   4   3    9.90    1.60
   5   4  -3   14.40    1.60
   5   4  -3   12.70    1.60
   5  -4   3   22.80    3.00
  -5   4   3   14.90    2.00
   5  -4   3   11.60    1.60
   5  -4  -3   16.10    1.90
   5   4   3   15.90    1.80
   5  -4  -3    9.80    1.50
  -5   4  -3   13.50    1.70
   5  -4  -3   17.30    2.50
  -5  -4   3   14.20    1.70
  -5   4  -3   13.80    2.00
   6  -4   3   70.39    4.70
  -6  -4  -3   67.09    3.90
   6   4  -3   70.79    3.60
   6   4  -3   65.89    3.80
  -6   4   3   67.89    4.30
  -6   4   3   67.59    3.90
   6  -4   3   68.49    3.80
   6   4   3   76.89    3.80
   6  -4  -3   65.19    3.90
  -6   4  -3   67.29    4.30
   6  -4  -3   64.59    3.90
  -6   4  -3   64.59    3.90
  -6  -4   3   66.49    3.70
   6  -4  -3   61.99    4.90
   7   4  -3   32.10    2.90
  -7  -4  -3   27.40    3.00
  -7   4   3   34.10    3.60
  -7   4   3   33.00    3.20
   7   4  -3   34.90    3.30
   7  -4   3   28.00    3.40
   7   4  -3   28.50    3.40
  -7   4  -3   33.10    3.20
   7   4   3   27.20    3.20
   7  -4  -3   28.70    3.70
  -7  -4   3   26.90    3.00
  -7   4  -3   33.80    3.70
  -8  -4  -3   99.29    5.40
   8   4  -3  102.69    5.00
   8  -4   3   79.99    6.50
  -8   4   3   85.69    5.50
  -8  -4   3  115.79    5.60
  -8   4  -3   92.59    5.50
   8  -4  -3   87.59    7.00
  -8   4  -3   99.09    5.70
   9   4  -3  192.08    7.90
   9  -4   3  169.68    9.50
  -9   4   3  189.28    8.70
  -9  -4  -3  172.58    8.30
  -9  -4   3  184.48    8.40
   9  -4  -3  165.18   10.30
  -9   4  -3  183.38    8.40
  -9   4  -3  184.08    8.50
 -10   4   3   51.49    5.10
 -10  -4  -3   44.20    5.00
  10  -4   3   43.60    5.60
 -10  -4   3   52.89    5.00
  10  -4  -3   47.80    5.00
 -10   4  -3   35.60    4.00
 -11   4   3   12.80    3.30
 -11  -4  -3    8.80    3.20
  11  -4  -3    9.00    3.20
 -11   4  -3   14.80    3.10
 -11  -4   3   10.90    3.00
 -12  -4  -3    5.20    3.50
 -12   4   3    4.40    3.80
 -12  -4   3    2.20    3.50
  12  -4  -3    1.20    3.40
 -12   4  -3    8.80    3.60
   0  -5  -3 1971.70   66.79
   0   5   3 2054.99   66.69
   0  -5   3 2036.00   65.89
   0   5  -3 2031.70   65.89
   0  -5  -3 1987.90   66.19
   0  -5   3 1998.00   66.79
   0   5  -3 1942.31   66.89
   0   5   3 2069.69   66.19
  -1   5   3  685.83   24.60
   1  -5   3  751.92   24.10
   1  -5   3  773.72   24.20
  -1  -5  -3  735.63   24.30
   1   5  -3  736.73   24.80
   1  -5   3  772.12   25.00
   1   5  -3  728.03   24.00
  -1  -5  -3  744.93   24.60
   1  -5  -3  727.83   24.40
   1  -5  -3  724.63   24.90
  -1  -5   3  754.02   24.00
  -1   5  -3  669.93   26.50
   1   5   3  675.53   24.60
  -1  -5   3  647.84   25.10
   1   5   3  756.02   24.70
   2  -5   3   41.10    2.10
   2  -5   3   38.60    2.00
   2   5  -3   36.90    2.50
  -2   5   3   33.90    2.10
   2   5  -3   33.30    1.80
   2  -5   3   42.30    2.90
  -2   5   3   33.80    2.80
  -2  -5  -3   37.20    2.30
   2   5   3   39.00    2.00
   2  -5  -3   32.60    2.80
   2  -5  -3   33.50    2.10
   2   5   3   37.00    2.30
  -2  -5   3   33.20    1.80
  -2   5  -3   38.60    2.90
  -2  -5   3   39.80    2.50
   3   5  -3   10.50    1.50
   3  -5   3   12.00    1.80
   3   5  -3   10.60    1.40
  -3   5   3   13.40    2.00
  -3  -5  -3   13.00    1.50
  -3  -5  -3   13.00    1.60
   3  -5   3   12.40    1.50
   3  -5  -3   16.70    2.20
   3  -5  -3   16.40    1.70
   3   5   3   12.00    1.40
   3  -5  -3   14.00    1.80
  -3  -5   3   13.40    1.80
  -3   5  -3    8.40    1.20
  -3   5  -3    9.70    1.80
   3   5   3   14.80    1.60
  -3  -5   3   10.70    1.30
   4  -5   3  209.38    8.70
  -4  -5  -3  208.18    8.00
  -4  -5  -3  210.88    7.40
   4  -5   3  210.08    8.00
  -4   5   3  202.98    8.50
   4   5  -3  208.88    8.00
   4   5  -3  216.88    7.80
  -4  -5   3  212.78    7.80
  -4   5  -3  212.08    8.00
   4  -5  -3  213.28    8.10
   4   5   3  215.28    7.50
  -4  -5   3  212.68    7.90
   4  -5  -3  206.68    8.10
  -4   5  -3  215.98    8.80
   4   5   3  213.68    8.00
   4  -5  -3  206.08    8.70
   5  -5   3   49.20    4.10
   5   5  -3   52.49    3.00
  -5   5   3   51.19    3.80
   5  -5   3   47.70    3.10
  -5  -5  -3   53.79    3.10
   5   5  -3   48.60    2.90
   5  -5  -3   46.20    3.30
  -5  -5   3   49.90    2.90
  -5   5  -3   47.50    3.00
   5  -5  -3   50.19    3.10
  -5   5  -3   47.00    3.80
   5  -5  -3   53.89    4.30
   5   5   3   51.79    3.00
   6   5  -3   54.99    3.50
  -6  -5  -3   58.79    3.60
   6   5  -3   58.79    3.50
   6  -5   3   60.29    3.70
  -6   5   3   55.49    4.20
   6  -5   3   59.29    4.80
  -6  -5   3   56.59    3.50
   6  -5  -3   61.59    3.70
  -6   5  -3   58.19    4.30
  -6   5  -3   53.29    3.60
   6  -5  -3   51.09    3.50
   6  -5  -3   59.89    5.20
   6   5   3   60.49    3.60
  -7   5   3  117.69    6.40
   7   5  -3  104.59    5.60
   7   5  -3  114.39    5.30
   7  -5   3  115.59    7.00
  -7   5   3  111.89    5.80
  -7  -5  -3  127.29    5.90
   7  -5  -3  127.79    7.40
  -7   5  -3  116.89    5.80
  -7   5  -3  112.09    6.20
  -7  -5   3  118.89    5.60
   7  -5  -3  122.39    5.90
   8   5  -3  158.48    8.50
   8  -5   3  162.88    9.10
   8   5  -3  175.48    7.30
  -8  -5  -3  180.78    8.00
  -8   5   3  167.18    8.00
  -8  -5   3  185.38    7.90
  -8   5  -3  175.28    8.30
   8  -5  -3  172.78    8.00
  -8   5  -3  170.08    8.00
   8  -5  -3  184.18    9.80
   9  -5   3    8.90    4.20
  -9  -5  -3    5.70    2.40
   9   5  -3   13.70    2.70
   9   5  -3    8.80    4.00
  -9   5  -3   10.00    2.90
  -9   5  -3    9.50    2.90
  10   5  -3   20.00    2.70
  10  -5   3   14.50    5.40
 -10  -5  -3   23.90    3.30
 -10   5   3   24.50    3.70
  10  -5  -3   25.60    3.70
 -10   5  -3   21.30    3.40
 -10  -5   3   22.20    3.30
 -11  -5  -3   30.00    4.20
 -11  -5   3   25.60    4.20
  11  -5  -3   25.90    3.80
 -11   5  -3   29.00    4.20
 -12  -5  -3   12.00    4.10
 -12  -5   3   13.90    3.90
  12  -5  -3   17.80    3.90
 -12   5  -3   18.90    4.10
   0   6  -3  280.57    9.50
   0  -6  -3  283.67   10.40
   0  -6   3  274.77    9.50
   0   6  -3  276.07   10.60
   0   6   3  276.27    9.80
   0  -6   3  283.47   10.50
   0   6   3  278.37   10.50
  -1   6   3  788.42   26.30
   1   6  -3  789.32   25.90
  -1  -6  -3  744.13   27.00
   1  -6   3  808.62   26.10
   1   6  -3  769.42   26.90
   1  -6   3  803.02   27.00
  -1   6   3  756.92   26.90
  -1  -6   3  793.12   26.80
  -1   6  -3  796.72   27.00
   1  -6  -3  760.12   26.90
   1   6   3  801.92   26.30
  -1   6  -3  797.62   26.10
   1   6   3  772.82   26.70
   1  -6  -3  780.82   26.30
  -1  -6   3  775.72   25.90
   2  -6   3  138.19    6.40
  -2  -6  -3  143.19    5.60
  -2   6   3  150.38    5.70
   2   6  -3  145.19    5.30
   2  -6   3  139.59    5.50
  -2  -6  -3  150.98    5.90
  -2   6   3  149.09    6.50
  -2  -6   3  138.29    5.30
  -2   6  -3  128.89    6.40
   2  -6  -3  155.08    6.50
   2   6   3  148.29    5.60
   2  -6  -3  148.89    5.70
   2   6   3  147.59    5.90
  -2  -6   3  143.29    6.00
   3  -6   3   74.69    3.40
  -3   6   3   66.29    3.30
   3  -6   3   70.19    3.30
  -3   6   3   70.19    4.20
  -3  -6  -3   67.99    3.40
   3  -6   3   72.79    4.20
   3   6  -3   63.89    3.10
  -3  -6  -3   76.09    3.80
  -3   6  -3   70.89    4.30
   3  -6  -3   70.99    3.40
   3  -6  -3   68.29    3.50
  -3  -6   3   65.99    3.60
   3   6   3   68.09    3.30
   3   6   3   72.19    3.50
   3  -6  -3   70.49    4.30
  -3  -6   3   63.69    3.10
  -4   6   3   28.70    3.10
   4   6  -3   28.50    2.00
   4  -6   3   29.90    3.50
  -4  -6  -3   27.90    2.20
  -4  -6  -3   30.10    2.00
   4  -6   3   27.00    2.30
   4  -6   3   28.30    2.30
   4  -6  -3   27.60    2.40
  -4   6  -3   23.90    2.30
   4   6   3   28.80    2.30
  -4  -6   3   26.90    2.40
   4   6   3   27.50    2.20
  -4  -6   3   25.90    2.10
   4  -6  -3   29.20    3.40
  -4   6  -3   24.40    3.40
   4  -6  -3   27.50    2.30
  -5   6   3   45.80    3.80
  -5  -6  -3   42.10    3.00
   5  -6   3   39.00    3.00
   5  -6   3   38.10    4.30
   5   6  -3   41.40    2.90
  -5  -6  -3   40.20    2.10
   5  -6  -3   47.10    4.40
  -5   6  -3   39.90    3.90
  -5  -6   3   38.00    2.70
   5   6   3   47.10    2.40
   5  -6  -3   42.40    3.00
   5  -6  -3   39.50    3.10
  -5  -6   3   40.60    2.80
  -5   6  -3   39.00    3.00
   5   6   3   41.30    3.00
  -6   6   3   12.70    2.50
   6  -6   3   12.00    2.90
  -6  -6  -3   10.70    1.80
   6  -6   3    7.00    1.90
   6   6  -3   13.60    2.00
  -6   6  -3   12.00    2.50
   6  -6  -3   13.20    2.00
  -6   6  -3   11.30    1.90
   6  -6  -3    8.10    1.70
   6   6   3   11.40    1.90
   6  -6  -3   17.20    3.20
  -6  -6   3   11.90    1.90
   7  -6   3   21.50    3.80
  -7   6   3   21.00    3.10
  -7  -6  -3   18.60    2.40
   7   6  -3   20.00    2.60
   7  -6  -3   22.10    2.90
  -7   6  -3   19.00    2.50
   7  -6  -3   22.40    4.10
  -7   6  -3   21.80    3.00
  -7  -6   3   19.70    2.40
   8  -6   3   -4.50    3.50
  -8  -6  -3    7.90    2.10
  -8   6   3    6.40    2.60
  -8  -6   3    3.50    1.90
  -8   6  -3    6.10    2.80
  -8   6  -3    2.70    2.00
   8  -6  -3    7.30    2.10
  -9  -6  -3    5.50    2.30
   9   6  -3    4.50    2.30
  -9   6  -3    7.10    3.90
  -9  -6   3    5.90    2.40
  -9   6  -3    7.50    3.00
   9  -6  -3    6.30    2.30
 -10  -6  -3   14.60    3.00
 -10  -6   3   16.40    3.20
 -10   6  -3   15.60    3.70
  10  -6  -3   17.30    3.20
 -10   6  -3   12.10    3.60
 -11  -6  -3    2.30    3.10
 -11   6  -3   10.00    3.60
 -11  -6   3    7.00    3.40
  11  -6  -3    5.60    3.30
  12  -6   3   24.90    4.40
 -12  -6  -3   25.80    4.60
 -12  -6   3   26.00    4.60
 -12   6  -3   33.60    4.80
  12  -6  -3   25.40    5.00
   0   7   3   17.40    2.10
   0   7  -3   23.50    2.90
   0  -7  -3   19.30    1.70
   0  -7   3   23.70    2.60
   0  -7  -3   19.70    2.50
   0   7   3   16.90    1.60
   0  -7   3   20.60    1.40
   0   7  -3   19.70    1.50
   1   7  -3  460.55   15.30
   1   7  -3  439.56   16.30
  -1   7   3  460.45   15.70
   1  -7   3  459.15   15.40
   1  -7   3  456.65   16.50
  -1  -7  -3  459.45   16.20
  -1   7   3  427.96   16.30
  -1  -7  -3  446.26   15.60
   1   7   3  464.15   16.20
   1  -7  -3  442.16   15.60
  -1  -7   3  451.65   15.30
  -1  -7   3  451.95   16.20
   1  -7  -3  443.56   16.40
  -1   7  -3  437.96   16.40
   1   7   3  457.05   15.60
  -1   7  -3  468.85   15.40
   2   7  -3  322.97   11.90
  -2   7   3  324.07   12.30
   2  -7   3  298.47   11.50
   2  -7   3  310.97   12.20
  -2   7   3  315.87   11.40
   2  -7   3  327.67   11.20
   2   7  -3  320.87   11.00
  -2  -7  -3  315.37   11.30
  -2  -7  -3  323.77   11.70
   2  -7  -3  314.97   11.40
   2  -7  -3  322.17   12.30
  -2  -7   3  326.67   11.80
   2   7   3  318.87   11.30
  -2   7  -3  311.27   12.30
  -2  -7   3  318.67   11.00
  -3   7   3   17.80    2.40
   3   7  -3   16.30    1.70
   3  -7   3   19.80    1.80
  -3  -7  -3   15.10    2.20
   3  -7   3   18.20    2.00
   3  -7   3   19.90    2.50
  -3  -7  -3   14.80    1.80
   3   7  -3   15.30    2.10
  -3   7   3   15.10    1.90
   3  -7  -3   19.00    2.00
   3  -7  -3   20.30    2.70
  -3  -7   3   17.20    2.10
   3   7   3   18.20    2.00
   3  -7  -3   19.30    2.00
  -3   7  -3   20.60    2.80
   3   7   3   18.10    2.40
   4  -7   3   57.79    4.60
   4  -7   3   55.99    3.30
  -4  -7  -3   58.19    3.30
  -4   7   3   61.79    4.30
   4   7  -3   57.19    3.70
   4   7  -3   61.49    3.10
   4  -7   3   55.99    3.40
  -4  -7  -3   59.19    3.20
   4  -7  -3   63.89    4.50
   4   7   3   58.49    3.40
  -4  -7   3   59.49    3.50
  -4   7  -3   56.09    4.50
   4   7   3   59.69    3.40
   4  -7  -3   59.39    3.50
  -4  -7   3   53.29    3.00
   4  -7  -3   59.69    3.40
   5  -7   3   86.29    4.30
  -5   7   3   86.29    5.40
   5   7  -3   78.89    4.10
  -5  -7  -3   82.89    4.30
   5  -7   3   85.39    4.50
   5   7  -3   78.29    4.30
   5  -7   3   82.89    5.80
  -5  -7  -3   84.99    3.60
  -5  -7   3   77.79    4.10
   5  -7  -3   84.19    4.50
   5   7   3   79.99    4.30
   5   7   3   84.69    3.90
   5  -7  -3   80.29    4.30
  -5  -7   3   78.09    4.00
  -5   7  -3   89.39    5.40
   5  -7  -3   80.59    5.70
   6   7  -3    1.10    1.60
   6  -7   3    2.70    1.60
   6   7  -3    1.90    1.60
   6  -7   3    5.40    2.80
  -6  -7  -3    2.90    1.50
  -6   7   3    3.00    2.20
   6  -7   3    3.50    1.90
   6   7   3    3.70    1.80
   6  -7  -3    3.50    1.60
   6  -7  -3    4.10    3.00
  -6   7  -3    1.30    1.50
  -6   7  -3   -0.80    2.10
  -6  -7   3    1.20    1.40
  -7   7   3    9.40    2.70
   7  -7   3    5.70    2.10
  -7  -7  -3    4.60    1.90
   7   7  -3    3.80    2.00
   7  -7   3    1.30    3.30
   7   7  -3    4.10    1.90
  -7  -7   3    8.30    1.90
  -7   7  -3    5.40    2.40
   7  -7  -3    5.90    2.00
  -7   7  -3    6.70    2.00
   8  -7   3   22.10    3.00
  -8  -7  -3   19.80    2.80
  -8   7   3   29.40    3.70
   8  -7  -3   18.90    2.80
  -8   7  -3   28.20    3.60
  -8  -7   3   25.50    3.50
  -8   7  -3   21.10    2.90
  -9  -7  -3   73.19    7.40
   9  -7   3   77.79    5.90
  -9   7   3   92.69    6.90
   9   7  -3   80.09    5.10
   9  -7  -3   92.99    5.90
  -9  -7   3   83.19    5.80
  -9   7  -3   91.49    6.80
  -9   7  -3   94.99    6.10
 -10  -7  -3   31.50    3.90
  10  -7   3   31.10    4.20
  10  -7  -3   22.60    3.50
 -10   7  -3   41.20    5.00
 -10  -7   3   31.30    3.90
 -10   7  -3   31.40    4.30
 -11  -7  -3    9.10    3.40
  11  -7   3    3.60    3.40
 -11   7  -3    6.60    3.30
 -11  -7   3   14.30    3.50
  11  -7  -3    7.50    3.30
   0  -8  -3    2.10    0.90
   0  -8  -3    2.60    1.60
   0   8   3    1.90    1.00
   0   8  -3    3.10    1.70
   0  -8   3    1.70    1.50
   0   8  -3    2.70    0.90
   0  -8   3    1.80    0.70
   0   8   3   -1.50    1.50
   1   8  -3  560.84   20.50
  -1  -8  -3  572.74   20.30
   1  -8   3  584.14   20.70
   1  -8   3  568.34   19.70
  -1  -8  -3  561.84   19.60
  -1   8   3  563.94   20.60
  -1   8   3  598.74   19.70
   1   8  -3  585.94   19.30
  -1  -8   3  566.14   20.40
  -1   8  -3  584.84   19.40
  -1   8  -3  564.34   20.70
  -1  -8   3  567.14   19.30
   1  -8  -3  558.94   20.50
   1   8   3  563.44   20.30
   1   8   3  586.44   19.70
   1  -8  -3  574.74   19.70
  -2  -8  -3  623.64   21.40
  -2   8   3  610.54   21.00
   2  -8   3  601.24   20.70
   2  -8   3  624.44   20.80
  -2   8   3  607.64   21.90
   2   8  -3  629.44   21.70
  -2  -8  -3  595.24   20.90
   2   8  -3  553.04   20.80
   2  -8   3  618.04   22.00
  -2   8  -3  626.04   22.00
  -2  -8   3  608.64   20.60
   2   8   3  594.84   20.90
   2  -8  -3  603.54   21.00
  -2  -8   3  636.74   21.50
   2   8   3  606.94   21.40
   2  -8  -3  614.04   21.90
   3  -8   3   54.19    3.10
   3   8  -3   47.80    2.80
   3  -8   3   46.80    4.20
  -3   8   3   55.49    3.20
  -3   8   3   51.19    4.30
  -3  -8  -3   52.79    3.00
  -3  -8  -3   58.19    3.60
   3  -8   3   51.59    3.00
   3   8  -3   51.59    3.80
  -3  -8   3   52.09    2.80
  -3   8  -3   55.09    4.50
   3  -8  -3   60.29    3.30
   3   8   3   51.79    3.50
  -3  -8   3   50.89    3.80
   3   8   3   54.39    3.10
   3  -8  -3   44.00    4.20
   3  -8  -3   51.99    3.10
   4   8  -3   56.49    3.30
   4  -8   3   60.19    3.40
  -4  -8  -3   57.99    3.40
  -4   8   3   65.99    4.70
  -4  -8  -3   59.89    3.70
   4  -8   3   60.19    4.80
   4  -8   3   55.59    3.50
   4   8  -3   63.19    4.10
   4   8   3   56.89    4.20
   4  -8  -3   52.69    3.60
  -4  -8   3   63.79    4.00
   4  -8  -3   55.69    3.60
  -4   8  -3   55.09    4.70
  -4  -8   3   60.39    3.20
   4   8   3   59.19    3.50
   4  -8  -3   68.49    4.80
   5   8  -3    8.60    2.00
  -5   8   3   14.30    2.80
  -5  -8  -3   12.00    1.70
   5  -8   3   10.10    3.00
   5  -8   3    9.90    1.80
  -5  -8  -3   10.00    1.90
   5  -8   3   10.60    1.90
   5   8  -3   11.50    1.80
   5   8   3    9.80    1.90
  -5  -8   3   15.40    2.10
   5   8   3   11.50    1.80
   5  -8  -3    8.30    1.80
   5  -8  -3    8.10    2.60
  -5   8  -3   11.30    2.80
  -5  -8   3   10.20    1.60
   5  -8  -3   15.00    2.20
   6   8  -3    9.30    2.10
   6  -8   3   -2.40    3.00
  -6   8   3    6.40    2.50
   6  -8   3    5.30    1.90
  -6  -8  -3    3.60    1.30
   6  -8   3    1.80    1.80
   6   8  -3    5.90    1.90
  -6  -8  -3    5.80    1.80
  -6  -8   3    4.10    1.60
   6   8   3    4.80    2.00
   6  -8  -3    6.60    2.20
  -6   8  -3    7.00    2.70
  -6  -8   3    2.00    1.60
   6   8   3    4.00    1.50
   7   8  -3   59.39    5.00
   7   8  -3   81.49    4.80
  -7  -8  -3   78.19    4.90
  -7   8   3   76.69    6.20
   7  -8   3   77.79    4.90
  -7  -8   3   78.79    4.70
   7  -8  -3   81.59    5.00
  -7   8  -3   73.49    5.90
  -8  -8  -3   20.90    2.90
   8   8  -3   17.50    2.70
   8  -8   3   16.50    2.90
  -8   8   3   18.70    3.80
  -8  -8   3   18.90    2.70
  -8   8  -3   17.40    3.60
   8  -8  -3   18.40    3.10
  -9   8   3   48.60    6.50
   9   8  -3   47.10    5.20
  -9  -8  -3   60.39    5.80
   9  -8   3   56.79    5.30
  -9   8  -3   58.39    6.80
  -9  -8   3   50.89    4.90
   9  -8  -3   57.09    5.30
 -10  -8  -3   16.90    3.20
  10  -8   3   15.80    3.40
 -10  -8   3   19.30    3.50
  10  -8  -3   14.50    3.60
 -10   8  -3   21.10    4.60
 -11  -8  -3    4.20    3.10
  11  -8   3   -0.20    3.20
 -11  -8   3   -1.30    3.20
  11  -8  -3    1.70    3.40
   0   9   3    5.60    1.90
   0  -9  -3    7.50    2.00
   0  -9  -3    6.40    1.20
   0   9   3    3.80    1.30
   0  -9   3   11.60    2.20
   0   9  -3   13.40    2.20
   0   9  -3    6.70    1.20
   1  -9   3  160.38    6.10
   1   9  -3  155.28    6.00
  -1  -9  -3  156.08    7.30
  -1   9   3  164.68    7.50
   1   9  -3  156.58    7.30
  -1   9   3  160.08    6.40
  -1  -9  -3  160.18    6.30
   1  -9   3  161.88    7.50
   1   9   3  155.58    6.30
  -1  -9   3  155.68    7.40
   1  -9  -3  151.98    7.30
   1   9   3  152.58    7.20
   1  -9  -3  162.38    6.40
  -1   9  -3  155.38    7.50
  -1   9  -3  158.98    6.10
   2   9  -3   62.79    4.30
  -2   9   3   54.29    4.50
   2  -9   3   51.39    2.90
   2  -9   3   50.99    3.10
  -2  -9  -3   56.69    3.20
   2  -9   3   52.49    4.50
  -2  -9  -3   60.79    4.30
  -2   9   3   55.19    3.20
   2   9  -3   52.99    2.80
   2  -9  -3   60.89    3.30
  -2   9  -3   53.89    4.40
   2   9   3   56.09    4.00
  -2  -9   3   52.09    2.80
   2   9   3   59.09    3.20
   2  -9  -3   50.99    4.30
  -2  -9   3   59.89    4.30
  -3  -9  -3   47.80    3.00
   3   9  -3   46.80    2.80
   3  -9   3   45.40    2.90
   3  -9   3   46.80    3.10
  -3   9   3   48.60    3.30
  -3  -9  -3   45.60    3.90
   3  -9   3   54.19    4.70
  -3   9   3   42.80    4.40
   3   9  -3   51.79    4.00
   3   9   3   43.90    3.10
  -3  -9   3   53.29    4.00
  -3  -9   3   46.80    2.60
  -3   9  -3   46.30    4.70
   3  -9  -3   49.40    4.50
   3  -9  -3   45.50    3.10
   3   9   3   48.80    3.70
   4  -9   3   43.30    4.80
  -4  -9  -3   36.60    3.40
   4   9  -3   37.90    2.90
   4  -9   3   39.90    3.30
   4  -9   3   36.60    2.90
   4   9  -3   39.70    3.80
  -4  -9  -3   36.40    2.90
  -4   9   3   34.00    4.00
  -4   9  -3   38.80    4.60
   4  -9  -3   30.50    3.30
  -4  -9   3   36.80    3.80
   4   9   3   32.70    3.40
   4   9   3   35.30    3.00
   4  -9  -3   37.00    3.00
   4  -9  -3   35.60    4.60
  -4  -9   3   32.10    2.60
   5  -9   3   16.30    2.10
   5  -9   3   16.70    3.70
   5   9  -3   13.40    2.30
  -5  -9  -3   13.30    2.00
  -5  -9  -3   11.60    2.00
   5  -9   3   11.80    2.10
  -5   9   3   13.80    3.00
   5   9  -3   13.10    2.00
   5  -9  -3   12.20    2.20
   5  -9  -3   10.50    2.20
   5   9   3   15.40    2.30
  -5  -9   3   12.20    2.30
  -5  -9   3   10.20    1.80
  -5   9  -3    9.50    3.00
  -6   9   3  122.29    7.30
  -6  -9  -3  123.69    6.00
   6  -9   3  117.49    6.00
  -6  -9  -3  122.89    5.20
   6   9  -3  110.29    5.90
   6   9  -3  121.79    6.10
   6   9   3  120.19    5.50
   6  -9  -3  122.49    6.20
  -6  -9   3  115.99    5.80
  -6  -9   3  116.49    5.60
  -6   9  -3  107.69    7.50
   7   9  -3  221.88    9.20
  -7   9   3  213.58   10.70
   7  -9   3  223.88    9.60
  -7  -9  -3  228.88    9.50
  -7  -9   3  221.18    9.20
   7  -9  -3  219.68    9.70
  -7   9  -3  215.78   10.70
  -8   9   3  238.98   11.40
   8   9  -3  234.88    9.60
   8  -9   3  222.08   10.10
  -8  -9  -3  229.18   10.00
  -8   9  -3  223.38   11.40
  -8  -9   3  223.08    9.70
   9  -9   3    1.00    2.70
  -9   9   3    4.20    4.30
  -9  -9  -3    2.60    2.50
  -9   9  -3    9.40    3.70
   9  -9  -3    5.30    2.60
  -9  -9   3    4.90    2.60
 -10   9   3    5.70    4.00
 -10  -9  -3    0.10    2.80
  10  -9   3   -2.80    3.10
  10  -9  -3    4.70    3.20
 -10  -9   3    6.90    2.90
 -11  -9  -3   28.80    4.40
  11  -9   3   35.60    5.10
  11  -9  -3   33.60    4.70
 -11   9  -3   41.70    6.20
 -11  -9   3   33.70    4.80
   0  10   3  188.28    7.40
   0 -10  -3  181.18    7.30
   0 -10  -3  177.68    8.50
   0 -10   3  181.08    6.90
   0  10  -3  189.78    8.60
   0  10  -3  182.48    7.00
   0 -10   3  204.88    8.60
   0  10   3  190.98    8.50
   1  10  -3  304.67   10.60
  -1 -10  -3  298.97   11.00
  -1  10   3  303.27   11.10
   1 -10   3  297.67   10.70
  -1  10   3  288.87   12.10
  -1 -10  -3  301.07   12.10
   1 -10   3  304.57   12.30
   1  10  -3  295.77   12.10
  -1 -10   3  290.97   10.60
  -1  10  -3  301.77   12.40
  -1 -10   3  294.07   12.10
  -1  10  -3  304.57   10.70
   1  10   3  304.07   12.00
   1 -10  -3  285.07   10.90
   1 -10  -3  298.97   12.20
   1  10   3  300.67   11.00
   2  10  -3  157.68    6.30
  -2  10   3  163.48    8.10
   2 -10   3  164.08    6.40
  -2 -10  -3  175.58    7.80
   2 -10   3  162.28    6.50
   2 -10   3  166.88    8.20
   2  10  -3  165.38    7.70
  -2 -10  -3  163.38    6.60
  -2  10   3  153.38    6.70
   2  10   3  160.38    7.50
  -2 -10   3  162.98    7.80
   2 -10  -3  153.98    6.70
  -2  10  -3  164.58    8.20
  -2 -10   3  155.58    6.20
   2 -10  -3  153.68    7.90
   2  10   3  157.88    6.60
  -3 -10  -3   21.20    2.90
   3  10  -3   21.00    2.30
   3 -10   3   18.10    2.30
  -3 -10  -3   21.10    2.30
  -3  10   3   14.80    3.10
   3 -10   3   19.30    2.20
   3 -10   3   23.20    3.40
  -3  10   3   17.40    2.20
   3  10  -3   18.90    2.90
  -3  10  -3   19.80    3.10
  -3 -10   3   17.50    2.00
   3 -10  -3   17.10    3.30
   3  10   3   24.80    2.60
  -3 -10   3   20.80    2.80
   3  10   3   18.60    2.70
   3 -10  -3   17.90    2.10
   4 -10   3   54.89    3.60
   4  10  -3   58.89    4.60
  -4 -10  -3   58.59    3.70
  -4  10   3   55.29    5.10
   4 -10   3   61.49    4.00
  -4 -10  -3   60.79    4.50
   4  10  -3   51.09    3.50
  -4 -10   3   53.09    3.30
  -4  10  -3   56.79    5.40
   4 -10  -3   48.30    4.00
  -4 -10   3   49.70    4.50
   4  10   3   59.39    3.90
   4  10   3   56.99    4.20
   4 -10  -3   52.39    3.80
   5  10  -3   14.70    2.30
   5  10  -3   15.00    2.80
   5 -10   3   15.80    2.30
  -5 -10  -3   14.50    2.20
  -5  10   3   16.10    3.30
  -5 -10  -3   14.20    2.40
   5 -10   3   12.00    2.40
   5 -10  -3   12.70    2.20
   5  10   3   13.70    2.50
   5  10   3   11.60    2.40
  -5 -10   3   15.20    2.00
  -5 -10   3   15.70    2.70
  -5  10  -3   11.20    3.00
  -6  10   3    3.80    2.80
  -6 -10  -3   -0.60    1.90
   6 -10   3   -2.50    1.80
   6  10  -3    0.20    2.30
  -6 -10  -3    1.10    1.80
   6  10  -3    3.60    2.20
  -6  10  -3    0.60    2.80
   6 -10  -3    2.80    1.90
  -6 -10   3    1.80    2.20
  -6 -10   3   -0.60    1.50
  -7  10   3   54.39    6.50
  -7 -10  -3   61.59    4.70
   7 -10   3   66.29    4.90
   7  10  -3   51.99    5.20
   7 -10  -3   57.99    4.80
  -7 -10   3   62.59    4.60
  -7 -10   3   56.39    4.40
   7  10   3   60.49    4.00
  -7  10  -3   61.79    6.50
  -8 -10  -3   28.80    3.60
  -8  10   3   38.50    5.30
   8  10  -3   28.40    3.30
  -8  10  -3   26.70    4.70
  -8 -10   3   25.20    3.10
   8 -10  -3   22.50    3.40
  -9  10   3   18.70    4.50
  -9 -10  -3    6.90    2.80
   9 -10   3    9.30    2.90
  -9 -10   3   13.50    3.00
   9 -10  -3   13.60    3.10
  -9  10  -3   14.60    5.50
  10 -10   3   22.90    3.80
 -10  10   3   18.00    5.00
 -10 -10  -3   16.00    3.70
 -10  10  -3   19.80    5.40
 -10 -10   3   15.50    3.70
  10 -10  -3   27.20    4.10
   0  11  -3  135.49    7.10
   0 -11  -3  118.99    5.30
   0  11  -3  116.39    5.00
   0  11   3  112.59    6.60
   0 -11  -3  111.29    7.00
   0 -11   3  112.19    4.80
   0 -11   3  117.99    6.90
   0  11   3  111.69    5.40
  -1 -11  -3    4.60    2.40
   1 -11   3    1.20    2.30
  -1  11   3    4.20    2.40
   1  11  -3    3.00    2.20
  -1  11   3    1.00    1.70
  -1 -11  -3    2.00    1.30
   1  11  -3    4.00    1.30
   1 -11   3    3.70    1.20
   1  11   3    2.90    2.20
  -1 -11   3    3.70    2.50
  -1  11  -3    4.00    2.60
   1 -11  -3    3.60    1.30
  -1  11  -3    2.40    1.40
   1 -11  -3    3.90    2.50
  -1 -11   3    1.30    1.10
   1  11   3    1.00    1.50
   2 -11   3  116.09    5.20
  -2 -11  -3  116.09    6.90
   2 -11   3  122.59    5.50
  -2  11   3  114.19    7.00
  -2 -11  -3  121.59    5.40
  -2  11   3  119.19    5.60
   2  11  -3  127.69    6.90
   2  11  -3  117.19    5.10
   2  11   3  116.19    6.60
  -2 -11   3  116.79    5.00
   2  11   3  124.89    5.60
   2 -11  -3  125.89    7.30
  -2 -11   3  118.69    6.90
  -2  11  -3  120.39    7.10
   2 -11  -3  118.19    5.50
  -3  11   3   14.40    3.30
  -3 -11  -3   21.90    2.60
  -3  11   3   20.20    2.30
   3 -11   3   18.70    2.40
   3  11  -3   20.80    2.60
   3  11  -3   20.80    3.00
   3 -11   3   19.80    2.40
  -3 -11  -3   18.50    3.10
   3 -11  -3   20.60    2.70
   3  11   3   17.20    2.90
  -3 -11   3   18.80    3.10
  -3  11  -3   14.10    3.20
   3  11   3   17.20    2.30
  -3 -11   3   17.50    2.20
  -4  11   3   43.80    5.00
   4 -11   3   39.30    3.30
   4  11  -3   36.90    3.30
  -4 -11  -3   38.10    4.70
   4  11  -3   32.70    4.50
   4 -11   3   39.90    3.80
  -4 -11  -3   38.20    3.30
  -4  11  -3   33.90    4.50
  -4 -11   3   42.50    4.80
   4  11   3   39.10    3.70
   4 -11  -3   42.80    4.80
   4  11   3   31.30    4.20
  -4 -11   3   36.80    3.00
   4 -11  -3   33.20    3.30
  -5 -11  -3   75.99    4.70
   5 -11   3   69.69    5.30
  -5  11   3   79.69    6.60
   5  11  -3   73.59    4.70
   5 -11   3   72.09    4.70
  -5 -11  -3   72.39    5.20
   5  11  -3   80.49    5.60
  -5 -11   3   76.29    4.30
  -5 -11   3   81.09    5.60
   5  11   3   69.09    5.10
   5  11   3   71.59    5.20
   5 -11  -3   75.19    4.90
  -5  11  -3   66.29    6.40
  -6 -11  -3    8.80    2.40
   6  11  -3   10.50    2.70
  -6 -11  -3   10.10    2.30
  -6  11   3    5.20    3.20
   6 -11   3    9.80    2.30
   6  11  -3    8.70    2.70
   6 -11  -3    7.80    2.30
  -6 -11   3   10.80    2.90
  -6  11  -3    7.40    3.50
   6  11   3   10.40    2.40
  -6 -11   3    7.40    2.00
   7 -11   3    5.90    2.30
  -7  11   3    1.90    3.50
  -7 -11  -3    0.40    2.10
   7  11  -3    4.50    2.80
  -7 -11  -3    1.30    2.00
   7 -11  -3   -2.30    2.20
  -7  11  -3    3.10    3.40
  -7 -11   3    0.10    2.00
  -7 -11   3    1.50    2.70
  -8 -11  -3   79.89    6.80
   8  11  -3   90.49    6.50
   8 -11   3   88.99    6.30
  -8  11   3   94.19    7.90
  -8 -11   3   84.19    5.70
   8 -11  -3   75.69    6.10
  -8  11  -3   88.89    8.60
  -9  11   3   10.40    4.80
   9 -11   3   10.60    3.40
  -9 -11  -3    6.80    3.00
   9 -11  -3    9.50    3.40
  -9  11  -3    6.00    4.50
 -10  11   3   45.00    6.40
 -10 -11  -3   44.10    4.80
  10 -11   3   56.39    6.50
  10 -11  -3   46.70    6.20
 -10 -11   3   46.80    6.20
 -10  11  -3   45.20    6.60
   0  12  -3   43.40    5.30
   0 -12   3   46.30    5.90
   0 -12   3   45.30    2.90
   0 -12  -3   43.00    4.70
   0  12   3   37.90    4.70
   0  12  -3   49.90    3.20
   0 -12  -3   45.80    3.20
   0  12   3   41.40    3.50
  -1  12   3   58.49    4.10
   1  12  -3   54.69    5.30
  -1 -12  -3   50.29    3.60
   1  12  -3   62.99    3.60
  -1 -12  -3   53.69    6.10
  -1  12   3   55.69    5.30
   1 -12   3   60.09    3.40
  -1 -12   3   50.79    5.90
  -1  12  -3   57.19    3.60
   1 -12  -3   57.59    3.70
   1  12   3   53.59    4.00
  -1  12  -3   54.79    5.60
  -1 -12   3   55.59    3.20
   1  12   3   53.49    5.30
  -2 -12  -3  112.99    7.30
  -2  12   3  108.09    5.70
   2  12  -3  100.99    5.00
  -2  12   3  110.39    7.30
   2 -12   3  104.09    5.40
   2 -12   3  113.29    5.10
  -2 -12  -3  116.19    5.40
   2  12  -3  113.09    7.00
  -2 -12   3  114.99    4.90
  -2  12  -3  116.89    7.60
   2  12   3  106.19    5.50
   2 -12  -3  112.49    5.40
  -2 -12   3  112.19    7.20
   2  12   3  111.89    6.70
  -3 -12  -3   42.30    3.40
   3  12  -3   33.90    4.00
  -3  12   3   30.10    4.10
  -3 -12  -3   34.50    4.20
   3  12  -3   36.50    3.30
   3 -12   3   34.10    3.70
  -3  12   3   35.90    4.00
   3 -12   3   36.30    3.10
  -3 -12   3   41.70    3.00
   3 -12  -3   39.40    3.60
   3  12   3   39.20    4.80
   3  12   3   38.00    3.80
  -3 -12   3   37.40    4.30
  -3  12  -3   35.20    4.30
  -4  12   3   14.90    3.20
  -4 -12  -3   21.50    2.60
  -4 -12  -3   23.20    3.60
   4  12  -3   21.20    3.40
   4 -12   3   13.70    2.60
   4 -12   3   16.90    2.30
   4  12  -3   20.40    2.40
   4 -12  -3   16.70    2.50
  -4  12  -3   17.00    3.90
  -4 -12   3   15.70    3.50
   4  12   3   18.90    2.80
   4  12   3   20.50    3.20
  -4 -12   3   20.00    2.70
  -5  12   3   15.30    3.60
   5  12  -3   19.90    2.80
   5 -12   3   25.60    3.50
  -5 -12  -3   22.60    3.50
   5  12  -3   24.80    3.50
  -5 -12  -3   21.90    2.80
  -5 -12   3   25.40    3.80
  -5 -12   3   21.00    2.50
   5 -12  -3   21.60    2.90
  -5  12  -3   22.00    4.00
   5  12   3   20.60    3.10
  -6 -12  -3   30.80    3.50
  -6 -12  -3   27.20    3.20
   6  12  -3   21.50    3.40
  -6  12   3   19.00    5.90
   6 -12   3   20.20    3.00
   6  12  -3   36.50    4.00
   6 -12  -3   24.10    3.20
  -6 -12   3   30.10    3.80
  -6 -12   3   22.80    2.80
  -6  12  -3   24.40    4.70
   6  12   3   26.10    3.40
   7  12  -3   27.30    4.10
   7 -12   3   20.30    3.30
  -7 -12  -3   25.80    3.30
  -7  12   3   36.30    5.20
   7  12   3   27.50    3.30
  -7 -12   3   24.60    3.10
  -7  12  -3   25.20    4.90
  -7 -12   3   19.40    4.10
   7 -12  -3   26.60    3.60
  -8  12   3   45.10    6.00
   8  12  -3   41.60    4.50
  -8 -12  -3   38.10    4.70
   8 -12   3   43.00    5.30
  -8 -12   3   42.60    4.90
   8 -12  -3   35.80    4.40
  -8  12  -3   39.70    5.80
  -9 -12  -3   65.69    6.00
  -9  12   3   69.49    7.50
   9 -12   3   78.49    6.80
   9 -12  -3   69.99    6.60
  -9 -12   3   62.99    6.00
  -9  12  -3   64.79    7.10
 -10  12   3    7.70    5.70
 -10 -12  -3    7.80    3.90
  10 -12   3    5.70    4.00
  10 -12  -3    3.70    3.80
 -10 -12   3    8.70    3.90
 -10  12  -3   10.00    5.90
   0 -13   3   84.09    4.30
   0  13   3   79.59    5.00
   0  13  -3   88.29    4.60
   0  13   3   85.19    6.40
   0 -13  -3   84.29    4.70
   0  13  -3   76.49    6.80
   1  13  -3   64.99    6.20
  -1  13   3   59.99    6.00
  -1 -13  -3   57.09    3.90
   1 -13   3   54.59    3.50
   1  13  -3   59.89    3.90
  -1  13   3   50.59    4.50
   1 -13  -3   60.99    4.00
  -1 -13   3   63.49    3.50
  -1  13  -3   59.39    4.10
   1  13   3   57.99    4.40
   1  13   3   60.19    5.90
  -1  13  -3   60.89    6.00
  -2  13   3   30.40    4.40
  -2  13   3   26.70    3.20
  -2 -13  -3   36.40    3.30
  -2 -13  -3   40.00    4.80
   2  13  -3   40.40    4.70
   2 -13   3   36.50    3.20
   2  13  -3   37.20    3.50
   2 -13   3   33.70    3.70
  -2 -13   3   38.50    3.00
   2  13   3   33.80    4.10
   2 -13  -3   37.20    3.50
  -2  13  -3   37.80    4.60
   2  13   3   34.30    3.80
  -3  13   3   85.49    6.70
   3 -13   3   76.59    5.00
  -3 -13  -3   78.59    7.20
   3  13  -3   82.59    6.80
   3  13  -3   69.09    4.50
   3 -13   3   78.79    4.60
  -3 -13  -3   82.69    4.70
   3  13   3   76.09    5.20
  -3  13  -3   76.39    6.90
  -3 -13   3   80.69    4.30
   3  13   3   71.49    6.10
   3 -13  -3   86.79    4.90
  -3 -13   3   66.39    6.80
   4  13  -3   89.39    6.80
   4 -13   3   67.19    5.30
  -4 -13  -3   73.79    4.60
  -4  13   3   77.19    6.60
  -4 -13  -3   73.09    6.80
   4  13  -3   69.49    4.80
   4 -13   3   77.89    4.70
  -4 -13   3   63.59    6.80
  -4  13  -3   69.89    7.00
   4 -13  -3   79.49    4.90
  -4 -13   3   71.69    4.30
   4  13   3   71.39    6.00
  -5 -13  -3  144.69    6.90
   5  13  -3  147.79    8.60
  -5 -13  -3  140.39    8.20
  -5  13   3  129.29   13.80
   5 -13   3  134.79    7.00
   5  13  -3  137.79    7.00
  -5 -13   3  141.69    8.70
   5  13   3  143.99    7.80
  -5 -13   3  141.09    6.50
  -5  13  -3  142.39   12.90
   5 -13  -3  149.29    7.30
   6  13  -3   19.60    4.00
   6 -13   3   18.70    3.00
  -6 -13  -3   22.50    3.10
  -6 -13  -3   20.20    3.90
  -6  13   3   19.40    4.50
  -6 -13   3   16.50    2.70
  -6 -13   3   19.50    4.10
   6  13   3   16.50    3.50
  -6  13  -3   18.00    4.70
   6 -13  -3   14.60    3.10
  -7 -13  -3    7.90    2.80
   7  13  -3    9.70    3.90
  -7  13   3    6.70    4.20
  -7 -13   3   10.80    2.70
   7  13   3    6.70    3.00
   7 -13  -3    4.90    2.90
  -7  13  -3    4.70    4.20
  -8  13   3   20.30    5.60
   8 -13   3   10.20    3.50
   8  13  -3   19.00    4.60
  -8 -13  -3   17.10    3.30
  -8 -13   3   23.70    3.50
   8 -13  -3   26.40    4.20
  -8  13  -3   21.90    5.50
  -9  13   3   16.60    5.90
  -9 -13  -3   14.90    3.70
   9 -13   3   10.90    3.80
  -9  13  -3   18.40    5.70
   9 -13  -3   15.80    4.00
  -9 -13   3   14.60    3.70
   0  14   3   61.49    6.30
   0 -14   3   55.39    3.70
   0  14   3   53.29    5.00
   0  14  -3   58.29    4.30
   0  14  -3   51.19    6.30
   0 -14  -3   58.89    4.20
   1  14  -3   15.60    3.90
   1 -14   3   23.10    3.00
  -1  14   3   17.10    3.90
  -1 -14  -3   21.30    2.60
  -1  14   3   27.90    4.00
   1  14  -3   23.40    2.80
   1 -14  -3   25.90    2.80
  -1  14  -3   18.50    2.70
  -1 -14   3   26.50    2.80
   1  14   3   28.70    4.10
   1  14   3   23.20    3.30
  -1  14  -3   15.20    4.10
   2  14  -3    7.10    3.60
   2  14  -3   13.40    2.40
   2 -14   3    9.70    2.00
  -2  14   3    8.00    3.70
   2 -14   3    7.60    2.40
  -2 -14  -3    9.00    2.10
  -2  14  -3    7.40    3.90
  -2 -14   3   10.50    1.90
   2 -14  -3    7.30    2.20
   2  14   3    7.50    3.40
   2  14   3    4.30    2.60
   3 -14   3   16.40    2.90
  -3  14   3   15.20    3.90
   3  14  -3   17.50    4.10
   3  14  -3   15.80    2.70
   3 -14   3   16.00    2.40
  -3 -14  -3   17.70    2.50
  -3  14  -3    9.10    3.70
   3  14   3   17.80    3.70
   3 -14  -3   15.10    2.70
  -3 -14   3   16.20    2.20
  -4 -14  -3   77.29    4.90
   4  14  -3   70.49    5.20
   4  14  -3   81.39    7.20
  -4  14   3   78.19    7.60
  -4 -14  -3   85.19    7.80
   4 -14   3   76.29    4.90
   4  14   3   78.89    6.50
  -4  14  -3   69.69    7.60
  -4 -14   3   71.99    4.50
   4 -14  -3   74.49    5.20
  -5 -14  -3   21.90    3.00
  -5  14   3   22.00    4.60
   5  14  -3   21.20    4.40
  -5 -14  -3   18.40    4.40
   5 -14   3   19.40    2.90
   5  14  -3   22.00    3.40
   5 -14  -3   23.10    3.10
   5  14   3   21.70    4.00
  -5  14  -3   14.90    4.50
  -5 -14   3   24.80    2.90
  -6 -14  -3    3.60    2.50
   6 -14   3    1.10    2.60
   6  14  -3    1.20    4.00
  -6  14   3    2.20    4.10
  -6  14  -3    5.10    4.70
   6 -14  -3    5.50    2.50
  -6 -14   3    3.00    2.30
   6  14   3    2.30    3.50
   7 -14   3   13.30    3.20
   7  14  -3    8.50    4.30
  -7  14   3   16.50    5.00
   7 -14  -3   11.60    3.30
   7  14   3   14.20    3.60
  -7  14  -3   22.20    5.50
  -7 -14   3   14.60    3.10
   8 -14   3   51.09    6.00
  -8  14   3   39.90    6.60
  -8 -14  -3   49.20    5.80
  -8  14  -3   43.50    6.70
   8 -14  -3   46.60    6.30
  -8 -14   3   42.90    5.40
  -9 -14  -3    7.50    4.10
   9 -14   3    5.70    3.90
  -9 -14   3    7.80    3.80
   9 -14  -3   15.70    4.20
   0 -15  -3   29.60    3.70
   0  15  -3   36.20    5.20
   0  15   3   37.10    5.00
   0 -15   3   29.00    3.40
   0  15  -3   29.90    3.30
   1  15  -3   52.39    4.60
   1 -15   3   51.79    3.90
  -1 -15  -3   45.70    4.10
  -1  15   3   38.50    5.50
   1  15  -3   54.49    6.90
  -1  15  -3   43.20    4.40
  -1 -15   3   56.49    3.80
   1 -15  -3   52.59    4.30
  -1  15  -3   53.09    6.90
   1  15   3   60.39    6.70
   2  15  -3   26.80    3.10
  -2 -15  -3   27.30    3.00
   2 -15   3   20.00    3.30
   2 -15   3   25.30    3.40
   2  15  -3   19.20    4.60
   2 -15  -3   26.70    3.10
  -2 -15   3   27.70    3.10
   2  15   3   23.30    4.00
  -2  15  -3   16.00    6.40
  -3  15   3   97.69    8.10
  -3 -15  -3  101.09    5.60
   3 -15   3   95.29    5.50
   3  15  -3   94.49    8.30
   3  15  -3   92.19    5.80
   3  15   3  113.69    7.80
  -3  15  -3   91.09    8.10
  -3 -15   3   99.79    5.20
   3 -15  -3  102.29    5.90
   4  15  -3   14.60    4.60
   4 -15   3   21.60    2.90
   4  15  -3   12.80    3.20
  -4 -15  -3   16.40    2.90
  -4  15   3   22.00    4.20
  -4  15  -3   11.90    4.20
   4 -15  -3   16.70    3.00
   4  15   3   16.80    4.10
  -4 -15   3   18.40    2.60
   5 -15   3   13.80    2.80
  -5  15   3   12.10    4.50
  -5 -15  -3   14.30    2.80
   5  15  -3    7.50    4.30
   5  15   3    3.90    4.00
  -5 -15   3   12.40    2.60
  -5  15  -3    8.40    4.60
   6 -15   3    9.10    4.00
  -6 -15  -3   10.90    3.10
  -6  15   3    9.70    4.80
   6  15  -3    4.70    4.40
  -6  15  -3    5.20    5.10
  -6 -15   3    9.10    2.70
   6  15   3    8.20    4.20
   6 -15  -3   14.50    3.20
   7  15  -3    6.30    5.00
   7 -15   3    5.00    3.30
  -7  15   3   18.90    5.30
  -7 -15  -3    3.10    3.10
  -7 -15   3    3.40    2.90
   7 -15  -3    5.10    3.10
  -7  15  -3    3.90    5.10
  -8 -15  -3   13.20    3.70
   8 -15   3   22.90    4.40
  -8  15   3   11.70    6.00
  -8 -15   3   14.00    4.70
  -8  15  -3   25.80    6.90
   8 -15  -3   18.50    4.30
   0  16   3   10.50    6.30
   0 -16   3   13.60    2.50
   0  16  -3   16.50    3.10
   0 -16  -3   14.00    2.70
   0  16  -3   12.70    4.70
  -1  16   3   44.40    6.10
   1  16  -3   38.60    6.30
   1 -16   3   37.40    4.00
   1  16  -3   44.20    5.00
  -1 -16  -3   42.50    4.20
  -1 -16   3   42.60    3.80
  -1  16  -3   42.40    5.30
   1 -16  -3   45.20    4.40
   1  16   3   41.00    5.60
  -1  16  -3   38.40    5.80
  -2  16   3   10.70    4.40
   2  16  -3   14.80    4.70
   2 -16   3   14.70    2.50
   2 -16   3   18.70    3.90
  -2 -16  -3   14.80    2.70
   2  16  -3    8.50    3.10
   2 -16  -3   18.30    2.90
  -2 -16   3   20.70    2.50
  -2  16  -3   20.90    5.40
   2  16   3   15.40    4.40
  -3 -16  -3   49.60    4.50
   3 -16   3   40.50    4.20
   3  16  -3   44.80    5.70
  -3  16   3   33.50    5.10
   3  16  -3   40.00    5.10
  -3 -16   3   42.00    4.00
   3 -16  -3   41.50    4.60
   3  16   3   36.60    5.20
  -3  16  -3   24.00    5.20
   4  16  -3    9.30    4.60
   4 -16   3    3.20    2.60
  -4  16   3   16.50    4.60
  -4 -16  -3    5.90    2.60
   4 -16  -3    6.10    3.20
  -4 -16   3    7.00    2.40
  -4  16  -3   13.00    4.40
   4  16   3    1.80    4.10
  -5  16   3    4.70    4.60
   5 -16   3    9.30    2.90
  -5 -16  -3    4.00    2.80
   5  16  -3    9.60    4.90
  -5 -16   3    6.10    2.60
  -5  16  -3    4.50    5.30
   5 -16  -3    7.70    3.10
   5  16   3    3.60    4.30
   6 -16   3   11.30    3.40
  -6 -16  -3   13.10    3.60
  -6  16   3   11.70    5.10
   6  16  -3   12.10    5.30
  -6 -16   3    9.80    3.00
  -6  16  -3    7.10    5.60
   6  16   3   14.00    4.80
   6 -16  -3   18.20    3.70
   7 -16   3   40.40    4.80
  -7  16   3   46.00    7.20
  -7 -16  -3   45.90    6.20
   7  16  -3   40.70    8.10
   7 -16  -3   47.90    6.30
  -7 -16   3   38.30    4.40
  -7  16  -3   34.90    6.60
   0  17   3   33.00    5.70
   0  17  -3   32.70    6.00
   0 -17   3   31.90    3.80
   0 -17  -3   24.70    3.50
   1 -17   3   29.40    3.30
   1  17  -3   27.30    5.50
  -1  17   3   29.30    5.80
  -1 -17  -3   26.80    3.50
   1  17   3   25.50    5.40
   1 -17  -3   37.70    4.60
  -1  17  -3   17.80    5.40
  -1 -17   3   28.30    3.90
  -2  17   3   27.20    5.70
   2 -17   3   32.30    4.30
   2  17  -3   31.80    6.00
  -2 -17  -3   28.70    3.50
  -2 -17   3   26.10    3.00
   2 -17  -3   33.30    3.70
  -2  17  -3   26.70    5.80
  -3  17   3    2.00    4.00
   3  17  -3   13.70    5.30
  -3 -17  -3    8.20    2.80
   3 -17   3   10.00    2.70
   3 -17  -3    3.70    3.00
  -3  17  -3   15.40    5.20
  -3 -17   3    8.40    2.40
   3  17   3    4.80    4.70
  -4 -17  -3   -1.00    2.70
  -4  17   3    5.00    4.30
   4 -17   3    0.90    2.80
   4  17   3    0.20    4.80
  -4  17  -3    4.00    5.10
   4 -17  -3    4.10    2.90
  -4 -17   3    4.40    2.70
   5  17  -3   14.50    5.70
  -5  17   3    6.50    5.30
  -5 -17   3   15.80    3.10
   5  17   3    6.10    5.00
  -5  17  -3   10.50    6.20
   5 -17  -3   11.50    3.60
   6 -17   3   18.50    3.90
   6  17  -3    8.00    5.80
  -6  17   3   19.90    6.00
  -6 -17  -3   13.80    3.80
   6  17   3    9.20    7.20
  -6  17  -3   13.20    5.70
  -6 -17   3    8.50    3.30
   6 -17  -3   14.10    4.00
   0 -18  -3   38.70    4.90
   0  18   3   39.20    6.50
   0  18  -3   43.00    6.70
   0 -18   3   39.90    4.60
  -1  18   3    3.20    4.80
   1  18  -3    2.60    5.30
  -1 -18  -3    4.00    2.70
   1 -18   3    3.20    2.70
  -1  18  -3   -3.40    4.80
   1  18   3    1.30    5.40
   1 -18  -3    4.50    2.80
  -1 -18   3   -0.60    2.40
   2 -18   3    7.90    3.00
  -2 -18  -3    9.50    3.10
  -2  18   3   10.10    5.30
   2  18  -3    9.60    5.60
   2  18   3    4.40    5.60
  -2 -18   3    9.40    2.70
  -2  18  -3    0.30    5.10
   3 -18   3    4.60    2.90
  -3  18   3    3.50    5.00
  -3 -18  -3   -1.00    2.80
   3  18  -3    3.00    5.60
   3 -18  -3    2.30    2.90
  -3 -18   3    4.00    2.60
  -3  18  -3    1.20    5.00
   3  18   3   -8.00    5.10
   4 -18   3    4.00    3.10
  -4  18   3    6.60    5.30
   4  18  -3    3.40    5.90
   4  18   3    4.30    6.20
   4 -18  -3    5.90    3.60
  -4 -18   3    1.70    2.90
  -4  18  -3   -0.20    5.40
   5 -18   3    3.50    3.60
  -5 -18  -3    4.40    3.80
   5  18  -3    3.60    6.20
  -5  18   3    4.00    5.80
   5  18   3   12.30    6.00
   5 -18  -3    3.60    3.70
  -5  18  -3   12.30    6.60
   0  19  -3   -4.50    5.50
   0 -19   3    1.90    2.90
   0  19   3    1.60    5.60
   1 -19   3    9.00    3.30
   1  19  -3    1.70    6.00
  -1  19   3    9.20    5.40
  -1 -19   3   12.70    3.00
  -1  19  -3   11.20    6.10
   1  19   3   13.50    6.30
   1 -19  -3    9.30    3.40
   2  19  -3   16.70    6.80
   2 -19   3   20.40    3.70
  -2  19   3   22.00    6.00
   2 -19  -3   15.10    3.90
  -2  19  -3   24.60    6.80
   2  19   3   19.80    6.40
   3 -19   3   34.40    4.50
  -3  19   3   43.20    7.00
  -3 -19  -3   26.20    4.10
   3  19  -3   25.70    7.10
  -3  19  -3   28.90    6.70
   3 -19  -3   39.10    4.80
   3  19   3   34.30    7.10
  -1   0   4   39.40    1.60
   1   0  -4   36.80    1.50
  -1   0  -4   37.90    1.60
   1   0   4   39.60    1.60
   1   0   4   38.30    1.60
  -1   0  -4   36.40    1.60
  -2   0   4  725.03   24.40
   2   0   4  744.63   24.20
  -2   0  -4  726.13   24.40
  -2   0  -4  734.03   24.30
   2   0  -4  739.03   24.40
   3   0   4  341.97   12.10
  -3   0   4  368.56   12.20
   3   0  -4  325.77   12.40
  -3   0  -4  357.86   11.90
   3   0   4  356.96   11.80
   4   0   4  163.28    6.20
  -4   0  -4  162.38    6.20
  -4   0  -4  166.18    5.80
   4   0  -4  158.38    6.30
  -4   0   4  157.08    6.20
   4   0  -4  152.68    6.10
   4   0   4  164.18    5.90
  -5   0  -4   49.99    3.10
   5   0   4   52.29    2.80
   5   0  -4   54.29    3.20
  -5   0  -4   49.70    2.60
  -5   0   4   55.89    3.10
   5   0  -4   60.19    3.00
   5   0   4   56.39    3.10
   6   0   4    3.90    1.30
   6   0   4    0.80    1.20
  -6   0  -4    2.40    1.20
   6   0  -4    0.80    1.10
  -6   0   4   -2.00    1.00
   6   0  -4   -0.50    1.50
   7   0  -4    2.50    2.00
   7   0   4    6.90    1.70
   7   0   4    3.40    1.60
  -7   0  -4    3.20    1.50
  -7   0   4   -1.00    1.40
   7   0  -4    2.60    1.60
   8   0   4  212.48    8.00
  -8   0  -4  199.08    8.70
   8   0  -4  213.48    9.30
  -8   0   4  190.18    8.60
   9   0   4   26.50    2.90
  -9   0  -4   32.80    3.80
   9   0  -4   27.50    3.80
  -9   0   4   22.20    3.00
 -10   0   4  319.77   12.90
  10   0   4  296.77   12.30
  10   0  -4  289.57   13.20
 -10   0  -4  320.87   13.00
 -11   0  -4   26.80    3.90
 -11   0   4   27.20    3.80
  11   0  -4   31.10    3.50
 -12   0  -4   -0.20    3.10
 -12   0   4    8.60    3.60
   0   1  -4  103.39    3.50
   1  -1   4  298.17   10.40
   1  -1   4  293.67   10.60
   1   1  -4  327.37   10.70
   1   1  -4  320.07   10.40
   1   1  -4  328.17   10.40
  -1  -1  -4  302.37   10.50
  -1   1   4  300.27   10.50
  -1  -1   4  324.97   10.70
  -1  -1   4  323.47   10.40
  -1   1  -4  296.27   10.60
  -1   1  -4  300.77   10.40
   1   1   4  308.07   10.50
   1  -1  -4  299.17   10.50
   2  -1   4 1551.34   55.29
   2   1  -4 1688.63   55.19
   2  -1   4 1679.33   55.09
  -2  -1  -4 1608.84   55.09
  -2  -1  -4 1668.03   54.79
   2   1  -4 1681.23   54.99
  -2   1  -4 1681.73   55.09
  -2  -1   4 1701.53   54.99
   2  -1  -4 1780.02   55.39
  -2   1  -4 1629.84   55.09
   2   1   4 1664.93   55.09
   2  -1  -4 1647.24   55.09
   2  -1  -4 1795.42   55.39
  -3   1   4  445.66   16.30
   3  -1   4  466.05   16.00
   3   1  -4  477.75   15.90
   3  -1   4  479.95   15.90
   3  -1  -4  466.95   16.10
  -3  -1   4  473.45   15.90
  -3   1  -4  462.05   15.90
  -3   1  -4  467.35   16.10
   3   1   4  472.35   16.00
   3  -1  -4  466.25   16.10
   4   1  -4  947.41   31.40
   4  -1   4  944.71   31.30
   4  -1   4  952.80   31.50
  -4  -1  -4  936.61   31.50
  -4   1   4  933.01   31.50
   4  -1  -4  907.31   31.70
  -4   1  -4  940.41   31.30
   4  -1  -4  931.21   31.50
  -4   1  -4  939.61   31.50
   4   1   4  940.81   31.50
  -4  -1   4  944.01   31.50
   5   1  -4  133.89    5.40
   5  -1   4  128.99    5.40
   5   1  -4  129.79    6.10
   5  -1   4  133.69    5.40
  -5  -1  -4  128.89    5.50
  -5   1   4  130.69    5.50
  -5   1  -4  138.99    5.30
  -5   1  -4  128.49    5.50
  -5  -1   4  124.99    5.50
   5  -1  -4  130.49    5.40
   5   1   4  128.79    4.70
   5  -1  -4  132.59    5.80
   5   1   4  133.19    5.50
   6  -1   4  111.89    5.00
   6   1  -4  110.69    5.00
   6  -1   4  111.39    5.00
  -6  -1  -4  108.59    5.10
   6   1  -4  107.99    5.00
  -6   1   4  104.89    5.10
  -6   1  -4  119.99    4.80
   6  -1  -4  106.59    5.00
  -6   1  -4  110.69    5.20
   6  -1  -4  104.69    5.50
   6   1   4  114.39    4.30
   6   1   4  116.99    5.20
  -6  -1   4  105.99    5.10
   7  -1   4  186.58    8.30
  -7   1   4  194.18    8.20
   7  -1   4  193.98    8.10
   7   1  -4  197.08    8.10
  -7  -1  -4  198.48    8.20
   7   1  -4  204.58    8.20
   7   1   4  188.18    8.10
  -7   1  -4  200.08    7.70
   7   1   4  196.68    7.20
   7  -1  -4  198.88    8.70
  -7  -1   4  199.48    8.20
  -7   1  -4  211.98    8.30
   7  -1  -4  190.98    8.00
   8  -1   4   68.39    4.50
  -8   1   4   65.69    4.40
   8   1  -4   67.79    5.10
  -8  -1  -4   66.29    4.50
   8  -1  -4   60.59    5.70
  -8  -1   4   77.09    4.60
   8   1   4   62.09    3.40
  -8   1  -4   68.29    4.50
  -9   1   4   30.50    3.70
   9  -1   4   31.40    3.40
   9   1  -4   30.40    3.90
  -9  -1  -4   38.40    4.20
   9   1  -4   29.90    3.00
  -9  -1   4   31.20    3.90
   9  -1  -4   26.20    4.00
  -9   1  -4   31.60    3.90
  10   1  -4   11.20    2.50
 -10  -1  -4   12.90    2.90
  10   1  -4   14.20    4.00
 -10   1   4   10.20    2.60
  10  -1   4   10.90    3.20
 -10  -1   4   10.90    2.60
  10  -1  -4   12.00    4.40
 -10   1  -4    9.70    2.70
  11   1  -4   17.50    3.30
 -11   1   4   23.10    3.60
 -11  -1  -4   14.30    3.40
 -11  -1   4   12.80    3.30
 -11   1  -4   17.10    3.30
 -12  -1  -4   -1.10    3.20
 -12   1   4    1.10    3.10
 -12   1  -4    0.90    3.00
 -12  -1   4    4.80    2.90
   0   2  -4 6835.02  226.58
   0  -2  -4 6913.91  225.98
   0   2   4 6963.70  226.08
   0   2   4 6856.11  226.08
   0  -2  -4 6807.42  226.08
   0  -2   4 6918.81  226.08
   1   2  -4  396.66   13.00
  -1   2   4  387.16   12.80
  -1   2   4  354.86   13.00
   1  -2   4  371.76   12.60
   1   2  -4  391.96   12.50
   1  -2   4  376.36   13.00
  -1  -2  -4  360.56   12.70
  -1  -2  -4  371.16   12.80
  -1   2  -4  378.66   13.10
   1   2   4  380.06   12.80
   1  -2  -4  372.76   12.80
  -1  -2   4  381.86   12.50
  -1   2  -4  363.46   12.60
  -1  -2   4  413.36   13.00
   1  -2  -4  366.66   13.00
   2   2  -4 1255.67   39.50
   2  -2   4 1116.99   39.80
   2   2  -4 1177.58   39.70
  -2  -2  -4 1207.98   39.30
   2  -2   4 1249.68   39.90
  -2   2   4 1192.48   39.70
  -2   2   4 1195.38   39.90
  -2  -2  -4 1179.78   39.70
   2  -2  -4 1178.38   39.70
   2   2   4 1182.28   39.70
  -2   2  -4 1145.19   39.60
  -2  -2   4 1273.47   39.50
   2  -2  -4 1191.88   39.90
   2  -2  -4 1218.78   39.70
  -2  -2   4 1212.88   39.70
  -2   2  -4 1202.88   39.90
   3  -2   4  226.58    8.20
  -3  -2  -4  207.18    8.00
  -3   2   4  211.18    7.80
   3   2  -4  223.88    7.70
  -3   2   4  194.88    8.10
   3  -2   4  212.88    7.70
   3   2  -4  224.28    7.50
   3   2   4  216.58    7.70
   3  -2  -4  216.18    7.70
  -3   2  -4  211.48    7.80
  -3  -2   4  210.48    7.50
  -3   2  -4  202.38    7.90
   3  -2  -4  200.98    8.10
   3  -2  -4  187.08    9.00
   4   2  -4  204.28    7.30
  -4  -2  -4  198.08    7.50
  -4   2   4  200.78    7.50
   4  -2   4  200.18    7.60
   4   2  -4  198.88    7.40
   4  -2   4  202.08    7.40
  -4   2  -4  189.88    7.50
  -4  -2   4  198.08    7.30
  -4   2  -4  191.48    7.50
   4  -2  -4  200.18    7.50
   4  -2  -4  199.78    7.80
   4   2   4  192.48    7.40
  -5  -2  -4   89.09    4.10
  -5   2   4   85.99    4.10
   5   2  -4   79.19    3.90
   5  -2   4   89.39    3.90
   5   2  -4   83.39    3.90
  -5  -2   4   76.59    3.90
   5  -2  -4   79.29    4.00
   5   2   4   90.39    4.00
  -5   2  -4   81.39    4.10
   5  -2  -4   89.79    4.50
  -5   2  -4   87.79    4.20
   6   2  -4   75.89    3.90
  -6  -2  -4   83.39    4.20
  -6   2   4   78.69    4.20
   6   2  -4   71.09    3.90
   6  -2   4   74.69    3.90
   6  -2   4   73.19    4.30
   6  -2  -4   73.89    4.00
  -6   2  -4   84.69    5.10
   6  -2  -4   80.59    5.00
  -6  -2   4   72.99    4.00
  -6   2  -4   69.69    4.00
  -7   2   4   16.40    2.20
   7   2  -4   11.30    1.80
   7  -2   4   11.30    1.60
  -7  -2  -4   22.10    2.70
   7   2  -4   12.90    2.20
   7  -2   4   13.80    2.40
   7  -2  -4   13.20    2.80
  -7   2  -4   13.40    1.90
   7  -2  -4   13.30    2.00
  -7   2  -4   19.60    2.60
  -8  -2  -4   72.69    4.90
   8   2  -4   84.19    4.60
   8   2  -4   80.39    5.20
  -8   2   4   83.59    5.10
   8  -2   4   81.99    5.40
  -8  -2   4   89.29    5.00
  -8   2  -4   80.19    4.50
   8  -2  -4   97.09    6.40
  -8   2  -4   91.19    5.20
  -9   2   4  194.08    8.50
  -9  -2  -4  169.68    8.30
   9   2  -4  176.58    8.60
   9   2  -4  174.98    7.60
   9  -2   4  173.38    8.50
   9  -2  -4  167.58    9.30
  -9  -2   4  176.68    8.10
  -9   2  -4  179.38    8.40
  10  -2   4   28.50    4.20
 -10  -2  -4   26.90    3.50
  10   2  -4   25.20    3.00
  10   2  -4   33.60    4.10
 -10   2   4   21.10    3.20
 -10  -2   4   22.80    3.50
 -10   2  -4   30.70    3.70
  10  -2  -4   33.50    5.10
 -11   2   4    5.90    3.20
 -11  -2  -4    1.20    2.80
  11   2  -4    2.50    2.60
 -11  -2   4    1.20    2.60
 -11   2  -4    4.50    2.70
 -12   2   4   26.70    4.40
 -12  -2  -4   16.00    3.80
 -12   2  -4   30.00    4.20
 -12  -2   4   22.70    4.00
   0  -3  -4  835.12   27.00
   0  -3   4  808.82   26.40
   0   3   4  780.62   27.00
   0   3   4  790.32   26.90
   0   3  -4  812.32   27.10
   0  -3  -4  810.62   26.80
   1  -3   4  680.33   22.30
  -1   3   4  624.64   22.10
   1   3  -4  651.13   21.40
   1  -3   4  664.03   21.60
   1   3  -4  690.23   22.10
  -1   3   4  649.93   21.80
  -1  -3  -4  636.94   21.80
  -1  -3  -4  648.24   21.80
  -1  -3   4  622.54   22.30
  -1   3  -4  654.63   21.60
  -1   3  -4  661.73   22.20
   1  -3  -4  636.54   22.10
   1  -3  -4  652.03   21.80
   1   3   4  659.73   21.90
   1   3   4  629.14   21.80
  -1  -3   4  669.43   21.40
   2   3  -4  530.95   17.80
   2  -3   4  551.84   18.50
  -2  -3  -4  523.35   17.80
   2  -3   4  581.14   18.60
   2   3  -4  515.25   18.20
  -2   3   4  511.75   18.40
  -2  -3  -4  535.35   18.10
   2  -3  -4  517.05   18.60
   2  -3  -4  531.65   18.20
   2   3   4  530.45   18.20
  -2   3  -4  551.24   18.50
   2   3   4  529.25   17.80
  -2  -3   4  560.84   17.90
  -2   3  -4  533.75   18.00
   3   3  -4 1024.00   34.80
  -3  -3  -4 1045.10   34.80
   3  -3   4 1059.89   34.70
  -3   3   4  962.10   35.60
   3  -3   4 1026.30   35.20
   3   3  -4 1044.40   34.60
   3  -3  -4 1051.39   35.20
   3  -3  -4 1093.99   34.90
  -3  -3   4 1047.20   34.60
  -3   3  -4 1034.90   35.00
  -3  -3   4 1044.20   34.70
   3  -3  -4 1070.99   34.90
   3   3   4 1043.80   34.80
  -4   3   4   47.50    3.00
   4   3  -4   45.80    2.50
   4  -3   4   46.80    3.20
  -4   3   4   49.00    2.80
   4   3  -4   48.10    2.70
  -4  -3  -4   51.59    2.80
   4  -3   4   51.79    2.70
   4  -3  -4   52.29    3.50
   4  -3  -4   54.19    2.80
  -4   3  -4   48.20    2.80
   4   3   4   50.49    2.70
  -4  -3   4   45.80    2.60
   4  -3  -4   52.49    2.80
   5   3  -4   10.30    1.40
  -5  -3  -4   10.70    1.60
   5  -3   4    7.70    1.80
   5  -3   4   10.70    1.40
  -5   3   4    8.50    1.50
   5   3  -4   13.20    1.60
  -5   3   4   10.30    1.80
  -5  -3   4   13.00    1.60
   5  -3  -4   11.80    1.60
   5  -3  -4   11.00    2.20
   5  -3  -4   10.60    1.50
   5   3   4   13.00    1.70
  -5   3  -4   10.40    1.50
  -5   3  -4   12.60    1.80
   6  -3   4   28.80    2.50
   6   3  -4   24.30    2.70
   6  -3   4   26.10    2.70
  -6   3   4   25.10    2.70
  -6  -3  -4   27.40    2.60
   6  -3  -4   21.60    2.50
  -6   3  -4   24.80    2.60
  -6  -3   4   22.90    2.50
  -6   3  -4   27.30    2.90
   6  -3  -4   26.50    3.10
   6   3   4   25.10    2.40
   7   3  -4   45.20    3.60
   7   3  -4   54.89    3.70
  -7   3   4   52.29    3.70
   7  -3   4   52.19    4.50
   7   3  -4   50.99    3.30
  -7  -3  -4   54.89    3.70
   7  -3   4   52.09    3.80
   7  -3  -4   57.29    5.10
  -7   3  -4   53.09    3.70
   7   3   4   48.00    3.50
  -7   3  -4   57.29    3.80
  -7  -3   4   53.79    3.60
  -8   3   4   94.99    5.60
   8   3  -4  108.69    5.50
   8  -3   4  102.49    6.30
   8   3  -4  105.09    5.00
  -8  -3  -4   96.89    5.50
  -8   3  -4   93.89    5.50
   8  -3  -4   88.89    7.00
  -8   3  -4  109.59    5.50
  -8  -3   4  106.89    5.60
   9   3  -4   42.80    3.70
  -9   3   4   35.70    4.30
   9   3  -4   47.30    4.80
   9  -3   4   23.50    4.00
  -9  -3  -4   37.70    4.10
  -9   3  -4   34.30    4.20
   9  -3  -4   30.30    4.80
  10   3  -4   14.60    2.60
 -10  -3  -4   21.60    3.40
  10  -3   4   23.50    4.60
 -10   3   4   19.00    3.20
  10  -3  -4   27.40    5.50
 -10  -3   4   22.20    3.30
 -10   3  -4   13.40    3.00
 -11   3   4   14.70    3.20
 -11  -3  -4   10.00    3.20
 -11   3  -4   13.50    3.20
 -11  -3   4    3.20    2.90
  11  -3  -4    8.00    3.00
 -12   3   4    8.90    3.60
 -12  -3  -4    9.30    3.60
 -12  -3   4    8.10    3.50
  12  -3  -4   10.20    3.70
   0  -4  -4 1606.54   52.79
   0   4   4 1583.74   52.49
   0   4  -4 1577.84   52.89
   0  -4  -4 1558.64   52.49
   0  -4   4 1621.54   52.09
   0   4  -4 1597.04   52.09
   0   4   4 1594.44   52.79
   0  -4   4 1601.54   52.89
   1  -4   4   40.00    1.80
   1   4  -4   41.90    1.60
  -1   4   4   38.40    2.10
   1  -4   4   41.60    1.80
  -1  -4  -4   42.70    2.10
   1  -4   4   37.20    2.70
  -1   4   4   35.30    2.50
  -1  -4  -4   40.30    2.30
   1   4  -4   43.20    2.50
  -1  -4   4   41.00    1.60
  -1  -4   4   39.20    2.40
  -1   4  -4   42.80    2.70
   1   4   4   42.10    2.00
   1  -4  -4   38.70    2.10
   1   4   4   40.90    2.30
   2   4  -4  156.28    6.00
  -2  -4  -4  152.48    5.70
   2  -4   4  159.28    6.40
  -2   4   4  156.68    5.90
   2   4  -4  156.28    5.50
   2  -4   4  157.08    5.70
   2  -4  -4  151.68    6.40
  -2   4  -4  152.08    5.70
  -2   4  -4  158.38    7.00
   2   4   4  154.38    5.80
   2   4   4  156.38    5.70
  -2  -4   4  165.78    6.10
  -2  -4   4  161.08    5.50
   3  -4   4  863.61   28.50
  -3   4   4  810.22   29.00
  -3  -4  -4  858.61   28.60
  -3  -4  -4  857.81   28.10
   3  -4   4  890.11   29.10
   3   4  -4  889.51   28.70
   3   4  -4  869.01   28.30
   3   4   4  847.32   28.10
  -3   4  -4  858.81   29.10
   3  -4  -4  864.31   28.70
   3  -4  -4  842.42   29.10
  -3  -4   4  852.41   28.30
   3  -4  -4  836.52   28.70
  -3   4  -4  752.02   28.90
  -3  -4   4  878.41   28.60
   3   4   4  844.42   28.60
  -4   4   4  117.49    5.40
   4   4  -4  117.59    4.90
   4  -4   4  115.79    4.80
   4  -4   4  114.09    5.40
  -4  -4  -4  115.09    4.90
   4   4  -4  117.59    4.70
  -4  -4   4  118.19    4.80
   4  -4  -4  118.69    5.60
   4   4   4  113.29    4.80
   4  -4  -4  112.69    5.00
  -4   4  -4  110.99    4.90
   4  -4  -4  115.29    5.00
  -4   4  -4  119.49    5.50
  -4  -4   4  110.49    4.70
  -5   4   4   93.89    4.80
   5  -4   4   96.99    4.30
   5  -4   4   87.99    4.90
   5   4  -4   89.99    4.20
  -5  -4  -4   95.19    4.40
   5   4  -4   88.99    4.20
   5  -4  -4   90.49    4.40
   5   4   4   90.29    4.20
  -5   4  -4   92.29    4.90
   5  -4  -4  101.09    5.40
   5  -4  -4   88.19    4.40
  -5  -4   4   86.69    4.10
  -5   4  -4   91.89    4.40
  -6   4   4   19.00    2.60
  -6   4   4   21.20    2.90
   6   4  -4   20.50    2.50
  -6  -4  -4   22.90    2.50
   6  -4   4   19.00    2.70
   6  -4   4   22.70    2.40
  -6   4  -4   16.80    2.40
   6  -4  -4   19.80    2.60
   6  -4  -4   15.10    1.90
  -6  -4   4   17.30    2.00
   6   4   4   17.30    2.20
   6  -4  -4   23.10    3.00
  -6   4  -4   15.50    2.00
   7   4  -4    7.40    2.00
  -7  -4  -4    6.70    1.70
   7   4  -4    6.20    1.70
  -7   4   4    5.70    1.80
   7  -4   4    4.60    2.70
  -7   4  -4   10.60    2.00
   7  -4  -4    7.10    2.80
   7  -4  -4    6.10    1.90
  -7   4  -4    5.40    2.10
  -7  -4   4    7.80    1.80
  -8  -4  -4  127.69    6.40
   8  -4   4  121.59    7.40
  -8   4   4  123.19    6.40
   8   4  -4  121.29    5.70
   8   4  -4  126.49    5.90
  -8   4  -4  122.59    6.40
  -8   4  -4  121.49    6.50
   8  -4  -4  124.69    6.40
  -8  -4   4  135.09    6.30
   8  -4  -4  121.59    8.00
   9   4  -4  170.08    7.10
   9   4  -4  169.68    7.60
  -9  -4  -4  167.28    8.00
   9  -4   4  145.19    9.10
  -9   4   4  157.88    8.10
  -9  -4   4  172.48    7.90
   9  -4  -4  161.18   10.00
   9  -4  -4  159.38    8.10
  -9   4  -4  154.48    7.80
  -9   4  -4  159.98    7.90
  10   4  -4   22.90    2.90
  10  -4   4   33.80    5.20
 -10  -4  -4   22.60    3.50
 -10   4   4   23.20    3.40
  10  -4  -4   22.90    3.40
 -10   4  -4   23.90    3.50
 -10  -4   4   19.70    3.20
 -11  -4  -4   15.30    3.50
 -11   4   4    6.50    3.30
 -11   4  -4    8.40    3.00
  11  -4  -4    7.60    3.50
 -11  -4   4   10.00    3.00
 -12  -4  -4    2.00    3.70
  12  -4  -4   -2.70    3.40
 -12   4  -4    1.10    3.50
 -12  -4   4   -2.10    3.20
   0  -5   4   21.90    2.10
   0   5   4   23.10    1.80
   0   5  -4   23.80    1.20
   0  -5  -4   29.60    1.70
   0   5   4   26.30    2.20
   0  -5   4   26.40    1.20
   1  -5   4  209.98    7.80
   1   5  -4  194.78    7.80
  -1  -5  -4  188.28    7.40
   1  -5   4  202.58    6.90
  -1   5   4  197.58    7.20
   1  -5   4  196.88    6.90
   1   5  -4  197.88    6.70
  -1   5   4  184.48    8.30
  -1  -5  -4  197.58    7.40
  -1  -5   4  198.18    7.60
  -1   5  -4  198.58    7.90
   1  -5  -4  191.38    7.70
  -1  -5   4  194.28    6.70
   1   5   4  197.48    7.10
   1   5   4  197.28    7.40
   2  -5   4  259.77    9.10
   2   5  -4  259.97    8.90
   2  -5   4  270.27    9.90
  -2   5   4  246.68    9.80
  -2   5   4  251.57    9.30
  -2  -5  -4  259.57    9.30
   2   5  -4  259.97    9.60
  -2  -5  -4  267.57    9.30
   2  -5   4  256.87    9.10
   2   5   4  266.97    9.30
  -2   5  -4  251.47    9.90
  -2  -5   4  260.47    8.90
   2  -5  -4  249.38    9.30
   2   5   4  265.57    9.30
   2  -5  -4  253.47    9.90
  -3  -5  -4  721.03   23.70
  -3  -5  -4  692.43   23.90
   3  -5   4  719.23   24.60
   3  -5   4  706.63   23.80
   3   5  -4  712.23   23.70
  -3   5   4  702.13   24.00
   3   5  -4  704.03   24.10
  -3   5   4  680.83   24.50
   3   5   4  712.93   24.00
  -3   5  -4  700.23   24.60
   3  -5  -4  726.93   24.10
   3  -5  -4  700.73   24.10
   3   5   4  714.53   23.70
   3  -5  -4  705.63   24.70
  -3  -5   4  694.83   23.60
  -3   5  -4  707.93   23.90
  -4  -5  -4  305.27   10.10
   4  -5   4  303.07   11.50
   4   5  -4  292.27   10.50
  -4   5   4  301.37   11.40
   4   5  -4  293.97   11.00
   4  -5   4  295.17   10.70
  -4  -5  -4  298.27   10.80
   4   5   4  308.87   10.80
   4  -5  -4  291.67   10.90
   4  -5  -4  303.27   11.60
  -4  -5   4  293.67   10.60
   4  -5  -4  307.67   11.00
  -4   5  -4  288.17   11.50
  -4  -5   4  281.57   11.10
   4   5   4  298.37   10.10
  -4   5  -4  293.47   10.80
  -5   5   4  118.59    5.70
   5  -5   4  117.39    5.10
   5  -5   4  116.69    6.00
  -5  -5  -4  110.49    5.10
   5   5  -4  114.99    4.90
   5  -5  -4  111.49    5.20
   5   5   4  108.79    5.00
   5  -5  -4  113.29    5.30
   5  -5  -4  117.89    6.30
  -5  -5   4  110.79    4.90
  -5   5  -4  108.29    5.70
  -5   5  -4  114.89    5.10
   6  -5   4   10.00    2.50
   6  -5   4   10.40    1.80
   6   5  -4    7.70    1.70
  -6  -5  -4    6.30    1.60
  -6   5   4    9.80    2.20
   6  -5  -4    7.10    1.70
  -6   5  -4    8.50    2.30
   6   5   4    8.00    1.50
   6  -5  -4    9.30    1.60
  -6   5  -4    9.90    1.80
  -6  -5   4    9.80    1.70
   6  -5  -4    9.50    2.60
   7  -5   4  114.99    7.00
   7   5  -4  117.49    5.60
   7   5  -4  120.29    5.90
  -7  -5  -4  117.79    5.90
  -7   5   4  127.49    6.50
   7  -5  -4  127.69    6.10
  -7   5  -4  115.99    5.90
  -7  -5   4  114.09    5.70
  -7   5  -4  127.39    6.40
   7  -5  -4  120.99    7.60
  -8  -5  -4   13.90    2.40
   8   5  -4   17.50    2.40
   8  -5   4   10.70    3.60
   8   5  -4   15.80    2.20
  -8   5  -4    9.60    2.20
   8  -5  -4   13.40    3.80
  -8   5  -4   17.70    2.80
   8  -5  -4   15.30    2.60
  -8  -5   4   15.70    2.50
  -9  -5  -4   20.80    3.00
   9   5  -4   20.90    3.00
   9  -5   4   13.90    4.20
   9   5  -4   21.10    2.50
  -9   5  -4   20.80    3.40
  -9   5  -4   16.30    3.20
  10   5  -4    4.80    2.90
  10  -5   4    4.00    5.00
 -10  -5  -4    7.00    2.70
  10  -5  -4    2.20    2.30
 -10   5  -4    5.60    2.90
 -10  -5   4    1.00    2.40
 -10   5  -4    8.40    2.70
 -11  -5  -4   19.20    3.80
 -11  -5   4   16.90    3.30
 -11   5  -4   20.90    3.60
  11  -5  -4   25.20    3.60
 -12  -5  -4   22.20    4.40
 -12   5  -4   33.30    4.80
 -12  -5   4   22.90    4.30
  12  -5  -4   29.40    4.20
   0  -6   4    3.70    0.60
   0   6  -4    3.80    0.60
   0   6   4    3.20    1.40
   0  -6  -4    2.20    1.10
   0  -6  -4    3.50    0.80
   0  -6   4    4.00    1.30
   0   6   4    1.70    0.70
   0   6  -4    3.80    1.30
  -1  -6  -4   51.09    3.50
   1  -6   4   52.59    2.70
   1   6  -4   57.29    3.50
  -1  -6  -4   59.19    2.80
   1  -6   4   55.29    2.40
  -1   6   4   54.89    2.70
   1  -6   4   61.39    3.50
  -1   6   4   55.99    3.60
   1   6  -4   58.89    2.30
  -1  -6   4   57.29    2.30
   1   6   4   54.79    3.30
  -1   6  -4   55.89    3.70
   1  -6  -4   49.99    3.40
   1  -6  -4   55.89    2.80
  -1  -6   4   61.39    3.40
   1   6   4   61.09    2.70
   2  -6   4  146.49    5.60
   2   6  -4  153.58    6.40
   2  -6   4  138.39    6.00
  -2   6   4  152.58    6.70
  -2   6   4  150.38    5.90
  -2  -6  -4  152.88    5.90
  -2  -6  -4  158.88    6.10
   2  -6   4  141.89    6.60
   2  -6  -4  158.78    6.70
   2   6   4  155.78    6.10
  -2  -6   4  151.68    6.30
  -2  -6   4  150.08    5.50
  -2   6  -4  148.09    6.70
   2   6   4  159.28    5.90
   2  -6  -4  152.28    6.00
  -3   6   4   49.10    3.60
   3   6  -4   44.00    3.20
  -3  -6  -4   47.30    2.70
   3  -6   4   55.09    3.70
  -3   6   4   47.10    2.70
   3  -6   4   49.20    2.70
   3  -6   4   52.79    2.70
   3  -6  -4   45.70    3.70
  -3  -6   4   51.69    3.10
   3  -6  -4   47.50    2.80
  -3   6  -4   53.79    3.70
   3  -6  -4   44.90    2.80
  -3  -6   4   48.50    2.40
   3   6   4   46.00    2.80
   3   6   4   49.40    2.70
  -4   6   4  197.78    8.40
   4  -6   4  191.88    7.50
   4   6  -4  184.98    7.80
  -4  -6  -4  194.58    7.60
  -4  -6  -4  202.48    7.10
   4   6  -4  194.58    7.30
   4  -6   4  191.08    8.40
   4   6   4  193.58    7.60
  -4  -6   4  193.58    7.30
   4  -6  -4  198.08    7.70
   4  -6  -4  198.58    8.50
   4   6   4  198.88    7.20
  -4   6  -4  188.78    7.50
  -4  -6   4  192.48    7.60
   4  -6  -4  204.08    7.70
  -4   6  -4  192.48    8.50
   5   6  -4  174.78    7.00
   5  -6   4  178.28    7.10
   5  -6   4  185.28    8.10
  -5  -6  -4  168.48    7.00
  -5   6   4  158.98    7.70
   5   6  -4  175.58    6.80
  -5  -6   4  164.78    6.80
   5  -6  -4  166.68    7.10
   5   6   4  175.28    7.00
   5  -6  -4  163.98    7.00
  -5   6  -4  170.58    7.90
  -5  -6   4  167.28    6.70
   5  -6  -4  171.28    8.10
  -5   6  -4  172.98    7.00
   6   6  -4   66.69    4.00
   6  -6   4   68.79    5.50
  -6   6   4   69.29    4.90
   6   6  -4   64.99    3.90
   6  -6   4   69.59    4.20
  -6  -6  -4   69.99    4.00
   6   6   4   65.89    4.10
   6  -6  -4   70.19    6.00
  -6  -6   4   69.59    3.80
   6  -6  -4   62.49    3.90
  -6   6  -4   67.99    4.00
  -6   6  -4   62.09    4.90
   6  -6  -4   68.39    4.20
  -7   6   4   20.00    3.10
   7  -6   4   14.60    3.50
   7   6  -4   12.80    2.20
   7   6  -4   17.70    2.50
  -7  -6  -4   13.40    2.10
  -7   6  -4   15.70    2.30
   7  -6  -4   13.20    2.30
  -7  -6   4   15.90    2.20
   7  -6  -4   12.80    3.60
  -7   6  -4   15.80    2.80
  -8  -6  -4  181.98    8.30
   8   6  -4  178.78    7.60
   8  -6   4  174.18    9.90
  -8   6   4  185.28    8.90
  -8   6  -4  195.88    8.90
  -8   6  -4  175.28    8.30
   8  -6  -4  183.58    8.50
  -8  -6   4  180.08    8.10
   9   6  -4   12.20    2.50
   9  -6   4   -1.50    4.40
   9   6  -4    8.30    2.60
  -9  -6  -4    8.10    3.10
   9  -6  -4    9.00    2.50
  -9   6  -4    7.60    4.60
  -9   6  -4   15.00    3.30
  -9  -6   4    8.10    2.40
 -10  -6  -4    1.80    2.50
  10  -6  -4    1.90    2.40
 -10   6  -4    8.80    3.60
 -10  -6   4    4.50    2.60
 -10   6  -4    3.20    2.80
 -11  -6  -4   18.60    3.70
  11  -6  -4   15.80    3.50
 -11  -6   4   15.00    3.60
 -11   6  -4   17.80    3.90
 -12  -6  -4   21.80    4.70
  12  -6  -4   28.70    4.80
 -12  -6   4   23.30    4.30
 -12   6  -4   25.90    4.70
   0   7  -4   68.89    2.90
   0   7  -4   66.39    4.20
   0  -7   4   72.09    4.10
   0  -7  -4   70.49    3.30
   0  -7  -4   73.59    4.00
   0   7   4   71.19    4.10
   0  -7   4   63.29    2.80
   0   7   4   71.79    3.30
  -1   7   4    2.70    1.50
   1   7  -4    1.20    0.70
  -1  -7  -4    1.60    1.40
   1  -7   4    3.30    0.80
   1  -7   4    2.50    1.40
  -1  -7  -4    1.40    0.90
  -1   7   4    3.20    0.90
   1  -7   4    3.40    0.90
   1   7  -4    0.30    1.40
   1  -7  -4    1.70    1.30
  -1   7  -4    1.10    1.40
   1   7   4    1.20    1.30
   1   7   4    2.50    0.90
  -1   7  -4    3.60    0.80
  -1  -7   4    2.00    1.30
   1  -7  -4    2.40    1.00
   2   7  -4   24.80    1.60
  -2   7   4   24.90    2.00
   2  -7   4   26.50    2.00
  -2  -7  -4   25.20    2.00
  -2   7   4   24.50    3.00
  -2  -7  -4   23.40    2.60
   2   7  -4   24.10    3.00
   2  -7  -4   29.50    3.10
  -2  -7   4   25.70    2.70
   2   7   4   27.00    2.10
  -2  -7   4   23.90    1.60
  -2   7  -4   22.90    3.00
   2  -7  -4   26.30    2.10
  -3   7   4   19.40    2.00
  -3  -7  -4   19.00    2.10
   3  -7   4   19.00    1.90
   3  -7   4   19.40    2.50
   3   7  -4   19.00    2.20
  -3   7   4   14.60    2.10
   3   7  -4   22.00    1.70
   3  -7   4   20.90    2.10
  -3  -7  -4   19.50    2.00
  -3  -7   4   20.70    2.60
  -3  -7   4   18.40    2.10
   3   7   4   22.30    2.40
   3   7   4   14.10    1.90
  -3   7  -4   19.90    2.70
   3  -7  -4   18.60    2.60
   3  -7  -4   17.60    2.00
  -4  -7  -4  463.15   15.90
  -4  -7  -4  458.25   16.20
   4  -7   4  464.75   17.20
   4  -7   4  454.25   16.10
   4   7  -4  462.15   15.90
   4   7  -4  469.15   16.50
   4  -7   4  465.75   16.10
  -4   7   4  441.76   17.00
  -4   7  -4  447.36   17.20
   4   7   4  460.75   16.20
   4   7   4  451.45   15.90
   4  -7  -4  454.35   16.30
  -4  -7   4  460.75   16.30
   4  -7  -4  465.25   16.40
  -4  -7   4  451.25   15.80
   4  -7  -4  457.75   17.20
   5   7  -4   18.20    2.30
  -5  -7  -4   25.10    1.90
   5  -7   4   27.50    3.40
  -5  -7  -4   23.60    2.60
   5   7  -4   23.30    2.50
  -5   7   4   23.30    3.00
   5  -7   4   20.20    2.70
   5  -7   4   20.40    2.70
   5  -7  -4   22.30    2.70
  -5   7  -4   21.40    2.60
   5  -7  -4   24.10    3.20
   5   7   4   24.80    2.30
   5   7   4   19.40    2.60
  -5  -7   4   22.20    2.30
  -5   7  -4   21.80    3.00
  -5  -7   4   23.40    2.70
   5  -7  -4   24.00    2.60
  -6  -7  -4   12.40    2.10
   6  -7   4   21.00    2.40
  -6   7   4   15.80    2.60
   6   7  -4   21.40    2.80
   6  -7   4   15.40    2.40
   6  -7   4   20.10    3.40
   6   7  -4   18.90    2.30
   6  -7  -4   20.40    3.50
   6   7   4   15.80    2.10
  -6  -7   4   18.80    2.50
  -6   7  -4   16.90    2.20
   6  -7  -4   21.40    2.80
  -6   7  -4   13.60    2.80
  -7   7   4   82.89    5.90
   7   7  -4   76.89    4.70
   7   7  -4   72.49    4.90
   7  -7   4   82.49    7.10
  -7  -7  -4   74.09    4.70
  -7   7  -4   72.19    5.80
  -7  -7   4   71.99    4.50
  -7   7  -4   78.49    4.90
   7  -7  -4   77.59    4.90
   8   7  -4  145.39    6.70
  -8  -7  -4  138.59    7.10
  -8   7   4  147.29    8.20
  -8  -7   4  142.89    6.90
  -8   7  -4  139.59    8.10
   8  -7  -4  139.39    7.20
  -8   7  -4  143.09    7.30
   9   7  -4   25.90    3.00
   9   7  -4   25.70    3.10
  -9  -7  -4   26.00    5.40
   9  -7  -4   28.30    3.50
  -9  -7   4   29.60    3.50
  -9   7  -4   31.60    4.40
  -9   7  -4   23.20    3.40
 -10  -7  -4   16.80    3.30
  10  -7   4   14.70    3.30
 -10  -7   4   18.20    3.40
 -10   7  -4   14.30    3.20
 -10   7  -4   18.00    4.40
  10  -7  -4   17.30    3.50
 -11  -7  -4    5.40    3.10
  11  -7   4    3.70    3.30
 -11   7  -4    6.70    4.20
 -11   7  -4   11.30    3.50
 -11  -7   4    7.90    3.40
  11  -7  -4    9.20    3.20
   0  -8  -4   10.70    1.40
   0  -8  -4    7.80    1.90
   0  -8   4    9.50    1.20
   0   8  -4   11.60    2.20
   0   8   4    6.20    1.80
   0   8  -4   13.30    1.40
   0  -8   4   11.50    1.80
   0   8   4    8.50    1.30
  -1  -8  -4 1252.77   42.70
  -1   8   4 1263.27   43.00
   1  -8   4 1313.47   41.70
  -1  -8  -4 1240.88   42.10
   1   8  -4 1283.67   41.60
   1  -8   4 1304.07   43.00
  -1   8   4 1284.97   42.10
   1   8  -4 1274.67   42.90
   1   8   4 1260.77   42.70
  -1   8  -4 1257.87   43.00
  -1  -8   4 1268.27   42.80
  -1  -8   4 1289.47   41.60
   1  -8  -4 1210.08   42.90
   1   8   4 1286.17   42.10
   1  -8  -4 1238.58   42.10
  -1   8  -4 1120.69   42.50
   2  -8   4   92.99    3.90
   2   8  -4   91.79    3.70
  -2  -8  -4   94.89    4.80
   2   8  -4   85.69    5.00
   2  -8   4   90.29    3.90
  -2  -8  -4   91.79    4.10
  -2   8   4   89.79    5.20
  -2   8   4   90.49    4.20
   2  -8  -4   89.19    4.20
  -2  -8   4   91.69    4.90
   2  -8  -4   85.49    5.10
   2   8   4   96.69    4.20
  -2  -8   4   83.59    3.70
  -2   8  -4   85.29    5.30
   2   8   4   85.89    4.60
   3  -8   4   64.09    3.40
   3  -8   4   66.69    4.50
  -3   8   4   55.29    3.30
  -3  -8  -4   62.29    3.30
   3  -8   4   58.39    3.20
   3   8  -4   59.49    3.00
   3   8  -4   65.29    4.10
  -3   8   4   60.39    4.50
  -3  -8  -4   59.49    3.80
   3   8   4   59.89    3.70
  -3  -8   4   61.79    4.10
   3  -8  -4   57.29    3.40
   3  -8  -4   63.89    4.60
   3   8   4   60.59    3.40
  -3   8  -4   60.59    4.70
  -3  -8   4   56.99    3.20
   4   8  -4   39.00    3.60
  -4   8   4   38.20    4.10
  -4  -8  -4   43.80    3.00
   4   8  -4   43.80    2.80
   4  -8   4   43.90    3.00
   4  -8   4   44.80    3.00
   4  -8   4   35.70    4.50
   4   8   4   43.80    3.20
   4  -8  -4   40.10    3.10
   4   8   4   44.00    3.20
   4  -8  -4   43.10    4.20
  -4  -8   4   46.90    3.50
  -4  -8   4   41.10    2.60
   4  -8  -4   44.30    3.10
  -4   8  -4   48.30    4.50
   5  -8   4   27.30    3.00
  -5  -8  -4   23.20    2.40
   5  -8   4   21.40    3.50
   5   8  -4   24.40    2.70
  -5   8   4   24.00    3.20
   5   8  -4   26.60    2.60
   5  -8   4   24.70    2.70
  -5  -8  -4   20.90    2.60
  -5   8  -4   20.00    3.20
  -5  -8   4   21.20    2.30
   5  -8  -4   16.50    3.20
   5  -8  -4   25.60    3.10
   5  -8  -4   22.20    2.90
   5   8   4   25.50    2.70
   5   8   4   22.80    2.90
  -5  -8   4   21.80    2.90
  -6  -8  -4  126.89    6.00
   6  -8   4  130.09    8.10
   6   8  -4  134.29    6.30
   6  -8   4  126.69    6.00
   6   8  -4  118.19    5.90
  -6   8   4  128.79    7.20
   6  -8   4  117.59    6.20
  -6  -8   4  126.09    5.90
  -6   8  -4  128.79    7.40
   6   8   4  122.19    5.00
  -6  -8   4  123.09    5.70
   6  -8  -4  129.19    6.20
   6   8   4  125.89    6.30
   7  -8   4   36.10    3.80
   7   8  -4   34.70    4.10
   7   8  -4   28.90    3.20
  -7  -8  -4   34.40    3.70
  -7   8   4   44.60    5.30
   7  -8  -4   40.60    4.00
  -7   8  -4   38.40    4.40
  -7  -8   4   33.30    3.50
  -8  -8  -4   16.70    2.70
  -8   8   4   19.40    3.70
   8  -8   4   16.00    3.00
   8   8  -4   16.50    2.70
  -8   8  -4   20.60    3.90
  -8  -8   4   14.60    2.50
   8  -8  -4   29.60    4.00
  -8   8  -4   14.50    2.80
  -9   8   4   13.40    3.60
   9  -8   4    5.40    2.70
  -9  -8  -4    5.10    2.60
   9   8  -4   11.50    2.70
   9  -8  -4   12.50    2.90
  -9  -8   4    7.80    2.70
  -9   8  -4    7.30    3.60
  -9   8  -4    3.90    2.80
 -10  -8  -4   11.30    3.20
  10  -8   4   14.00    3.50
 -10   8  -4   22.50    4.60
  10  -8  -4   13.70    3.40
 -10  -8   4    9.10    3.00
  11  -8   4   11.70    3.50
 -11  -8  -4   10.10    3.60
 -11  -8   4    7.00    3.60
  11  -8  -4    9.10    3.60
   0  -9   4  126.59    6.30
   0   9  -4  124.19    6.50
   0   9   4  131.09    5.50
   0   9   4  135.49    6.40
   0  -9  -4  127.29    5.40
   0  -9   4  124.19    4.90
   0  -9  -4  128.49    6.50
   1  -9   4  215.28    9.60
   1   9  -4  220.88    8.60
  -1   9   4  229.08    9.70
  -1  -9  -4  225.08    9.50
  -1   9   4  236.78    8.70
   1   9  -4  233.08    9.70
  -1  -9  -4  220.98    8.60
  -1  -9   4  227.68    9.60
  -1   9  -4  224.78    9.80
  -1   9  -4  220.38    8.20
   1  -9  -4  234.88    9.60
  -1  -9   4  232.58    8.20
   1   9   4  236.98    9.40
   1   9   4  232.48    8.60
   1  -9  -4  226.88    8.60
   2  -9   4   25.40    2.20
  -2   9   4   26.50    2.60
   2   9  -4   26.90    1.90
  -2  -9  -4   28.00    2.30
   2  -9   4   26.30    2.10
   2   9  -4   32.50    3.50
  -2   9   4   26.90    3.70
   2  -9   4   29.90    3.90
  -2  -9  -4   30.60    3.60
   2   9   4   27.60    3.30
   2   9   4   31.50    2.50
   2  -9  -4   20.90    2.70
  -2   9  -4   37.40    4.00
   2  -9  -4   29.80    2.50
  -2  -9   4   26.90    3.50
   3   9  -4   22.30    2.00
  -3   9   4   24.40    3.10
   3  -9   4   22.30    2.20
   3  -9   4   27.20    3.40
   3   9  -4   28.50    3.40
   3  -9   4   24.00    2.50
  -3  -9  -4   25.20    2.70
  -3   9   4   19.80    2.10
  -3  -9  -4   29.30    2.50
   3  -9  -4   23.40    2.40
  -3  -9   4   21.70    2.00
  -3  -9   4   24.50    2.80
   3   9   4   21.10    2.50
  -3   9  -4   22.20    2.90
   3  -9  -4   22.60    3.30
   3   9   4   20.00    2.50
   4  -9   4  227.48   10.10
   4  -9   4  228.68    8.70
   4   9  -4  221.98    8.40
   4   9  -4  220.98    9.30
  -4   9   4  225.68   10.00
   4  -9   4  224.08    8.70
  -4  -9  -4  221.08    8.80
  -4  -9  -4  224.38    8.70
   4  -9  -4  204.88   10.00
   4   9   4  219.98    8.80
   4   9   4  216.48    8.80
  -4   9  -4  223.88   10.20
   4  -9  -4  216.88    8.90
  -4  -9   4  226.48    9.20
   4  -9  -4  220.48    8.90
  -4  -9   4  217.48    8.30
   5  -9   4   41.20    3.70
   5   9  -4   49.20    3.50
   5  -9   4   40.90    3.40
   5   9  -4   46.80    4.10
  -5   9   4   45.50    4.90
  -5  -9  -4   49.20    3.50
   5  -9   4   36.30    4.50
  -5  -9  -4   44.40    3.40
   5  -9  -4   47.10    3.70
  -5  -9   4   48.50    3.10
   5   9   4   40.70    4.50
  -5   9  -4   45.40    5.10
  -5  -9   4   48.00    4.00
   5   9   4   49.90    3.80
   6   9  -4   87.99    5.10
   6  -9   4   91.49    5.20
   6   9  -4   97.39    5.70
  -6  -9  -4   93.59    5.20
  -6   9   4  102.39    6.70
  -6  -9  -4   96.39    4.40
  -6  -9   4   86.39    5.10
  -6   9  -4   86.29    6.70
   6  -9  -4   97.29    5.40
  -6  -9   4   89.09    4.80
   6   9   4   94.19    4.60
  -7  -9  -4   41.40    4.10
   7   9  -4   43.90    4.60
  -7   9   4   42.70    5.50
   7  -9   4   42.60    4.10
   7   9  -4   35.50    4.20
   7  -9  -4   42.70    4.10
  -7   9  -4   45.60    5.90
  -7  -9   4   36.20    3.70
   8  -9   4  170.18    8.50
  -8  -9  -4  173.98    8.30
   8   9  -4  172.58    8.20
  -8   9   4  179.68    9.90
  -8  -9   4  181.38    8.10
   8  -9  -4  170.58    8.80
  -8   9  -4  188.48   10.00
   9   9  -4    5.40    2.80
  -9  -9  -4    2.10    2.60
   9  -9   4   -4.20    2.60
   9  -9  -4    1.60    2.60
  -9   9  -4    1.20    3.70
  -9  -9   4    2.30    2.40
  10  -9   4   29.10    4.40
 -10  -9  -4   30.70    4.10
 -10  -9   4   32.20    4.10
  10  -9  -4   29.70    4.20
  11  -9   4   -1.70    3.60
 -11  -9  -4    8.90    3.70
 -11   9  -4   10.00    5.30
  11  -9  -4    2.30    3.50
 -11  -9   4    8.80    3.70
   0 -10  -4   95.89    4.50
   0 -10   4   92.99    5.70
   0  10   4   93.19    4.60
   0 -10   4   85.89    4.20
   0  10  -4   99.89    5.80
   0 -10  -4   99.79    5.90
   0  10  -4   94.19    4.00
   0  10   4   99.29    5.60
  -1  10   4   34.90    2.90
  -1 -10  -4   32.30    4.20
   1 -10   4   34.30    4.00
   1 -10   4   32.10    2.20
   1  10  -4   35.60    4.00
  -1 -10  -4   30.70    2.60
  -1  10   4   30.20    4.00
   1  10  -4   36.80    2.30
  -1  10  -4   28.20    2.30
  -1 -10   4   31.20    4.10
   1 -10  -4   31.40    2.70
  -1  10  -4   32.50    4.10
   1  10   4   37.20    3.80
   1 -10  -4   37.80    4.20
   1  10   4   29.00    2.70
  -2  10   4   45.00    4.50
  -2  10   4   44.60    3.30
   2  10  -4   49.70    2.80
   2 -10   4   44.80    3.00
  -2 -10  -4   43.10    4.50
   2 -10   4   51.79    5.00
   2 -10   4   49.30    2.80
  -2 -10  -4   48.30    3.10
   2  10  -4   47.80    4.30
   2  10   4   49.99    3.20
  -2 -10   4   48.50    4.50
  -2 -10   4   46.20    2.60
   2  10   4   46.40    4.10
   2 -10  -4   51.89    3.30
   2 -10  -4   34.10    4.50
  -2  10  -4   55.69    4.80
   3 -10   4   15.90    2.20
  -3 -10  -4   15.10    2.00
   3  10  -4   17.00    2.10
   3  10  -4   17.00    2.80
   3 -10   4   23.30    2.70
   3 -10   4   13.50    3.00
  -3 -10  -4   13.70    2.60
  -3  10   4   17.20    2.20
  -3  10   4   18.10    3.20
  -3  10  -4   14.20    3.00
  -3 -10   4   13.90    2.70
   3  10   4   16.40    2.00
   3  10   4   13.10    2.40
  -3 -10   4   12.40    1.50
   3 -10  -4    7.90    2.80
   3 -10  -4   14.10    2.00
   4 -10   4   68.69    4.30
  -4  10   4   74.59    5.70
   4  10  -4   66.59    3.90
   4  10  -4   71.99    5.00
  -4 -10  -4   72.09    4.90
  -4 -10  -4   73.59    4.10
   4 -10   4   73.59    4.10
  -4 -10   4   72.29    5.20
  -4  10  -4   73.19    5.80
   4 -10  -4   66.99    4.30
   4  10   4   74.99    4.60
  -4 -10   4   69.29    3.70
   4 -10  -4   62.39    4.60
   4  10   4   74.99    4.40
   5 -10   4   21.80    3.00
   5 -10   4   17.80    2.80
   5  10  -4   21.60    3.00
  -5  10   4   19.40    3.50
   5  10  -4   19.80    2.40
  -5 -10  -4   21.90    2.60
  -5 -10  -4   22.80    2.60
   5 -10  -4   20.70    2.70
   5  10   4   19.90    2.60
   5  10   4   27.70    3.60
  -5  10  -4   15.40    3.40
  -5 -10   4   16.10    2.10
  -5 -10   4   21.40    3.10
  -6  10   4   58.99    5.70
  -6 -10  -4   40.70    3.50
   6  10  -4   42.40    4.70
   6 -10   4   45.00    4.00
  -6 -10  -4   43.30    3.90
   6  10  -4   39.80    4.00
  -6  10  -4   30.00    4.20
  -6 -10   4   38.20    3.50
  -6 -10   4   40.40    4.40
   6 -10  -4   41.60    4.00
  -7  10   4   38.20    4.70
  -7 -10  -4   37.90    4.10
   7 -10   4   39.80    4.20
   7  10  -4   44.80    4.90
  -7 -10   4   32.60    4.20
   7 -10  -4   33.10    4.40
  -7  10  -4   37.80    4.80
  -7 -10   4   39.80    3.80
  -8  10   4   68.89    9.30
   8 -10   4   82.99    7.40
   8  10  -4   78.39    6.00
  -8 -10  -4   88.09    5.60
   8 -10  -4   76.29    5.90
  -8 -10   4   68.79    5.30
  -8  10  -4   90.19    7.70
   9  10  -4   38.70    4.30
  -9  10   4   41.00    5.70
  -9 -10  -4   36.30    5.00
   9 -10   4   29.80    3.90
  -9 -10   4   35.20    4.90
  -9  10  -4   34.40    7.10
   9 -10  -4   30.30    4.00
 -10 -10  -4   60.99    6.10
  10 -10   4   51.09    6.20
 -10  10   4   59.09    6.70
 -10 -10   4   59.59    6.10
  10 -10  -4   58.49    6.30
 -10  10  -4   58.39    6.70
   0  11  -4  419.66   14.70
   0  11   4  427.56   15.30
   0  11   4  427.16   16.40
   0 -11   4  422.46   14.70
   0  11  -4  422.66   16.60
   0 -11  -4  428.46   15.20
   0 -11   4  409.86   16.40
   0 -11  -4  420.26   16.50
   1 -11   4   87.29    6.00
  -1  11   4   96.09    6.30
   1 -11   4   92.29    4.20
   1  11  -4   95.99    4.30
  -1 -11  -4   96.09    6.40
  -1  11   4   99.19    4.90
  -1 -11  -4   89.19    4.60
   1  11  -4   94.39    6.10
   1 -11  -4  100.19    6.30
  -1  11  -4   91.89    6.40
   1 -11  -4   93.59    4.60
   1  11   4   96.39    5.90
  -1  11  -4   90.39    4.30
  -1 -11   4   93.59    4.10
   1  11   4   89.39    4.70
  -1 -11   4  104.69    6.40
   2  11  -4    0.80    1.30
   2 -11   4    0.10    1.40
   2  11  -4    1.50    2.10
  -2  11   4   -1.10    2.20
  -2 -11  -4   -0.40    2.40
  -2  11   4   -1.40    1.60
   2 -11   4    2.20    1.20
  -2 -11  -4    1.50    1.30
   2 -11  -4    0.30    1.40
   2  11   4    4.30    1.70
   2  11   4    1.80    2.00
  -2 -11   4    0.20    2.60
  -2  11  -4   -1.20    2.60
   2 -11  -4    2.90    2.80
  -2 -11   4    1.70    1.00
  -3  11   4   18.50    2.50
   3  11  -4   13.70    1.90
   3 -11   4   15.40    1.90
  -3 -11  -4   18.90    3.40
   3 -11   4   17.70    2.20
   3  11  -4   13.80    2.90
  -3  11   4   10.80    2.80
  -3 -11  -4   19.60    2.60
   3 -11  -4   16.10    2.20
   3  11   4   15.30    2.70
  -3 -11   4   15.90    3.00
  -3 -11   4   18.00    2.00
   3  11   4   13.50    2.20
  -3  11  -4   13.60    3.30
   4 -11   4    3.20    1.60
  -4  11   4    9.50    2.90
  -4 -11  -4    7.00    1.70
   4 -11   4    8.40    2.20
  -4 -11  -4    6.30    2.80
   4  11  -4    3.20    2.60
   4  11  -4    5.60    1.80
   4 -11  -4    8.10    1.90
  -4 -11   4    5.10    1.50
   4  11   4    8.60    2.40
  -4  11  -4    7.30    3.10
  -4 -11   4    9.70    2.80
   4  11   4    9.40    2.20
   5  11  -4   46.30    5.10
  -5 -11  -4   51.19    3.90
   5 -11   4   48.50    4.00
  -5  11   4   43.60    5.80
  -5 -11  -4   50.29    4.60
   5 -11   4   44.60    4.50
   5  11  -4   50.69    4.00
   5  11   4   50.19    4.50
  -5  11  -4   44.70    5.80
  -5 -11   4   47.90    3.50
   5 -11  -4   49.99    4.30
  -5 -11   4   55.09    5.10
   6  11  -4   36.70    4.00
   6  11  -4   38.20    4.50
  -6 -11  -4   37.50    4.10
  -6 -11  -4   47.20    4.10
   6 -11   4   38.30    3.90
  -6  11   4   40.30    4.90
   6  11   4   38.00    4.20
  -6 -11   4   46.40    4.90
  -6  11  -4   45.50    6.00
  -6 -11   4   35.60    3.50
   6 -11  -4   45.60    4.20
   7 -11   4   17.40    3.00
  -7 -11  -4   14.80    2.70
  -7  11   4   16.40    5.40
   7  11  -4   10.90    3.30
  -7 -11   4   14.10    2.50
  -7  11  -4    9.70    4.00
   7  11   4   14.60    2.40
  -7 -11   4   11.70    3.20
   8 -11   4    2.70    2.70
  -8  11   4    4.10    3.90
   8  11  -4    5.10    3.10
  -8 -11   4    6.60    2.60
   8 -11  -4    4.30    2.90
  -8  11  -4    2.10    4.00
  -9 -11  -4   25.20    3.80
  -9  11   4   31.30    5.60
   9 -11   4   26.80    3.80
  -9  11  -4   23.10    5.20
  -9 -11   4   29.20    4.60
   9 -11  -4   23.80    4.10
  10 -11   4   12.80    3.60
 -10  11   4    5.40    5.10
 -10 -11  -4    7.70    3.50
 -10 -11   4   13.50    3.60
 -10  11  -4    9.70    5.70
  10 -11  -4    8.20    3.50
   0  12   4   -0.80    2.30
   0 -12   4   -0.50    1.10
   0  12   4   -2.20    1.60
   0 -12  -4   -6.60    2.80
   0  12  -4    0.60    2.80
   0  12  -4    0.00    1.40
   0 -12  -4   -1.80    1.30
  -1 -12  -4   61.09    3.80
   1  12  -4   58.59    3.50
   1 -12   4   61.09    3.30
   1  12  -4   56.59    5.50
  -1  12   4   57.79    4.30
  -1  12   4   63.69    5.70
  -1 -12  -4   65.29    6.20
  -1 -12   4   56.69    6.00
   1 -12  -4   61.79    3.90
   1  12   4   61.89    5.20
  -1  12  -4   59.29    3.60
  -1  12  -4   68.19    6.00
   1  12   4   62.09    4.20
  -1 -12   4   57.29    3.20
  -2  12   4   16.80    2.50
   2 -12   4   14.20    2.10
   2  12  -4   21.70    3.30
  -2 -12  -4   21.60    2.70
  -2  12   4   19.90    3.70
  -2 -12  -4   18.70    3.70
   2 -12   4   17.20    2.00
   2  12  -4   17.90    2.00
  -2 -12   4   21.40    2.20
   2 -12  -4   14.80    2.20
   2  12   4   18.30    3.10
  -2 -12   4   17.20    3.40
  -2  12  -4   14.10    3.30
   2  12   4   16.60    2.40
   3 -12   4    7.60    2.10
   3  12  -4   10.60    3.00
   3 -12   4    3.80    1.60
  -3  12   4    3.00    2.60
  -3 -12  -4    7.00    3.10
  -3  12   4    2.80    2.50
   3  12  -4    2.40    1.70
  -3 -12  -4    5.30    1.70
   3 -12  -4    6.30    1.90
   3  12   4    3.50    2.50
  -3 -12   4    4.20    2.80
   3  12   4    3.30    2.00
  -3 -12   4    5.00    1.40
  -3  12  -4    3.30    2.90
   4 -12   4    8.10    2.10
   4  12  -4   10.80    2.10
  -4 -12  -4    9.60    3.30
  -4  12   4   11.00    3.00
   4  12  -4   11.80    3.10
  -4 -12  -4   10.80    2.10
   4 -12   4   13.70    2.70
  -4  12  -4    3.40    3.20
   4  12   4   11.30    2.70
  -4 -12   4    7.80    3.20
  -4 -12   4   10.90    1.90
   4  12   4   11.30    2.90
   4 -12  -4   10.30    2.20
  -5  12   4    1.00    3.10
   5  12  -4    1.70    2.80
  -5 -12  -4    4.40    3.00
  -5 -12  -4    6.10    2.10
   5 -12   4    4.90    1.90
   5  12  -4    1.50    2.10
   5 -12  -4    0.30    1.90
  -5  12  -4   -3.50    3.10
  -5 -12   4    4.90    3.10
  -5 -12   4    3.10    1.70
   5  12   4    0.90    2.60
  -6 -12  -4   47.20    5.10
   6 -12   4   46.10    4.60
   6  12  -4   49.80    5.00
   6  12  -4   55.29    5.70
  -6 -12  -4   42.10    4.30
   6 -12  -4   44.90    4.70
  -6  12  -4   40.40    5.30
   6  12   4   48.90    4.80
  -6 -12   4   58.39    5.70
  -6 -12   4   42.20    3.80
  -7  12   4   22.50    4.60
  -7 -12  -4   28.50    3.50
   7  12  -4   44.70    5.80
   7 -12   4   27.30    3.50
  -7 -12   4   29.80    4.30
  -7  12  -4   26.60    4.70
   7 -12  -4   23.90    3.60
   7  12   4   28.10    3.10
  -7 -12   4   25.00    3.10
   8 -12   4   12.10    3.20
  -8  12   4   20.60    5.00
  -8 -12  -4   11.60    3.10
   8  12  -4   20.00    3.90
  -8 -12   4   12.30    3.00
  -8  12  -4   19.40    4.80
   8 -12  -4   15.80    3.40
  -9 -12  -4    1.80    3.10
  -9  12   4   -1.90    4.90
   9 -12   4    6.30    3.40
  -9 -12   4    6.60    3.50
   9 -12  -4    7.80    3.50
  -9  12  -4    7.80    5.10
  10 -12   4   32.20    5.00
 -10 -12  -4   26.10    4.50
 -10  12   4   28.00    6.30
 -10  12  -4   33.50    6.70
 -10 -12   4   26.90    4.60
  10 -12  -4   30.10    4.90
   0 -13  -4    1.60    1.70
   0  13   4    7.60    2.20
   0  13   4    1.30    2.80
   0  13  -4    6.50    3.20
   0  13  -4    2.50    1.80
   0 -13   4    2.20    1.50
   1  13  -4   83.09    4.30
  -1  13   4   80.99    6.60
  -1  13   4   67.99    5.10
  -1 -13  -4   71.29    4.50
   1  13  -4   79.99    6.60
   1 -13   4   78.29    4.00
   1  13   4   75.79    4.90
  -1  13  -4   70.09    6.60
   1 -13  -4   69.69    4.40
   1  13   4   77.19    6.30
  -1  13  -4   68.49    4.30
  -1 -13   4   75.29    3.90
   2  13  -4   42.30    3.40
   2 -13   4   47.70    3.30
   2  13  -4   45.80    5.80
  -2 -13  -4   46.60    3.70
  -2 -13  -4   43.10    5.20
   2 -13   4   41.00    3.80
  -2  13   4   41.50    5.70
   2 -13  -4   49.30    3.90
  -2  13  -4   43.40    5.10
   2  13   4   41.70    4.20
   2  13   4   45.80    5.40
  -2 -13   4   49.90    3.10
  -3 -13  -4  277.57   13.00
  -3 -13  -4  308.17   11.60
   3 -13   4  289.77   11.50
  -3  13   4  299.07   13.40
   3  13  -4  289.37   11.10
   3  13  -4  304.07   13.20
   3 -13   4  293.47   11.20
   3  13   4  304.27   12.70
   3  13   4  291.77   11.90
  -3  13  -4  307.87   13.80
   3 -13  -4  294.07   11.70
  -3 -13   4  292.17   10.90
   4  13  -4   18.20    2.60
  -4 -13  -4   17.10    4.00
   4 -13   4   20.90    3.10
   4 -13   4   18.00    2.40
  -4  13   4   20.90    3.90
   4  13  -4   25.60    3.90
  -4 -13  -4   23.00    2.80
  -4 -13   4   17.60    4.10
  -4 -13   4   18.70    2.30
   4 -13  -4   28.00    3.70
  -4  13  -4   13.40    4.00
   4  13   4   14.20    3.30
  -5  13   4   30.70    6.60
   5  13  -4   32.80    4.20
  -5 -13  -4   40.40    4.50
   5  13  -4   44.80    6.00
  -5 -13  -4   46.60    4.10
   5 -13   4   35.10    4.20
  -5  13  -4   26.70    7.00
   5 -13  -4   41.60    4.40
  -5 -13   4   36.10    3.50
  -5 -13   4   32.80    4.60
   5  13   4   30.10    3.90
  -6  13   4   45.70    5.50
   6  13  -4   67.09    6.80
  -6 -13  -4   47.90    4.70
   6  13  -4   52.19    5.40
  -6 -13  -4   45.70    5.80
   6 -13   4   50.39    4.70
  -6  13  -4   41.50    5.90
   6  13   4   43.90    5.30
  -6 -13   4   42.20    4.00
  -6 -13   4   54.49    6.70
   7  13  -4    5.50    3.90
   7 -13   4    1.40    3.20
  -7  13   4    4.70    4.30
  -7 -13  -4    3.60    3.10
  -7  13  -4    0.90    4.30
  -7 -13   4   -0.70    2.30
   7 -13  -4    1.40    2.70
   7  13   4    0.80    2.90
   8  13  -4    3.50    4.30
   8 -13   4    0.40    3.00
  -8 -13  -4    2.80    2.90
  -8  13   4    1.90    4.50
   8 -13  -4    3.60    3.00
  -8 -13   4    0.30    2.70
  -8  13  -4   11.40    4.70
  -9 -13  -4   12.90    3.80
   9 -13   4   14.40    4.00
  -9  13   4   21.60    5.90
  -9  13  -4   14.60    5.80
   9 -13  -4   15.10    4.00
  -9 -13   4   16.30    3.70
   0  14  -4  204.78    8.60
   0  14  -4  219.48   11.30
   0  14   4  216.88   11.00
   0 -14  -4  216.18    9.00
   0 -14   4  217.68    8.40
   1  14  -4  190.18    7.80
  -1 -14  -4  184.38    8.00
  -1  14   4  174.18   10.10
   1  14  -4  189.88   10.30
   1 -14   4  188.88    7.60
   1 -14  -4  180.78    8.10
  -1  14  -4  196.08   10.40
  -1  14  -4  176.98    7.80
   1  14   4  186.68   10.00
  -1 -14   4  192.88    7.50
   1  14   4  198.68    9.60
  -2  14   4   15.40    3.90
  -2 -14  -4   16.90    2.50
   2 -14   4   17.20    2.30
   2  14  -4   19.60    4.20
   2 -14   4   15.90    2.50
   2  14  -4   20.40    2.60
   2  14   4   12.20    3.70
  -2  14  -4   14.70    4.00
   2 -14  -4   15.50    2.50
  -2 -14   4   23.70    2.70
   3  14  -4    8.60    3.70
   3 -14   4   12.20    2.20
   3  14  -4    5.90    2.30
   3 -14   4    5.10    2.60
  -3 -14  -4   13.70    2.30
  -3  14   4   12.20    3.70
  -3 -14  -4   11.70    6.00
   3  14   4    6.80    3.40
  -3 -14   4    9.50    1.90
   3 -14  -4    9.00    2.30
  -3  14  -4    8.00    4.00
   4  14  -4    5.60    2.50
   4  14  -4    0.90    3.40
  -4 -14  -4    3.90    2.10
  -4  14   4   11.20    3.70
  -4 -14  -4    2.70    4.10
   4 -14   4    8.20    2.20
   4 -14  -4    6.50    2.40
  -4 -14   4    6.60    2.00
   4  14   4    5.00    3.50
  -4  14  -4   -4.70    3.60
   5  14  -4   51.79    5.50
  -5  14   4   39.10    5.40
  -5 -14  -4   50.19    5.30
   5  14  -4   49.70    5.10
  -5 -14  -4   49.80    4.40
   5 -14   4   42.30    4.40
  -5 -14   4   42.70    3.90
   5  14   4   44.90    4.80
   5 -14  -4   52.99    4.90
  -5  14  -4   42.70    5.70
  -6 -14  -4   22.10    3.40
  -6  14   4   21.50    4.70
   6 -14   4   21.70    3.50
   6  14  -4   26.60    4.70
   6  14   4   22.50    3.90
  -6  14  -4   26.00    5.70
   6 -14  -4   23.80    3.50
  -6 -14   4   26.70    3.10
  -7  14   4   -4.50    4.60
   7  14  -4    8.20    4.50
  -7 -14  -4    1.50    2.80
   7 -14   4    1.20    2.80
   7  14   4    0.80    5.10
  -7  14  -4    5.00    4.80
  -7 -14   4    2.40    2.50
   7 -14  -4   -1.60    2.80
  -8  14   4   21.60    5.60
  -8 -14  -4   23.50    4.10
   8 -14   4   30.70    4.40
  -8 -14   4   20.40    3.60
  -8  14  -4   28.70    5.80
   8 -14  -4   26.00    4.60
   0  15   4   10.60    4.00
   0  15  -4   10.30    4.10
   0  15  -4    9.80    2.50
   0 -15  -4   10.70    2.50
   0 -15   4    9.00    2.10
   1 -15   4  232.08    9.00
   1  15  -4  217.38    9.10
  -1  15   4  218.08   11.70
   1 -15   4  222.98    9.30
  -1 -15  -4  226.28    9.40
   1  15  -4  229.38   11.80
  -1  15  -4  237.38   12.40
  -1 -15   4  228.88    8.80
   1 -15  -4  221.98    9.50
  -1  15  -4  211.28    9.30
   1  15   4  213.38   11.50
  -2 -15  -4   28.80    3.20
   2  15  -4   29.50    4.00
   2 -15   4   27.80    3.30
   2  15  -4   38.60    5.30
   2 -15   4   28.40    3.40
  -2  15  -4   24.90    4.90
   2  15   4   32.90    4.70
   2 -15  -4   29.10    4.00
  -2 -15   4   32.00    3.20
  -3  15   4    4.40    3.60
   3 -15   4    4.20    2.90
   3  15  -4   -0.20    3.90
   3 -15   4    0.80    1.90
  -3 -15  -4    4.10    2.20
   3  15  -4    5.00    2.80
  -3  15  -4    1.50    3.60
   3 -15  -4    6.00    2.30
  -3 -15   4    4.70    1.80
   3  15   4    3.60    3.60
   4 -15   4   16.30    2.70
   4  15  -4    9.30    4.30
  -4 -15  -4   11.30    2.60
  -4  15   4   14.90    4.40
   4  15  -4    9.30    3.00
   4 -15  -4    8.50    2.80
  -4  15  -4    6.00    4.20
   4  15   4    9.50    4.10
  -4 -15   4   13.40    2.40
  -5 -15  -4   44.90    4.60
   5 -15   4   37.30    4.60
   5  15  -4   41.80    5.70
  -5  15   4   39.40    5.70
  -5 -15   4   41.30    4.20
  -5  15  -4   42.50    6.10
   5 -15  -4   35.20    4.20
   5  15   4   33.90    4.80
   6  15  -4   18.10    5.00
  -6  15   4   23.90    5.20
   6 -15   4   24.70    3.70
  -6 -15   4   25.80    3.20
  -6  15  -4   15.00    5.40
   6  15   4   24.30    4.30
   6 -15  -4   22.70    3.60
   7 -15   4   14.70    3.80
   7  15  -4    7.70    5.00
  -7 -15  -4   15.40    3.60
  -7  15   4   27.40    5.90
  -7  15  -4   11.70    5.50
   7 -15  -4   12.40    3.60
  -7 -15   4   16.80    3.20
   8 -15   4   10.70    3.90
  -8 -15  -4    0.10    3.60
  -8  15   4   15.20    6.00
  -8  15  -4   18.30    5.90
  -8 -15   4    3.40    3.90
   8 -15  -4    4.00    3.60
   0 -16   4   10.00    2.20
   0  16  -4   10.30    4.70
   0  16  -4   10.00    3.00
   0 -16  -4   11.70    2.70
   0  16   4    5.50    6.00
   1 -16   4   38.10    3.90
  -1 -16  -4   37.40    4.20
   1 -16   4   38.30    3.80
  -1  16   4   42.10    5.80
   1  16  -4   35.50    3.70
   1 -16  -4   36.50    4.20
  -1  16  -4   36.50    5.50
   1  16   4   43.60    5.60
  -1 -16   4   42.50    3.60
  -1  16  -4   33.50    3.80
  -2 -16  -4   55.09    4.70
   2 -16   4   53.79    4.20
  -2  16   4   42.00    5.60
   2  16  -4   52.59    5.10
   2 -16   4   50.09    5.40
   2  16  -4   46.30    5.80
  -2 -16   4   46.40    3.80
  -2  16  -4   43.40    6.20
   2  16   4   46.60    5.70
   2 -16  -4   50.79    4.60
  -3 -16  -4   43.30    4.40
  -3  16   4   33.80    5.30
   3  16  -4   33.20    5.50
   3 -16   4   31.90    4.00
   3 -16  -4   34.30    4.50
  -3  16  -4   25.70    5.40
   3  16   4   31.20    5.30
  -3 -16   4   37.60    3.60
   4 -16   4   17.00    3.00
  -4  16   4   23.70    5.10
  -4 -16  -4   17.80    3.00
   4  16  -4   13.40    5.20
  -4 -16   4   15.90    2.80
   4  16   4   14.40    4.50
  -4  16  -4    5.00    4.30
   5  16  -4    4.60    5.10
  -5 -16  -4   18.40    3.20
   5 -16   4   19.40    3.30
  -5  16   4    6.50    4.60
   5  16   4    8.70    4.40
  -5 -16   4   15.20    2.80
  -5  16  -4   18.30    5.50
   5 -16  -4   16.70    3.30
  -6  16   4   11.10    5.00
  -6 -16  -4   14.10    3.60
   6  16  -4   12.40    5.50
   6 -16   4   13.50    3.60
   6 -16  -4   14.20    3.50
  -6  16  -4   17.10    5.90
  -6 -16   4   15.40    3.10
   6  16   4   26.90    4.80
  -7  16   4    1.20    5.50
  -7 -16  -4    9.70    3.70
   7 -16   4    7.40    3.70
   7  16  -4   13.90    6.30
  -7  16  -4    5.60    5.50
  -7 -16   4    2.60    3.20
   7 -16  -4   15.90    3.80
   0  17  -4   29.20    5.90
   0 -17   4   28.60    3.70
   0  17   4   36.40    5.50
   0 -17  -4   26.80    3.50
   1  17  -4   27.10    5.60
  -1 -17  -4   23.30    3.40
  -1  17   4   15.00    4.60
   1 -17   4   17.50    2.90
   1 -17  -4   26.70    3.40
   1  17   4   17.10    5.00
  -1 -17   4   21.90    2.80
  -1  17  -4   25.40    5.80
  -2 -17  -4   25.60    3.40
   2 -17   4   27.20    3.30
   2  17  -4   30.30    5.90
  -2  17   4   20.60    4.80
  -2  17  -4   14.70    5.70
   2 -17  -4   24.90    3.60
  -2 -17   4   23.70    2.80
   3 -17   4   30.60    3.50
  -3  17   4   28.60    4.90
   3  17  -4   35.20    6.40
  -3 -17  -4   39.70    4.70
  -3  17  -4   19.60    5.50
   3  17   4   27.70    5.40
  -3 -17   4   35.40    3.90
  -4 -17  -4    8.30    3.00
   4 -17   4    7.90    3.00
  -4  17   4    9.50    4.80
   4  17  -4   13.10    6.70
   4 -17  -4    5.00    3.00
  -4  17  -4    8.30    5.20
   4  17   4   -1.20    4.80
  -4 -17   4    2.40    2.60
  -5  17   4   13.20    5.10
   5 -17   4   11.90    3.50
   5  17  -4    1.80    9.40
  -5 -17  -4    8.90    3.30
  -5 -17   4    7.80    3.00
   5 -17  -4    8.30    3.60
   5  17   4   11.40    4.90
  -5  17  -4   -1.30    5.60
  -6  17   4   12.80    5.60
   6  17  -4    7.50    6.00
  -6 -17  -4    1.70    3.60
   6 -17   4   11.70    3.70
  -6 -17   4    3.50    3.40
   6 -17  -4    0.90    3.60
  -6  17  -4   -2.60    5.80
   0 -18  -4   -2.20    2.80
   0  18   4   -1.50    5.10
   0 -18   4    0.10    2.40
   0  18  -4    1.80    5.20
  -1 -18  -4   -0.10    2.70
  -1  18   4    3.40    4.60
   1  18  -4    4.30    5.40
   1 -18   4   -1.60    2.50
   1 -18  -4    3.50    3.40
   1  18   4   -3.10    4.90
  -1 -18   4   -1.00    2.40
  -1  18  -4    2.40    5.40
  -2  18   4   14.00    5.10
   2 -18   4   10.50    2.90
   2  18  -4    2.10    5.60
  -2 -18  -4    5.50    3.00
  -2 -18   4    7.90    2.70
   2 -18  -4   12.50    3.30
   2  18   4    9.10    5.30
  -2  18  -4    3.00    5.40
   3 -18   4    3.80    2.70
   3  18  -4    0.70    5.70
  -3  18   4    4.20    5.20
  -3  18  -4    2.20    5.40
  -3 -18   4    5.30    2.50
   3  18   4   -0.40    5.20
   3 -18  -4    2.80    3.00
   4 -18   4    5.40    3.10
   4  18  -4   -2.00    5.80
  -4  18   4    8.10    5.30
  -4 -18  -4    4.70    3.20
  -4  18  -4   14.30    5.50
   4 -18  -4    8.40    3.50
   4  18   4    3.50    6.80
   5 -18   4    2.30    3.60
  -5  18   4    0.30    5.60
  -5 -18  -4    2.50    3.60
   5  18  -4    8.40    6.40
   5  18   4   10.50    5.40
  -5  18  -4   -1.00    6.20
   5 -18  -4    4.80    3.70
   0 -19   4   13.00    3.40
   0 -19  -4    7.40    3.20
   0  19   4    9.30    5.60
   0  19  -4    9.40    6.50
   1  19  -4   -1.10    6.00
  -1  19   4    4.60    5.70
   1 -19   4    3.10    3.00
  -1  19  -4    1.80    6.10
   1  19   4    9.90    5.70
   1 -19  -4   13.80    3.60
  -2 -19  -4    2.20    3.20
   2  19  -4    7.50    6.30
  -2  19   4    5.90    5.10
   2 -19   4    6.20    3.30
  -2  19  -4    1.10    5.60
   2 -19  -4   -1.30    3.40
   2  19   4   -0.80    5.50
  -3  19   4   13.30    6.30
  -3 -19  -4    3.70    3.40
   3  19  -4    7.40    6.60
   3 -19   4    2.40    3.50
  -3  19  -4   11.80    6.10
   3  19   4    4.80    5.80
   3 -19  -4    6.60    3.80
  -1   0   5    3.40    0.50
  -1   0  -5    2.30    0.50
   1   0   5    3.10    0.60
   1   0   5    4.40    0.70
   1   0  -5    2.70    0.50
  -1   0  -5    3.00    0.60
  -2   0  -5 1587.64   50.69
   2   0  -5 1538.75   50.69
   2   0   5 1534.95   50.79
   2   0  -5 1520.35   50.69
  -2   0  -5 1507.25   50.79
   2   0   5 1558.44   50.59
  -3   0   5  122.39    5.00
  -3   0  -5  134.29    4.80
   3   0   5  133.89    5.00
   3   0   5  131.69    4.70
   4   0  -5  129.39    5.00
  -4   0   5  122.99    5.10
   4   0   5  125.09    4.70
  -4   0  -5  130.39    4.80
   4   0   5  132.19    5.10
   4   0  -5  113.59    5.50
   5   0   5 1607.74   53.09
   5   0  -5 1593.24   52.99
  -5   0   5 1580.34   53.09
  -5   0  -5 1583.34   52.49
   5   0   5 1589.64   52.49
  -5   0  -5 1592.44   53.09
   5   0  -5 1600.14   53.09
   6   0  -5   51.99    3.80
  -6   0  -5   57.19    3.40
   6   0   5   49.50    3.30
  -6   0  -5   54.29    2.70
   6   0  -5   52.09    3.20
   6   0   5   53.39    2.90
  -6   0   5   49.20    3.30
  -7   0  -5   67.39    4.00
   7   0  -5   63.79    4.60
   7   0  -5   60.69    4.00
   7   0   5   66.79    4.10
  -7   0   5   58.09    3.90
  -8   0   5  362.76   13.80
   8   0  -5  365.86   14.10
  -8   0  -5  352.26   13.80
   8   0   5  362.86   12.90
   9   0   5   18.70    2.40
  -9   0  -5   16.10    2.70
   9   0  -5   17.60    3.80
  -9   0   5   17.20    2.60
 -10   0   5   13.30    2.90
 -10   0  -5   11.10    2.90
  10   0  -5   13.50    4.30
 -11   0  -5    4.70    2.90
  11   0  -5    7.80    3.00
 -11   0   5   13.60    3.10
 -12   0  -5   -0.40    3.10
 -12   0   5    0.00    3.20
   0   1  -5  103.19    4.20
   0   1   5  113.89    4.00
   0  -1  -5  112.39    4.00
   0  -1   5  121.19    3.80
   0   1  -5  112.99    3.80
   0  -1   5  104.59    4.20
  -1   1   5  822.72   27.40
   1  -1   5  809.62   27.30
   1   1  -5  850.11   27.30
   1   1  -5  841.22   27.30
   1  -1   5  791.72   27.50
   1   1  -5  881.31   27.70
  -1  -1  -5  801.02   27.40
  -1   1  -5  799.92   27.30
  -1  -1   5  910.91   27.70
   1  -1  -5  822.22   27.40
  -1   1  -5  790.22   27.50
   1   1   5  827.92   27.40
  -2  -1  -5  657.73   23.20
  -2  -1  -5  682.23   22.90
   2   1  -5  709.03   23.40
   2  -1   5  701.03   23.20
   2   1  -5  737.83   23.10
  -2  -1   5  769.52   23.20
   2  -1  -5  681.03   23.20
   2  -1  -5  670.53   23.20
  -2   1  -5  666.43   23.20
   2   1   5  683.83   23.20
  -2   1  -5  691.73   23.30
   3  -1   5  312.77   10.90
   3   1  -5  306.37   10.80
   3  -1   5  309.27   10.90
   3   1   5  309.37   11.00
   3  -1  -5  319.87   11.30
  -3  -1   5  316.17   10.90
   3  -1  -5  322.27   11.00
  -3   1  -5  313.27   10.90
   4   1  -5  304.17   10.90
  -4   1   5  308.97   11.00
   4  -1   5  306.17   10.80
   4  -1   5  308.97   10.90
  -4  -1  -5  298.57   11.00
  -4   1  -5  309.37   11.00
   4  -1  -5  308.07   10.90
   4  -1  -5  302.67   11.10
   4   1   5  307.97   11.00
  -4  -1   5  308.07   10.90
  -4   1  -5  308.67   10.80
   5  -1   5   46.70    3.00
   5  -1   5   43.30    2.80
   5   1  -5   48.10    2.80
  -5   1   5   49.10    3.00
   5  -1  -5   49.90    3.30
  -5   1  -5   42.70    2.80
  -5   1  -5   44.80    2.90
   5  -1  -5   45.70    2.70
  -5  -1   5   47.20    2.90
   6  -1   5   26.00    2.70
   6  -1   5   25.50    2.40
   6   1  -5   21.50    2.50
   6   1  -5   23.40    2.70
  -6   1   5   20.70    2.40
  -6  -1  -5   25.10    2.50
   6  -1  -5   17.70    2.20
   6  -1  -5   28.90    3.30
  -6   1  -5   26.10    2.50
  -6   1  -5   22.00    2.30
  -6  -1   5   21.90    2.30
   6   1   5   22.30    2.50
   7   1  -5  120.49    6.00
  -7  -1  -5  132.09    6.00
   7   1  -5  128.09    5.90
  -7   1   5  118.09    5.80
   7  -1   5  113.99    5.70
  -7   1  -5  127.59    5.40
  -7   1  -5  129.39    6.00
  -7  -1   5  126.69    5.90
   7   1   5  118.89    5.80
   7  -1  -5  112.59    5.70
   7  -1  -5  126.49    6.50
  -8   1   5   36.90    3.60
   8  -1   5   26.80    2.90
   8   1  -5   35.90    3.30
  -8  -1  -5   36.30    3.60
   8  -1  -5   27.20    3.80
  -8   1  -5   34.00    3.50
   9   1  -5   22.20    2.70
   9   1  -5   27.00    4.00
   9  -1   5   22.60    3.00
  -9  -1  -5   24.50    3.20
  -9   1  -5   24.00    3.20
  -9  -1   5   17.70    2.80
   9  -1  -5   25.40    4.10
  10   1  -5   58.59    5.00
 -10   1   5   77.19    5.60
  10  -1   5   59.39    5.70
  10   1  -5   80.69    7.40
 -10  -1  -5   68.09    5.50
  10  -1  -5   60.59    7.80
 -10  -1   5   66.79    5.20
 -10   1  -5   72.49    5.60
 -11  -1  -5    9.50    3.10
 -11   1   5    9.80    3.00
  11   1  -5    9.30    3.00
 -11   1  -5    7.90    2.90
 -11  -1   5    6.30    2.80
 -12  -1  -5   15.30    4.00
 -12   1   5   15.50    3.90
 -12  -1   5   16.90    3.80
 -12   1  -5    7.10    3.40
   0   2   5 1662.63   54.59
   0  -2   5 1678.83   54.79
   0   2  -5 1636.94   54.79
   0  -2  -5 1665.33   54.69
   0  -2  -5 1666.03   54.59
  -1  -2  -5 1392.36   46.60
   1   2  -5 1400.06   46.30
   1   2  -5 1516.25   46.90
  -1   2   5 1311.57   47.20
  -1  -2  -5 1420.46   46.60
   1  -2   5 1383.26   46.40
   1  -2   5 1384.36   46.80
  -1  -2   5 1438.86   46.30
   1  -2  -5 1407.76   46.60
  -1   2  -5 1408.46   46.90
   1  -2  -5 1371.26   47.80
  -1  -2   5 1583.64   46.90
  -1   2  -5 1381.36   46.40
  -2   2   5  646.14   22.40
  -2  -2  -5  638.64   22.10
   2   2  -5  755.32   22.20
  -2  -2  -5  645.24   22.40
   2  -2   5  637.34   22.60
   2   2  -5  650.03   22.50
   2  -2  -5  634.94   22.70
   2   2   5  672.13   22.40
   2  -2  -5  658.23   22.50
  -2  -2   5  738.23   22.30
  -2  -2   5  711.83   23.60
  -2   2  -5  659.33   22.60
  -2   2  -5  656.53   22.30
   3  -2   5  410.26   14.00
   3   2  -5  400.36   14.10
  -3  -2  -5  398.66   14.10
   3   2  -5  405.26   13.90
   3  -2   5  410.06   14.30
   3  -2  -5  418.86   14.10
   3  -2  -5  411.26   14.20
  -3  -2   5  407.56   13.90
   3  -2  -5  403.76   14.40
  -3   2  -5  403.26   14.20
   3   2   5  417.76   14.10
   4  -2   5   35.50    2.20
   4   2  -5   35.80    2.20
   4   2  -5   38.30    2.30
   4  -2   5   36.40    2.60
  -4  -2  -5   37.10    2.40
  -4   2   5   36.90    2.40
   4  -2  -5   31.90    2.30
  -4  -2   5   33.90    2.20
   4  -2  -5   39.60    2.80
  -4   2  -5   31.20    2.30
  -4   2  -5   33.60    2.50
   4  -2  -5   37.60    2.30
   4   2   5   35.50    2.30
  -5   2   5   70.99    3.70
  -5  -2  -5   69.59    3.60
   5   2  -5   70.49    3.50
   5  -2   5   68.59    3.40
  -5   2  -5   65.29    3.60
   5   2   5   66.89    3.50
   5  -2  -5   65.19    3.50
  -5   2  -5   65.99    3.60
  -5  -2   5   67.39    3.50
   5  -2  -5   69.89    4.10
   6  -2   5    5.00    1.70
   6  -2   5    6.90    1.30
  -6   2   5    6.50    1.40
   6   2  -5    4.60    1.40
  -6  -2  -5    5.10    1.30
   6   2  -5    1.60    1.40
  -6   2  -5    6.60    1.40
   6   2   5    6.10    1.30
   6  -2  -5    2.80    2.00
   6  -2  -5    3.80    1.30
  -6  -2   5    6.30    1.50
  -7  -2  -5    5.20    1.50
   7   2  -5    2.30    1.80
   7  -2   5    3.80    2.00
   7  -2   5    5.70    1.50
  -7   2   5    3.40    1.50
   7   2  -5    3.00    1.70
   7   2  -5    2.00    1.50
  -7   2  -5    4.70    1.60
  -7   2  -5    3.00    1.60
  -7  -2   5    2.50    1.50
   7  -2  -5    3.40    2.50
   7   2   5    1.50    1.40
   7  -2  -5    4.80    1.60
   8   2  -5    4.60    2.40
   8   2  -5    4.60    1.80
  -8   2   5    5.30    1.80
  -8  -2  -5    6.10    1.80
   8  -2   5    8.90    2.50
  -8   2  -5    6.00    1.80
  -8  -2   5    3.80    2.00
   8  -2  -5    6.90    3.20
   9   2  -5   10.50    3.10
   9  -2   5    9.40    3.00
   9   2  -5    9.70    2.50
  -9  -2  -5    8.20    2.40
   9  -2  -5    8.00    3.70
  -9  -2   5    5.80    2.20
  -9   2  -5    8.50    2.60
  10   2  -5   30.40    3.40
  10  -2   5   37.30    4.40
 -10   2   5   41.00    4.80
  10   2  -5   29.30    4.50
 -10  -2  -5   35.80    4.60
 -10   2  -5   34.40    4.50
 -10  -2   5   38.40    4.50
  10  -2  -5   32.80    5.40
 -11   2   5   55.49    5.90
 -11  -2  -5   62.39    5.70
  11   2  -5   51.29    5.00
 -11   2  -5   55.79    5.80
 -11  -2   5   52.99    5.50
 -12  -2  -5    4.20    3.20
 -12   2   5    6.40    3.30
  12  -2  -5    7.10    3.50
 -12   2  -5    2.60    3.10
 -12  -2   5    3.40    3.30
   0  -3  -5   57.39    2.70
   0  -3   5   57.69    2.80
   0   3   5   56.59    2.50
   0   3   5   56.69    2.70
   0  -3  -5   54.39    2.50
   0   3  -5   56.39    2.90
   1   3  -5 1032.20   31.80
  -1   3   5  977.00   32.30
  -1  -3  -5  966.20   32.20
  -1  -3  -5  961.20   32.20
   1  -3   5  957.60   32.50
   1   3  -5  983.20   32.50
  -1   3   5  941.71   32.50
   1  -3   5  957.90   32.00
  -1   3  -5  966.90   32.00
   1  -3  -5  984.80   32.60
   1  -3  -5  982.60   32.30
  -1  -3   5 1017.10   32.50
  -1   3  -5  967.00   32.60
   1   3   5  958.50   32.20
  -1  -3   5  946.41   31.80
   1   3   5  945.01   32.20
  -2  -3  -5   95.19    4.00
  -2   3   5   99.19    4.40
   2  -3   5  101.19    4.30
   2   3  -5  105.19    3.70
   2   3  -5  100.59    4.20
   2  -3   5  110.49    4.50
  -2   3   5   96.49    4.10
  -2  -3  -5   95.89    3.70
  -2  -3   5  102.89    4.10
  -2  -3   5  104.59    3.70
   2  -3  -5   95.99    4.80
  -2   3  -5   97.39    4.40
  -2   3  -5   91.99    3.80
   2  -3  -5  100.39    4.10
   3   3  -5  150.18    5.80
   3  -3   5  154.18    5.70
   3   3  -5  145.89    5.50
  -3   3   5  146.39    6.10
  -3  -3  -5  155.18    5.80
   3  -3  -5  154.58    5.80
   3   3   5  153.68    5.80
   3  -3  -5  146.79    6.20
   3  -3  -5  146.69    5.80
  -3  -3   5  142.99    5.50
  -3  -3   5  149.09    5.70
  -3   3  -5  144.19    6.00
  -4   3   5    2.60    1.20
   4   3  -5    1.60    0.80
   4   3  -5   -0.50    0.90
   4  -3   5    2.20    1.30
  -4  -3  -5    2.00    1.00
   4  -3  -5    1.50    1.30
  -4  -3   5    2.10    0.90
   4  -3  -5    2.30    1.00
   4  -3  -5    2.20    1.00
  -4   3  -5    1.40    0.90
   4   3   5    3.00    0.90
  -5   3   5  208.08    8.20
  -5  -3  -5  205.48    8.10
   5   3  -5  218.88    7.90
   5  -3   5  219.08    8.10
   5  -3   5  216.18    8.40
  -5   3  -5  211.88    8.30
  -5   3  -5  206.88    8.10
   5  -3  -5  204.98    8.10
   5  -3  -5  198.58    8.10
  -5  -3   5  209.08    7.90
   5  -3  -5  200.68    8.70
   5   3   5  201.98    8.00
   6   3  -5   51.89    3.30
   6  -3   5   52.19    3.10
   6   3  -5   48.40    3.10
   6  -3   5   53.29    4.00
  -6   3   5   50.49    3.40
  -6  -3  -5   46.80    3.30
   6   3   5   51.39    3.20
  -6   3  -5   51.89    3.70
  -6   3  -5   53.69    3.40
   6  -3  -5   59.19    4.70
  -6  -3   5   45.70    3.20
   6  -3  -5   45.90    3.30
   6  -3  -5   49.70    3.40
  -7   3   5   60.39    4.00
   7  -3   5   60.99    4.80
   7   3  -5   63.49    3.70
   7   3  -5   64.09    4.00
   7   3  -5   54.49    4.00
  -7  -3  -5   56.69    3.90
   7  -3  -5   59.29    5.50
  -7   3  -5   55.59    3.90
  -7  -3   5   60.29    3.80
  -7   3  -5   60.69    4.10
   7  -3  -5   62.79    4.00
  -8  -3  -5   35.00    3.60
   8  -3   5   42.60    4.90
  -8   3   5   38.50    3.80
   8   3  -5   37.80    3.40
   8   3  -5   37.50    4.10
  -8  -3   5   28.60    3.60
  -8   3  -5   32.70    3.70
  -8   3  -5   42.10    3.80
   8  -3  -5   51.09    6.00
  -9   3   5   92.39    5.70
   9   3  -5   85.99    5.10
   9  -3   5   82.99    6.70
  -9  -3  -5   85.79    5.50
   9   3  -5   91.19    6.00
  -9   3  -5   89.29    5.40
   9  -3  -5   86.59    5.60
  -9   3  -5   89.49    5.60
   9  -3  -5   78.19    7.70
  -9  -3   5   87.69    5.40
 -10   3   5   44.80    4.80
  10  -3   5   52.29    6.80
 -10  -3  -5   39.10    4.80
  10   3  -5   43.40    4.40
  10  -3  -5   49.60    5.00
 -10   3  -5   42.60    4.80
  10  -3  -5   54.49    8.30
 -10  -3   5   37.70    4.80
 -11   3   5    6.20    3.00
 -11  -3  -5    2.90    3.00
 -11  -3   5   -1.30    2.60
 -11   3  -5    1.00    2.70
  11  -3  -5    2.30    3.20
 -12   3   5    2.90    3.40
 -12  -3  -5   15.10    4.10
 -12  -3   5    5.10    3.30
  12  -3  -5    5.30    3.60
 -12   3  -5   10.60    3.40
   0   4   5 1302.27   44.10
   0  -4   5 1349.66   43.40
   0   4   5 1325.57   43.80
   0   4  -5 1368.96   44.30
   0  -4   5 1336.07   43.40
   0  -4   5 1291.27   44.30
   0  -4  -5 1296.47   43.80
   0  -4  -5 1338.17   44.10
  -1   4   5  350.76   12.40
  -1  -4  -5  357.96   12.00
   1   4  -5  353.16   12.40
   1  -4   5  342.37   11.70
  -1  -4  -5  357.86   12.20
   1   4  -5  355.06   11.50
   1  -4   5  350.96   11.70
  -1  -4   5  349.57   11.50
   1  -4  -5  300.57   13.30
  -1   4  -5  359.56   12.60
  -1  -4   5  351.56   12.30
   1  -4  -5  345.47   12.00
  -1   4  -5  342.07   11.70
   1   4   5  346.57   12.10
   2   4  -5   97.29    3.50
  -2   4   5   93.29    4.40
   2  -4   5   97.49    4.40
  -2  -4  -5   91.59    4.30
  -2   4   5   94.59    3.90
   2   4  -5   94.29    4.10
   2  -4   5   98.49    3.70
  -2  -4  -5   94.99    3.80
   2   4   5   95.89    3.90
  -2   4  -5   96.19    3.70
  -2  -4   5   96.29    3.50
   2   4   5   89.29    3.70
  -2  -4   5   99.99    4.10
   2  -4  -5   88.79    3.90
   2  -4  -5   93.19    4.50
  -3   4   5  284.47   10.80
  -3  -4  -5  283.57   10.40
   3  -4   5  309.27   10.20
   3   4  -5  288.27   10.00
   3  -4   5  311.87   10.90
  -3  -4  -5  286.97    9.80
   3   4  -5  285.47   10.50
  -3   4  -5  284.77   10.80
   3  -4  -5  285.67   10.40
   3  -4  -5  286.67   10.90
   3   4   5  289.17   10.30
  -3  -4   5  275.97   10.80
   3   4   5  277.57    9.80
  -3  -4   5  289.57   10.00
   3  -4  -5  286.37   10.40
   4  -4   5   31.30    2.20
   4  -4   5   24.80    3.00
   4   4  -5   30.20    2.40
  -4   4   5   32.60    2.80
  -4  -4  -5   26.20    2.20
   4   4  -5   28.10    2.00
  -4   4  -5   25.30    2.10
   4  -4  -5   29.70    2.30
   4   4   5   25.20    2.00
  -4  -4   5   28.60    2.00
   4  -4  -5   27.40    2.20
  -4  -4   5   29.10    2.20
   4  -4  -5   28.00    3.00
  -4   4  -5   21.60    2.80
  -5   4   5  254.57   10.10
  -5  -4  -5  259.27    9.80
   5   4  -5  267.87    9.60
   5  -4   5  253.87    9.70
   5  -4   5  257.27   10.20
  -5   4  -5  251.47   10.10
   5  -4  -5  255.97    9.90
   5  -4  -5  274.17    9.90
   5  -4  -5  264.57   10.60
  -5  -4   5  253.57    9.50
  -5   4  -5  254.57    9.70
   5   4   5  260.67    9.70
   6  -4   5  191.68    7.50
  -6  -4  -5  182.58    7.50
   6  -4   5  185.28    8.10
   6   4  -5  176.18    7.20
   6   4  -5  179.78    7.30
   6   4   5  174.98    7.30
  -6  -4   5  176.28    7.30
   6  -4  -5  175.58    7.40
   6  -4  -5  181.48    7.50
   6  -4  -5  184.38    8.60
  -6   4  -5  178.88    7.80
  -6   4  -5  174.28    7.40
   7   4  -5   26.90    3.00
   7  -4   5   27.40    3.40
   7   4  -5   33.50    3.20
  -7  -4  -5   31.20    3.20
  -7   4   5   30.10    3.30
  -7   4  -5   30.70    3.70
   7  -4  -5   30.30    3.80
  -7   4  -5   32.50    3.10
  -7  -4   5   25.80    3.00
   7  -4  -5   31.90    3.20
   8   4  -5   33.90    3.90
   8  -4   5   28.80    3.80
  -8   4   5   21.40    2.90
  -8  -4  -5   29.70    3.50
   8   4  -5   28.40    3.30
  -8  -4   5   34.90    3.70
   8  -4  -5   22.10    2.90
  -8   4  -5   22.30    2.90
   8  -4  -5   29.20    4.30
  -8   4  -5   35.50    4.00
  -9   4   5   49.40    5.30
  -9  -4  -5   61.39    4.90
   9  -4   5   69.99    6.90
   9   4  -5   72.39    5.30
   9   4  -5   70.79    4.60
   9  -4  -5   49.60    5.20
   9  -4  -5   53.39    6.20
  -9   4  -5   60.79    5.00
  -9   4  -5   64.79    5.30
  -9  -4   5   78.29    5.10
  10  -4   5   30.90    5.50
  10   4  -5   26.70    3.10
 -10   4   5   20.50    3.60
 -10  -4  -5   32.30    4.40
  10  -4  -5   26.80    3.70
 -10  -4   5   27.10    3.60
 -10   4  -5   26.00    3.50
 -11  -4  -5   66.49    6.00
  11  -4  -5   58.39    5.70
 -11  -4   5   41.70    4.70
 -11   4  -5   52.39    5.60
 -12  -4  -5    1.00    3.50
 -12  -4   5    5.80    3.40
  12  -4  -5    5.80    3.50
 -12   4  -5    5.30    3.40
   0   5  -5   53.39    4.00
   0   5  -5   59.19    2.10
   0  -5   5   55.29    2.10
   0   5   5   53.39    2.60
   0  -5   5   58.49    3.20
   0  -5  -5   56.49    3.50
   0   5   5   56.29    3.10
  -1   5   5  254.57    9.10
   1  -5   5  255.27    8.80
  -1   5   5  257.57    9.70
  -1  -5  -5  260.97    9.40
   1  -5   5  259.17    8.80
   1  -5   5  265.37    9.70
   1   5  -5  257.47    8.60
  -1  -5   5  260.07    8.60
  -1  -5   5  257.37    9.50
  -1   5  -5  258.17    9.80
   1   5   5  251.07    9.30
   1   5   5  256.57    9.10
   1  -5  -5  239.28    9.20
  -2  -5  -5  147.49    6.00
   2  -5   5  153.28    6.50
   2   5  -5  156.48    5.50
  -2   5   5  155.48    6.50
  -2  -5  -5  160.68    6.00
   2  -5   5  155.08    5.70
   2  -5   5  162.38    5.70
  -2   5   5  155.48    5.90
  -2  -5   5  152.08    6.20
   2  -5  -5  153.48    6.60
   2   5   5  159.88    5.90
  -2   5  -5  153.18    5.70
  -2  -5   5  152.68    5.50
   2   5   5  150.38    5.90
   2  -5  -5  155.48    6.00
  -2   5  -5  151.98    6.70
  -3  -5  -5  147.49    6.00
   3  -5   5  161.38    5.90
   3   5  -5  149.29    5.60
   3  -5   5  178.58    6.80
  -3   5   5  153.78    6.10
  -3  -5  -5  146.99    5.70
  -3   5   5  150.38    6.60
  -3   5  -5  154.98    5.90
   3  -5  -5  150.18    6.10
   3   5   5  154.38    6.00
  -3  -5   5  152.28    6.20
  -3   5  -5  159.28    6.70
  -3  -5   5  143.69    5.60
   3   5   5  145.59    5.60
   3  -5  -5  152.68    6.70
   3  -5  -5  147.89    6.10
   4   5  -5  188.98    7.20
  -4   5   5  196.08    8.20
  -4  -5  -5  201.48    7.70
   4  -5   5  198.58    7.50
   4  -5   5  203.88    8.40
   4   5  -5  175.68    8.20
   4  -5  -5  205.18    8.40
   4  -5  -5  201.58    7.70
  -4   5  -5  196.08    7.50
   4   5   5  201.78    7.60
   4  -5  -5  198.98    7.70
  -4   5  -5  190.88    8.20
  -4  -5   5  201.08    7.60
  -4  -5   5  195.08    7.30
   5  -5   5   28.10    3.70
   5   5  -5   29.90    2.40
  -5   5   5   29.70    3.30
   5  -5   5   32.40    2.70
   5   5  -5   32.00    2.80
  -5  -5  -5   30.90    2.70
  -5   5  -5   31.70    3.60
   5  -5  -5   33.10    2.70
   5  -5  -5   31.10    2.70
   5  -5  -5   37.90    4.10
  -5  -5   5   28.10    2.20
   5   5   5   30.90    2.40
  -5   5  -5   29.80    2.60
   6   5  -5   -0.60    1.40
  -6  -5  -5    0.60    1.50
   6  -5   5   -0.50    1.40
   6  -5   5    2.00    2.20
   6   5  -5    1.90    1.50
  -6   5   5    0.50    1.70
  -6   5  -5    2.50    2.00
   6  -5  -5    0.70    1.50
  -6   5  -5   -2.00    1.20
  -6  -5   5   -1.60    1.10
   6  -5  -5    1.20    1.30
   6   5   5   -0.40    1.20
   6  -5  -5    1.20    2.50
  -7  -5  -5   19.00    2.60
   7  -5   5   15.10    3.30
   7   5  -5   22.30    2.90
   7   5  -5   16.60    2.40
  -7  -5   5   17.00    2.30
   7  -5  -5   17.50    3.70
   7  -5  -5   15.00    2.50
  -7   5  -5   16.40    2.80
  -7   5  -5   20.50    2.60
  -8  -5  -5  106.29    5.90
   8   5  -5  114.49    5.60
   8  -5   5   93.09    7.50
   8  -5  -5   99.99    8.20
   8  -5  -5  114.39    6.10
  -8   5  -5  113.39    6.00
  -8   5  -5  112.69    6.40
  -8  -5   5  103.89    5.80
   9   5  -5   27.60    3.00
   9   5  -5   24.00    3.20
  -9  -5  -5   26.20    3.30
   9  -5   5   27.60    4.70
   9  -5  -5   25.70    4.30
  -9  -5   5   32.50    4.20
  -9   5  -5   27.40    4.10
  -9   5  -5   29.00    3.50
 -10  -5  -5   10.10    2.80
  10   5  -5    6.70    2.50
  10  -5   5   11.90    5.80
 -10   5  -5   12.80    3.40
 -10   5  -5   10.50    2.90
 -10  -5   5    6.90    2.80
  10  -5  -5   14.50    3.20
 -11  -5  -5   11.20    3.40
  11  -5  -5    9.90    3.40
 -11  -5   5   18.00    3.40
 -11   5  -5   17.00    3.60
 -12  -5  -5    5.30    3.70
 -12  -5   5    1.40    3.50
  12  -5  -5   -2.80    3.40
 -12   5  -5    7.10    3.60
   0   6  -5  137.99    4.80
   0   6   5  135.49    5.90
   0  -6  -5  139.99    5.90
   0  -6   5  139.69    6.00
   0   6  -5  135.59    6.10
   0  -6  -5  132.29    5.30
   0   6   5  137.19    5.30
   0  -6   5  139.49    4.80
  -1   6   5  115.99    4.60
  -1  -6  -5  111.59    5.00
  -1  -6  -5  112.19    4.60
   1  -6   5  119.19    5.30
   1  -6   5  113.49    4.20
   1   6  -5  112.09    4.00
  -1   6   5  113.59    5.20
   1  -6   5  111.49    4.20
   1   6  -5  103.49    5.20
   1   6   5  109.09    5.40
   1   6   5  113.69    4.50
  -1   6  -5  114.29    5.50
  -1  -6   5  112.39    4.00
   1  -6  -5  115.39    5.30
   1  -6  -5  107.99    4.60
  -1  -6   5  111.49    5.10
  -2   6   5  525.55   19.00
  -2  -6  -5  530.65   18.40
   2   6  -5  544.35   17.90
   2  -6   5  539.85   18.10
   2  -6   5  550.14   19.10
  -2  -6  -5  529.25   18.40
   2   6  -5  531.95   18.80
   2  -6   5  544.15   18.10
  -2   6   5  534.55   18.40
   2  -6  -5  522.85   19.10
  -2  -6   5  529.65   17.90
   2  -6  -5  532.95   18.40
   2   6   5  532.55   18.30
  -2  -6   5  539.45   18.70
  -2   6  -5  526.15   19.10
   2   6   5  535.95   18.40
  -3  -6  -5   39.20    2.40
   3   6  -5   38.80    2.10
   3  -6   5   40.40    2.40
   3  -6   5   42.00    3.40
   3  -6   5   39.60    2.40
  -3   6   5   38.80    3.20
   3   6  -5   36.90    2.90
  -3   6   5   36.20    2.50
  -3   6  -5   37.20    3.50
   3  -6  -5   37.80    3.40
  -3  -6   5   38.50    2.10
  -3  -6   5   37.00    2.90
   3   6   5   39.80    2.50
   3  -6  -5   35.40    2.60
  -3   6  -5   37.50    2.40
   3   6   5   37.90    2.40
   4  -6   5  396.16   14.10
   4  -6   5  413.96   15.00
  -4  -6  -5  397.36   13.60
  -4  -6  -5  403.16   14.20
   4   6  -5  408.06   14.40
  -4   6   5  386.36   14.90
   4   6  -5  395.76   13.80
  -4   6  -5  393.86   15.00
   4  -6  -5  400.16   14.30
  -4  -6   5  396.76   14.20
  -4   6  -5  392.76   14.10
   4   6   5  388.36   13.60
   4  -6  -5  395.96   15.00
   4   6   5  400.86   14.20
   4  -6  -5  400.56   14.30
  -4  -6   5  389.26   13.80
  -5  -6  -5  153.98    6.50
  -5   6   5  156.38    7.30
   5  -6   5  145.79    7.40
   5   6  -5  159.18    6.30
   5   6  -5  157.58    6.70
   5  -6   5  158.48    6.50
  -5   6  -5  157.18    7.40
  -5  -6   5  152.48    6.40
   5  -6  -5  150.78    6.70
   5  -6  -5  155.18    7.70
   5  -6  -5  151.78    6.50
   5   6   5  155.38    6.60
  -5   6  -5  156.28    6.50
  -5  -6   5  151.08    6.20
   6  -6   5   47.70    5.10
  -6  -6  -5   62.59    3.80
   6  -6   5   51.59    3.90
   6   6  -5   53.39    3.60
  -6   6   5   63.59    4.70
   6   6  -5   55.59    3.80
   6  -6  -5   63.09    4.00
   6  -6  -5   68.39    5.70
  -6   6  -5   49.70    3.70
  -6   6  -5   55.49    4.70
   6   6   5   56.29    3.80
  -6  -6   5   58.99    3.50
   6  -6  -5   59.39    3.90
  -7   6   5   47.30    4.50
  -7  -6  -5   46.40    3.70
   7  -6   5   47.40    4.80
   7   6  -5   42.20    3.70
   7   6  -5   34.30    3.60
  -7   6  -5   38.60    4.60
  -7  -6   5   43.80    3.60
   7  -6  -5   44.00    5.10
   7  -6  -5   40.90    3.80
  -7   6  -5   40.10    3.70
  -8  -6  -5  180.08    8.30
   8   6  -5  179.88    7.80
   8  -6   5  169.98    9.90
  -8   6  -5  179.18    8.30
   8  -6  -5  179.88    8.50
  -8   6  -5  188.18    9.00
  -8  -6   5  185.38    8.10
   9   6  -5   29.70    4.00
   9   6  -5   30.70    3.50
   9  -6   5   27.80    5.50
  -9   6  -5   31.20    4.00
  -9  -6   5   30.20    3.40
   9  -6  -5   31.70    4.40
  10   6  -5   35.50    4.60
 -10  -6  -5   32.70    3.80
 -10  -6   5   33.90    4.10
 -10   6  -5   38.50    4.70
 -10   6  -5   35.70    4.90
  10  -6  -5   32.30    4.00
 -11  -6  -5   29.10    4.00
  11  -6  -5   20.90    4.00
 -11  -6   5   18.20    3.60
 -11   6  -5   22.60    4.00
   0   7  -5  202.48    8.50
   0  -7  -5  212.18    8.40
   0   7   5  205.78    8.40
   0   7  -5  210.38    7.20
   0  -7   5  204.38    8.40
   0  -7   5  203.98    7.20
   0   7   5  211.48    7.70
   0  -7  -5  203.48    7.70
  -1  -7  -5  440.56   15.70
   1  -7   5  444.16   14.80
  -1   7   5  425.26   15.80
  -1  -7  -5  432.86   15.20
  -1   7   5  427.96   15.20
   1  -7   5  440.36   14.70
   1  -7   5  450.25   16.00
   1   7  -5  438.26   14.60
   1   7  -5  428.46   15.90
  -1   7  -5  419.26   16.00
  -1  -7   5  446.16   14.60
   1   7   5  433.06   15.10
   1   7   5  437.66   15.60
   1  -7  -5  421.86   15.20
   1  -7  -5  431.46   15.90
  -1  -7   5  445.96   15.80
  -2  -7  -5  135.39    5.80
   2   7  -5  136.09    5.60
  -2   7   5  132.09    6.20
  -2   7   5  126.19    5.40
   2  -7   5  130.09    5.10
   2  -7   5  127.09    5.10
  -2  -7  -5  131.59    5.40
   2  -7   5  130.09    6.30
   2   7  -5  123.59    6.00
   2  -7  -5  131.39    5.40
  -2   7  -5  130.39    6.30
  -2  -7   5  135.79    6.00
  -2  -7   5  125.29    4.80
   2  -7  -5  129.89    6.30
   2   7   5  134.99    5.40
  -3  -7  -5  203.38    7.90
  -3  -7  -5  210.48    8.00
   3  -7   5  221.28    9.00
  -3   7   5  206.28    8.80
   3  -7   5  207.98    7.80
   3  -7   5  210.98    7.80
  -3   7   5  203.48    8.00
   3   7  -5  205.38    8.50
  -3  -7   5  202.28    7.50
  -3   7  -5  196.78    8.90
   3   7   5  212.18    8.00
   3   7   5  208.48    8.00
  -3  -7   5  221.28    8.50
   3  -7  -5  205.78    8.00
   4  -7   5  214.28    8.20
  -4  -7  -5  199.48    8.30
  -4   7   5  206.88    9.20
   4   7  -5  216.98    8.70
  -4  -7  -5  221.38    8.30
   4   7  -5  221.28    8.00
   4  -7   5  221.98    8.30
   4  -7   5  234.88    9.50
   4  -7  -5  212.58    8.40
  -4  -7   5  222.08    8.50
   4   7   5  210.68    8.30
   4  -7  -5  210.98    8.50
   4   7   5  194.58    7.90
  -4  -7   5  213.88    7.90
  -4   7  -5  220.58    9.50
   5  -7   5  191.28    7.60
  -5  -7  -5  189.78    7.60
   5  -7   5  189.08    7.60
   5   7  -5  175.68    7.80
  -5  -7  -5  191.88    6.70
   5   7  -5  183.98    7.20
  -5   7   5  183.38    8.50
   5  -7   5  184.58    8.80
   5  -7  -5  178.88    8.90
   5   7   5  183.88    6.80
  -5  -7   5  181.58    7.50
   5  -7  -5  184.98    7.70
  -5   7  -5  189.58    8.70
  -5   7  -5  180.78    7.50
   5   7   5  179.58    7.60
   5  -7  -5  185.48    7.70
  -5  -7   5  184.58    7.20
  -6  -7  -5  146.39    6.60
   6  -7   5  138.59    8.00
   6   7  -5  147.29    6.30
   6   7  -5  144.39    6.60
  -6   7   5  144.59    7.50
   6  -7   5  143.29    6.70
  -6  -7   5  144.19    6.20
   6  -7  -5  139.09    8.30
  -6   7  -5  146.69    6.60
   6  -7  -5  149.49    6.80
  -6   7  -5  147.39    7.60
   6   7   5  136.59    6.50
   7  -7   5   47.80    5.20
   7   7  -5   56.89    4.30
  -7  -7  -5   53.79    4.20
  -7   7   5   67.49    5.40
   7   7  -5   47.70    4.20
  -7   7  -5   48.40    5.30
   7  -7  -5   59.09    4.30
  -7   7  -5   48.20    4.20
  -7  -7   5   56.49    3.90
  -8  -7  -5   34.60    3.90
   8   7  -5   39.80    4.20
  -8   7   5   38.40    4.40
  -8   7  -5   45.70    5.40
   8  -7  -5   36.00    4.30
  -8   7  -5   36.60    4.30
  -8  -7   5   33.70    4.00
   9   7  -5   19.20    2.90
  -9  -7  -5   13.80    2.90
  -9   7  -5   16.20    3.10
  -9  -7   5   17.10    2.90
   9  -7  -5   19.80    3.30
  -9   7  -5   19.10    3.80
 -10  -7  -5   26.10    3.50
 -10  -7   5   30.90    3.90
 -10   7  -5   30.10    3.90
 -10   7  -5   29.60    4.50
  10  -7  -5   24.30    3.70
 -11  -7  -5    5.50    3.20
  11  -7   5    8.10    3.50
  11  -7  -5    4.00    3.40
 -11  -7   5    0.80    3.20
 -11   7  -5    2.10    4.20
 -11   7  -5    6.00    3.40
   0   8  -5  115.19    4.50
   0  -8   5  103.79    4.10
   0   8   5  107.89    5.60
   0  -8  -5  105.09    5.50
   0  -8  -5  109.69    4.70
   0   8   5  109.29    4.70
   0   8  -5  116.99    5.80
   0  -8   5  114.79    5.60
  -1   8   5  518.75   18.00
   1   8  -5  527.75   18.90
  -1  -8  -5  502.35   18.50
   1  -8   5  519.25   17.60
   1  -8   5  517.45   17.60
   1  -8   5  526.35   18.90
  -1  -8  -5  517.85   18.00
  -1   8   5  513.15   18.80
   1   8   5  525.05   18.60
  -1   8  -5  524.35   19.00
  -1  -8   5  527.55   17.40
   1  -8  -5  496.05   18.80
  -1  -8   5  542.85   18.80
   1  -8  -5  503.75   18.00
   1   8   5  520.45   18.00
   2  -8   5   74.89    4.90
   2  -8   5   77.69    3.50
  -2  -8  -5   76.69    3.80
   2   8  -5   83.99    3.30
  -2  -8  -5   77.09    4.50
   2   8  -5   79.19    4.70
  -2   8   5   77.99    3.90
   2  -8   5   83.29    3.60
  -2   8   5   79.69    4.80
  -2   8  -5   83.29    5.00
  -2  -8   5   79.39    3.30
   2  -8  -5   82.59    4.00
   2   8   5   77.29    3.80
   2   8   5   75.69    4.30
   2  -8  -5   83.99    5.00
  -2  -8   5   81.99    4.70
   3  -8   5  379.86   14.20
   3   8  -5  367.96   12.60
   3   8  -5  358.96   13.70
   3  -8   5  356.26   12.80
  -3  -8  -5  352.66   13.00
  -3  -8  -5  367.36   13.20
  -3   8   5  363.36   14.10
  -3   8   5  359.46   13.10
   3  -8   5  370.46   12.90
   3  -8  -5  349.57   14.10
   3  -8  -5  350.16   13.10
  -3  -8   5  367.46   13.50
  -3   8  -5  361.76   14.20
   3   8   5  362.96   13.10
   3   8   5  361.36   13.30
   4  -8   5  167.68    8.00
  -4   8   5  152.38    7.60
   4  -8   5  152.68    6.40
   4  -8   5  160.28    6.50
  -4  -8  -5  158.88    6.60
   4   8  -5  155.48    7.10
   4   8  -5  152.58    6.20
   4   8   5  156.78    6.60
  -4  -8   5  147.29    6.90
   4  -8  -5  150.68    6.70
   4  -8  -5  162.58    7.80
   4  -8  -5  155.98    6.70
  -4   8  -5  165.18    7.90
   4   8   5  155.78    6.50
  -4  -8   5  151.88    6.10
  -5   8   5   15.00    2.70
  -5  -8  -5   13.60    2.00
   5   8  -5   15.40    2.50
  -5  -8  -5   18.80    2.40
   5   8  -5   15.50    1.90
   5  -8   5   13.70    2.10
   5  -8   5   19.40    3.50
   5  -8   5   14.40    2.10
  -5  -8   5   13.40    2.20
   5   8   5   14.70    2.10
  -5  -8   5   17.10    1.90
   5  -8  -5   15.80    3.20
   5  -8  -5   14.30    2.20
   5  -8  -5   16.40    2.30
  -5   8  -5   14.90    2.90
   5   8   5   16.00    1.80
   6  -8   5   16.30    2.60
  -6  -8  -5   17.90    2.50
   6  -8   5   15.90    2.30
   6   8  -5   11.70    2.50
   6   8  -5   14.20    2.30
   6  -8   5   10.70    3.50
  -6   8   5   19.60    3.10
  -6   8  -5   14.40    3.20
  -6  -8   5   16.00    2.10
   6  -8  -5   20.80    2.70
  -6  -8   5   17.90    2.40
   7   8  -5   34.60    4.20
  -7  -8  -5   41.00    4.00
   7   8  -5   41.30    4.10
  -7   8   5   46.60    5.50
   7  -8   5   36.90    4.00
  -7  -8   5   35.70    3.50
   7  -8  -5   39.80    4.10
  -7   8  -5   42.50    4.70
  -7   8  -5   31.50    3.90
   8   8  -5   57.79    4.70
   8  -8   5   44.40    4.80
  -8  -8  -5   54.69    4.60
  -8   8   5   49.40    6.10
  -8   8  -5   55.09    6.10
  -8  -8   5   54.29    4.50
  -8   8  -5   51.09    4.80
   8  -8  -5   48.70    5.60
  -9  -8  -5    4.40    2.60
   9  -8   5    6.10    3.00
   9   8  -5   12.80    3.00
  -9   8  -5    7.80    2.80
  -9   8  -5   12.70    3.60
  -9  -8   5   12.50    2.90
   9  -8  -5   13.50    2.90
 -10  -8  -5   13.80    3.20
  10  -8   5    8.30    3.30
 -10  -8   5   19.20    3.40
 -10   8  -5    8.30    4.30
  10  -8  -5   18.70    3.30
 -10   8  -5   11.60    3.50
  11  -8   5   -2.00    3.20
 -11  -8  -5    3.90    3.30
 -11  -8   5    0.40    3.10
 -11   8  -5    0.80    3.40
 -11   8  -5    3.90    5.50
  11  -8  -5    5.80    3.30
   0   9   5    5.20    1.40
   0  -9  -5    6.80    2.10
   0   9   5    6.80    2.00
   0   9  -5   10.10    2.30
   0  -9   5   10.40    2.10
   0  -9   5   10.60    1.30
   0  -9  -5    6.70    1.40
  -1  -9  -5   26.80    3.50
   1  -9   5   24.00    2.00
  -1   9   5   23.50    2.90
   1  -9   5   17.00    2.50
   1   9  -5   26.60    1.80
   1  -9   5   21.10    2.00
  -1   9   5   24.90    2.40
  -1  -9  -5   21.80    2.20
   1   9  -5   25.90    3.40
   1   9   5   26.50    3.20
   1   9   5   24.80    2.30
  -1   9  -5   24.40    1.90
  -1  -9   5   24.60    1.70
  -1   9  -5   28.50    3.50
   1  -9  -5   22.80    2.20
  -1  -9   5   24.90    2.80
   1  -9  -5   23.90    3.30
   2   9  -5  151.08    6.80
   2  -9   5  181.68    8.10
   2  -9   5  173.28    6.50
  -2  -9  -5  172.28    7.60
  -2   9   5  169.98    7.90
   2   9  -5  163.88    7.70
   2  -9   5  180.08    6.60
  -2   9   5  173.38    7.00
  -2  -9  -5  172.08    6.90
  -2  -9   5  171.18    6.30
  -2   9  -5  177.58    8.30
   2   9   5  173.68    6.90
   2  -9  -5  170.78    7.00
   2  -9  -5  162.18    7.90
  -2  -9   5  172.38    7.70
   2   9   5  169.38    7.50
  -3  -9  -5   54.59    4.10
   3  -9   5   54.09    3.20
   3   9  -5   41.30    4.00
  -3  -9  -5   49.10    3.10
   3  -9   5   46.50    2.90
  -3   9   5   50.39    3.30
   3  -9   5   41.20    4.60
  -3   9   5   48.60    4.40
   3   9  -5   44.80    2.60
  -3  -9   5   43.60    4.00
   3  -9  -5   46.00    4.60
  -3   9  -5   45.20    4.60
   3   9   5   42.30    3.50
  -3  -9   5   42.70    2.60
   3   9   5   44.30    3.20
   3  -9  -5   46.50    3.20
  -4   9   5   74.89    5.40
   4   9  -5   80.79    3.90
   4  -9   5   75.99    4.20
   4   9  -5   68.49    4.90
   4  -9   5   80.29    4.10
  -4  -9  -5   74.99    4.10
  -4  -9  -5   78.69    4.60
  -4  -9   5   74.09    4.90
  -4  -9   5   69.79    3.60
  -4   9  -5   88.49    6.00
   4   9   5   79.19    4.40
   4  -9  -5   69.79    4.40
   4   9   5   71.59    4.30
   4  -9  -5   78.39    4.40
   4  -9  -5   70.59    5.80
   5  -9   5   60.19    6.50
  -5   9   5   54.09    5.00
   5  -9   5   46.00    3.80
   5   9  -5   36.90    4.20
   5  -9   5   49.00    3.60
  -5  -9  -5   52.49    3.70
   5   9  -5   54.19    3.50
   5  -9  -5   49.70    3.70
  -5  -9   5   51.39    4.10
   5   9   5   53.59    4.00
  -5  -9   5   48.30    3.20
  -5   9  -5   47.60    5.30
   5   9   5   43.70    3.50
  -6   9   5  226.08   10.50
   6   9  -5  217.28    9.00
   6   9  -5  222.88    9.60
   6  -9   5  225.88    9.30
  -6  -9  -5  228.38    9.30
   6   9   5  221.38    8.30
  -6   9  -5  223.08   10.70
  -6  -9   5  218.58    9.40
   6  -9  -5  235.08    9.60
  -6  -9   5  223.68    8.90
   7  -9   5  142.39    7.10
   7   9  -5  143.29    7.40
  -7   9   5  151.88    8.40
  -7  -9  -5  143.09    7.00
   7   9  -5  129.29    6.90
  -7  -9   5  140.49    6.60
  -7   9  -5  147.09    8.70
   7  -9  -5  138.69    7.20
   8  -9   5   49.99    4.90
  -8   9   5   35.60    4.80
  -8  -9  -5   46.40    4.60
   8   9  -5   53.99    5.20
  -8   9  -5   48.90    6.20
   8  -9  -5   47.00    4.80
  -8  -9   5   50.49    4.40
   9  -9   5    1.30    2.50
   9   9  -5   -1.70    3.00
  -9   9   5    8.10    5.00
  -9  -9  -5   -1.00    2.50
   9  -9  -5   -2.50    2.50
  -9   9  -5    5.60    3.80
  -9  -9   5    4.70    2.50
 -10  -9  -5   24.40    3.90
  10  -9   5   31.30    4.20
  10  -9  -5   23.90    4.10
 -10  -9   5   20.90    3.80
  11  -9   5   35.80    5.00
 -11  -9  -5   32.90    4.80
 -11   9  -5   42.50    6.40
 -11  -9   5   38.60    4.80
  11  -9  -5   29.50    4.80
   0 -10   5    1.90    2.00
   0  10  -5    1.80    1.00
   0 -10  -5    1.50    1.20
   0  10  -5    5.90    2.10
   0  10   5   -0.80    1.70
   0 -10   5    1.50    1.20
   0  10   5    3.10    1.40
   0 -10  -5    0.70    2.20
  -1 -10  -5  109.79    5.00
   1 -10   5  106.69    4.40
  -1 -10  -5  107.79    6.30
  -1  10   5  110.29    5.10
   1 -10   5  104.89    6.10
   1  10  -5  109.99    4.90
  -1  10   5  106.79    6.20
   1 -10   5  105.59    4.50
   1  10  -5  105.69    6.20
   1 -10  -5  107.19    4.90
  -1  10  -5  104.59    4.50
   1  10   5   95.49    5.80
   1  10   5  106.69    5.00
  -1  10  -5  107.09    6.30
  -1 -10   5  109.09    4.30
  -1 -10   5  108.19    6.20
   1 -10  -5  102.29    6.20
  -2 -10  -5   24.10    2.40
   2 -10   5   27.30    3.50
  -2  10   5   29.10    3.80
   2  10  -5   20.90    2.00
   2 -10   5   25.90    2.40
   2 -10   5   24.90    2.20
   2  10  -5   30.40    3.90
  -2  10   5   25.60    2.80
  -2 -10  -5   26.60    3.10
   2 -10  -5   28.50    2.60
   2  10   5   22.10    2.70
   2  10   5   22.00    2.80
   2 -10  -5   22.20    3.00
  -2  10  -5   24.40    3.50
  -2 -10   5   22.60    3.00
  -3 -10  -5   10.00    1.70
  -3 -10  -5   10.50    2.60
   3  10  -5    9.60    2.50
   3 -10   5    9.10    1.40
   3  10  -5   10.90    1.50
  -3  10   5    8.90    2.00
   3 -10   5    7.70    2.70
  -3  10   5   10.50    2.60
   3 -10   5   10.00    1.70
   3  10   5    8.00    2.20
   3  10   5   11.40    1.90
  -3 -10   5    8.50    1.30
   3 -10  -5    8.80    2.90
  -3 -10   5    8.10    2.30
  -3  10  -5    8.40    2.60
   3 -10  -5   10.00    1.80
  -4  10   5   23.10    3.40
  -4 -10  -5   28.90    3.90
   4 -10   5   30.70    2.80
   4  10  -5   26.60    2.80
   4  10  -5   27.00    3.40
  -4 -10  -5   30.80    2.90
   4 -10   5   25.10    3.10
  -4 -10   5   27.40    3.30
  -4 -10   5   27.50    2.40
   4 -10  -5   22.00    2.90
  -4  10  -5   25.70    3.70
   4 -10  -5   24.30    3.00
   4  10   5   28.80    3.20
   4  10   5   26.90    3.50
  -5  10   5  105.59    6.90
   5 -10   5  113.39    5.80
   5  10  -5  106.49    5.20
  -5 -10  -5  105.39    5.40
   5 -10   5  106.69    5.50
   5  10  -5  102.39    6.20
  -5 -10  -5   99.99    5.40
   5  10   5   98.79    5.30
  -5 -10   5  104.39    4.90
  -5 -10   5  104.39    6.10
   5  10   5  111.79    6.70
  -5  10  -5  110.09    7.40
   5 -10  -5  111.09    5.70
   6  10  -5   84.79    5.10
   6  10  -5   84.79    5.80
  -6 -10  -5   93.69    5.30
   6 -10   5   84.89    5.10
  -6  10   5  100.59    7.00
  -6 -10   5   86.49    4.70
  -6  10  -5   89.59    6.90
   6  10   5   83.29    4.70
  -6 -10   5   89.29    5.70
   6 -10  -5   90.39    5.40
   7 -10   5  109.49    6.00
  -7 -10  -5  107.39    6.00
   7  10  -5   90.09    6.10
  -7  10   5  110.49    7.60
   7  10  -5   90.19    6.30
  -7 -10   5   99.89    5.40
  -7 -10   5   96.99    5.90
   7 -10  -5   99.49    6.10
  -7  10  -5  101.19    8.00
   8 -10   5  142.09    8.50
  -8 -10  -5  127.79    8.90
   8  10  -5  141.39    7.50
  -8  10   5   99.09   12.60
  -8  10  -5  130.09    8.80
  -8 -10   5  133.79    6.90
   8 -10  -5  138.99    7.60
   9  10  -5   10.00    3.20
  -9 -10  -5    3.30    2.80
  -9  10   5   -1.70    3.80
   9 -10   5    3.90    2.90
  -9  10  -5   -4.50    5.60
  -9 -10   5   -1.80    2.60
   9 -10  -5    2.50    2.80
  10 -10   5   12.30    3.70
 -10 -10  -5   14.80    3.70
 -10 -10   5   12.50    3.60
 -10  10  -5   11.00    5.30
  10 -10  -5   16.20    3.90
   0 -11   5   33.70    2.30
   0  11   5   33.30    4.40
   0  11   5   32.90    3.20
   0 -11   5   32.80    4.50
   0  11  -5   36.40    4.50
   0  11  -5   28.20    2.40
   0 -11  -5   38.10    4.90
   0 -11  -5   40.20    2.90
  -1 -11  -5   64.79    5.70
  -1 -11  -5   54.59    3.70
  -1  11   5   70.19    4.10
   1 -11   5   60.49    3.10
  -1  11   5   56.09    5.20
   1 -11   5   65.69    5.30
   1  11  -5   59.29    3.10
   1 -11   5   62.19    3.40
   1  11  -5   63.49    5.20
  -1  11  -5   61.29    3.40
  -1  11  -5   58.09    5.20
   1  11   5   54.19    3.60
   1  11   5   57.19    5.00
   1 -11  -5   63.29    3.70
  -1 -11   5   64.09    3.10
  -1 -11   5   59.29    5.40
   1 -11  -5   57.99    5.40
  -2  11   5   11.50    2.20
   2  11  -5   14.30    3.00
  -2 -11  -5   14.00    3.00
  -2  11   5   13.90    2.80
  -2 -11  -5   14.90    1.90
   2 -11   5   18.20    2.40
   2  11  -5   13.90    1.60
   2 -11   5   15.90    2.00
  -2 -11   5   15.20    1.80
   2 -11  -5   11.70    1.90
  -2 -11   5    9.80    2.90
   2 -11  -5   12.50    4.20
  -2  11  -5   12.60    3.00
   2  11   5   17.10    2.20
   2  11   5   13.30    2.70
  -3  11   5   26.50    3.40
   3 -11   5   27.10    2.60
   3  11  -5   27.60    3.50
  -3 -11  -5   29.10    3.60
   3 -11   5   27.90    3.00
  -3 -11  -5   31.30    2.90
   3  11  -5   26.50    2.60
  -3  11   5   28.70    3.70
  -3  11  -5   28.10    4.10
   3  11   5   35.50    3.30
   3  11   5   28.50    3.30
  -3 -11   5   26.70    2.30
   3 -11  -5   31.00    3.10
  -3 -11   5   29.90    3.70
   4  11  -5   71.09    4.00
   4 -11   5   67.69    4.00
  -4 -11  -5   61.19    5.30
  -4 -11  -5   67.09    4.20
   4  11  -5   74.39    5.60
  -4  11   5   65.29    6.00
   4 -11   5   66.09    4.50
  -4  11  -5   68.09    6.30
   4  11   5   66.39    4.70
  -4 -11   5   72.59    5.80
  -4 -11   5   73.09    3.70
   4  11   5   58.99    4.80
   4 -11  -5   68.29    4.50
   5  11  -5   49.30    4.00
  -5 -11  -5   50.49    4.70
   5 -11   5   39.80    4.50
  -5  11   5   57.49    5.80
   5  11  -5   60.49    5.40
  -5 -11  -5   58.79    4.10
   5 -11   5   56.29    4.00
  -5 -11   5   56.19    5.30
  -5  11  -5   53.19    6.20
   5 -11  -5   48.80    4.10
  -5 -11   5   49.80    3.40
   5  11   5   47.00    4.40
   6 -11   5   13.40    2.60
  -6  11   5   14.30    3.90
   6  11  -5   18.30    2.90
  -6 -11  -5   17.70    2.60
   6  11  -5   17.20    3.30
  -6 -11  -5   12.60    2.50
   6 -11  -5   12.10    2.40
   6  11   5   12.00    2.40
  -6  11  -5   13.90    3.80
  -6 -11   5   13.00    2.20
  -6 -11   5   15.40    3.20
   7  11  -5   30.50    3.80
  -7 -11  -5   25.70    3.00
  -7 -11  -5   34.00    4.20
   7 -11   5   26.20    3.30
   7  11   5   23.90    2.40
  -7  11  -5   26.40    5.00
  -7 -11   5   31.40    3.80
  -7 -11   5   30.00    3.70
  -8 -11  -5    7.60    2.70
   8 -11   5   10.10    3.00
   8  11  -5    6.20    3.40
  -8  11   5   10.50    4.20
  -8 -11   5    8.00    2.60
  -8  11  -5   13.30    4.40
   8 -11  -5   11.00    3.00
  -9  11   5   13.30    4.80
   9 -11   5   15.90    3.60
  -9 -11  -5   13.70    3.50
  -9 -11   5   13.10    3.30
  -9  11  -5   18.70    5.30
   9 -11  -5   13.90    3.50
 -10 -11  -5    0.60    3.20
 -10  11   5    6.50    5.20
  10 -11   5    3.30    3.60
 -10  11  -5    8.20    5.50
  10 -11  -5    2.50    3.60
 -10 -11   5    4.70    3.50
   0  12  -5   40.50    2.90
   0  12   5   35.20    4.80
   0  12   5   40.50    3.80
   0 -12  -5   31.90    4.50
   0 -12  -5   37.30    3.20
   0 -12   5   38.50    2.60
   0  12  -5   39.70    5.10
   1 -12   5   71.99    3.90
   1  12  -5   74.79    3.80
  -1  12   5   74.99    4.70
   1 -12   5   72.59    3.70
  -1  12   5   73.19    5.90
  -1 -12  -5   66.19    6.50
   1  12  -5   81.99    6.10
  -1 -12  -5   69.49    4.30
  -1  12  -5   69.29    6.00
   1  12   5   80.59    5.80
  -1 -12   5   73.59    6.50
  -1  12  -5   73.09    3.90
   1  12   5   68.99    4.50
  -1 -12   5   74.09    3.50
   1 -12  -5   71.69    4.30
  -2 -12  -5   93.49    6.90
   2 -12   5  105.19    4.90
   2 -12   5  103.49    4.60
  -2  12   5   89.89    5.40
  -2 -12  -5   90.79    4.90
   2  12  -5   95.89    4.50
  -2  12   5   97.29    6.70
   2  12  -5   97.29    6.60
  -2  12  -5  108.99    7.10
  -2 -12   5   96.79    6.90
   2  12   5   95.99    5.30
   2 -12  -5   93.89    5.10
   2  12   5   93.39    6.30
  -2 -12   5   95.69    4.30
   3 -12   5   71.19    4.00
  -3  12   5   74.39    6.00
  -3 -12  -5   72.99    6.20
   3 -12   5   66.19    4.40
   3  12  -5   65.79    3.80
   3  12  -5   60.99    5.80
  -3 -12  -5   71.79    4.40
   3  12   5   58.69    5.50
  -3 -12   5   65.39    3.60
  -3 -12   5   67.69    6.30
   3 -12  -5   76.29    4.60
  -3  12  -5   70.49    6.50
   3  12   5   66.69    4.60
   4  12  -5  118.59    7.30
  -4 -12  -5  115.09    7.10
  -4  12   5  107.89    7.70
   4 -12   5  117.09    6.10
   4  12  -5  116.29    5.50
  -4 -12  -5  110.89    5.80
   4 -12   5  111.09    5.70
   4 -12  -5  120.49    6.10
  -4 -12   5  121.59    5.30
  -4  12  -5  121.89    8.00
  -4 -12   5  111.29    7.30
   4  12   5  113.09    6.60
  -5 -12  -5   16.40    2.50
   5  12  -5   11.50    2.40
   5 -12   5   10.80    2.20
  -5 -12  -5   13.20    3.00
   5  12  -5    8.20    3.20
  -5  12   5    9.60    3.60
   5  12   5    9.20    2.70
  -5  12  -5    7.30    3.70
  -5 -12   5   11.10    2.00
  -5 -12   5   12.80    3.40
   5 -12  -5   12.60    2.40
   6  12  -5   12.50    3.10
  -6 -12  -5   15.40    2.80
  -6  12   5    8.60    4.90
   6  12  -5    9.50    3.50
  -6 -12  -5   13.40    3.00
   6 -12   5   13.30    2.70
   6 -12  -5   12.70    2.90
  -6 -12   5   12.90    2.30
  -6 -12   5   17.60    3.50
  -6  12  -5   13.30    4.10
   6  12   5   19.80    2.80
  -7 -12  -5   17.80    3.00
   7  12  -5   14.80    3.90
  -7  12   5   11.50    4.10
   7 -12   5   11.90    2.80
   7 -12  -5   10.10    2.80
  -7  12  -5   16.00    4.60
  -7 -12   5   21.20    4.10
  -7 -12   5   14.40    2.60
   8  12  -5   50.39    6.40
  -8 -12  -5   36.60    5.00
   8 -12   5   47.20    5.60
  -8  12   5   48.20    6.10
   8 -12  -5   50.69    5.30
  -8 -12   5   37.00    4.80
  -8  12  -5   40.40    5.70
  -9  12   5    1.10    4.70
  -9 -12  -5    5.60    3.30
   9 -12   5    9.10    3.50
  -9  12  -5    6.20    5.10
   9 -12  -5    5.60    3.70
 -10 -12  -5   -2.20    3.60
  10 -12   5    2.50    3.80
 -10 -12   5    3.10    3.70
  10 -12  -5    1.20    3.80
   0 -13  -5   27.40    3.40
   0  13  -5   35.20    2.90
   0  13  -5   32.30    4.40
   0  13   5   28.70    3.80
   0  13   5   20.60    3.90
   0 -13   5   29.20    2.60
  -1  13   5  112.59    7.40
   1  13  -5  114.79    5.20
   1 -13   5  118.79    5.40
   1 -13   5  110.59    5.00
  -1 -13  -5  107.19    5.70
  -1  13   5  110.09    6.30
   1  13  -5  124.09    7.80
   1  13   5  112.99    7.40
   1  13   5   97.09    6.00
   1 -13  -5  112.69    5.70
  -1  13  -5  128.19    7.90
  -1  13  -5  115.79    5.40
  -1 -13   5  118.59    5.00
   2  13  -5   23.10    2.90
   2 -13   5   21.10    2.60
  -2 -13  -5   21.20    4.20
   2 -13   5   24.20    3.20
   2  13  -5   23.90    4.00
  -2  13   5   15.20    3.50
  -2 -13  -5   19.70    2.50
  -2 -13   5   17.50    1.90
   2 -13  -5   19.80    2.60
   2  13   5   20.80    2.90
  -2  13  -5   20.10    3.90
   2  13   5   20.60    3.70
   3 -13   5   12.50    2.00
  -3  13   5   10.90    3.20
   3  13  -5   16.50    3.50
   3 -13   5   15.10    2.50
   3  13  -5   12.30    2.10
  -3 -13  -5   10.10    4.00
  -3 -13  -5   14.70    2.40
  -3  13  -5    7.50    3.40
   3 -13  -5    9.70    2.30
   3  13   5    9.50    3.30
  -3 -13   5   12.70    1.80
  -4 -13  -5   28.40    3.10
   4 -13   5   29.80    3.40
   4 -13   5   29.60    3.30
   4  13  -5   29.00    3.50
  -4 -13  -5   28.50    4.30
   4  13  -5   34.20    4.30
  -4  13   5   29.30    4.40
   4  13   5   24.50    3.80
  -4 -13   5   27.40    3.00
   4 -13  -5   30.30    3.70
  -4  13  -5   31.40    4.80
  -5 -13  -5   44.50    4.10
   5  13  -5   29.30    4.10
  -5 -13  -5   35.10    4.50
   5 -13   5   38.40    4.00
  -5  13   5   31.20    5.10
   5  13  -5   45.30    6.00
  -5 -13   5   29.00    4.60
  -5 -13   5   30.00    3.50
   5  13   5   35.80    4.00
   5 -13  -5   28.60    3.40
   6 -13   5   46.30    4.50
  -6 -13  -5   41.90    4.60
   6  13  -5   41.10    5.00
  -6 -13  -5   40.80    5.20
  -6  13   5   41.50    5.40
   6  13  -5   50.89    6.50
  -6  13  -5   42.60    5.50
   6  13   5   40.10    5.10
  -6 -13   5   42.80    4.00
  -6 -13   5   38.20    4.90
   6 -13  -5   39.70    5.00
  -7  13   5   14.00    4.70
   7  13  -5   21.50    4.20
   7 -13   5   12.50    3.30
  -7 -13   5   14.90    3.00
   7 -13  -5   13.30    3.20
  -7  13  -5   12.20    5.00
   7  13   5   16.30    2.90
  -8  13   5   34.70    5.90
  -8 -13  -5   34.10    4.20
   8 -13   5   32.20    4.30
   8  13  -5   36.80    5.30
   8 -13  -5   45.80    5.80
  -8 -13   5   30.00    3.90
  -8  13  -5   36.40    5.90
   9 -13   5   -4.50    3.40
  -9 -13  -5   -3.70    3.20
  -9  13   5   -2.30    5.20
   9 -13  -5    0.40    3.40
  -9 -13   5    7.00    3.30
  -9  13  -5   -0.90    5.50
   0  14  -5  102.89    5.20
   0  14   5  106.99    7.70
   0  14  -5  107.39    8.10
   0 -14   5  100.49    4.90
   0 -14  -5  107.59    5.70
  -1  14   5  127.39    8.40
   1  14  -5  149.69    8.90
   1 -14   5  129.89    5.80
   1 -14   5  119.09    6.10
   1  14  -5  133.89    6.00
  -1 -14  -5  124.69    6.30
   1 -14  -5  127.99    6.50
   1  14   5  137.59    8.50
  -1 -14   5  134.19    5.70
  -1  14  -5  124.39    8.70
   2 -14   5  190.18    7.80
  -2  14   5  190.38   10.10
   2  14  -5  193.08   10.30
   2 -14   5  184.08    8.10
  -2 -14  -5  190.58    8.40
   2  14  -5  196.58    7.90
  -2  14  -5  191.78   10.60
  -2 -14   5  188.38    7.50
   2 -14  -5  186.58    8.30
   2  14   5  202.28   10.10
   3 -14   5    2.30    1.80
  -3 -14  -5   -1.90    4.90
  -3 -14  -5    1.50    1.90
   3  14  -5   -1.10    3.50
   3  14  -5   -1.90    2.00
  -3  14   5    2.80    3.20
   3 -14   5    3.80    2.50
   3  14   5    2.30    3.20
  -3 -14   5    4.20    1.60
  -3  14  -5    4.60    3.80
   3 -14  -5   -0.50    1.90
   4 -14   5    0.40    3.30
   4  14  -5    1.20    2.50
   4  14  -5    3.70    3.80
  -4 -14  -5   -0.90    4.10
  -4  14   5   -1.10    3.50
   4 -14   5    1.70    2.00
  -4 -14  -5    1.80    2.10
   4  14   5   -1.30    3.10
  -4 -14   5   -0.30    1.70
  -4  14  -5   -0.80    3.60
   4 -14  -5    1.50    2.10
   5  14  -5   16.40    3.10
  -5  14   5   18.30    4.50
  -5 -14  -5   20.30    2.90
   5  14  -5   21.80    4.60
  -5 -14  -5   13.40    4.40
   5 -14   5   16.30    2.70
  -5 -14   5   17.80    2.60
   5  14   5   15.50    3.50
  -5  14  -5   16.20    4.80
   5 -14  -5   17.90    3.20
  -6  14   5   28.50    5.20
   6  14  -5   27.20    5.00
  -6 -14  -5   30.40    3.60
   6 -14   5   23.50    3.40
  -6  14  -5   19.00    5.30
  -6 -14   5   25.30    3.10
   6  14   5   24.20    3.70
   6 -14  -5   21.40    3.60
  -7  14   5   16.00    5.20
   7 -14   5   21.80    3.70
  -7 -14  -5   23.00    3.70
   7  14  -5   25.80    4.90
  -7 -14   5   24.70    3.30
  -7  14  -5   15.70    5.60
   7 -14  -5   22.20    3.70
  -8  14   5   12.70    5.40
   8 -14   5   15.00    3.80
  -8 -14  -5   12.20    3.70
  -8  14  -5   11.20    5.60
  -8 -14   5   10.30    3.20
   8 -14  -5    4.40    3.40
   0  15  -5   51.79    6.00
   0  15  -5   66.09    4.50
   0  15   5   56.39    7.00
   0 -15  -5   59.59    4.70
   0 -15   5   55.79    3.80
   1  15  -5    0.40    2.20
  -1 -15  -5    1.50    1.90
   1  15  -5   -0.20    3.80
   1 -15   5   -0.50    2.20
   1 -15   5    0.50    1.70
  -1  15   5   -3.70    3.30
   1  15   5   -3.00    3.40
  -1  15  -5    0.20    4.00
   1 -15  -5    5.10    2.20
  -1 -15   5    4.40    1.70
  -2 -15  -5   35.90    4.00
   2 -15   5   35.90    3.50
   2 -15   5   34.70    4.30
  -2  15   5   31.60    8.00
   2  15  -5   36.20    4.00
   2  15  -5   38.90    5.40
  -2 -15   5   33.10    3.10
   2 -15  -5   42.40    4.20
   2  15   5   30.70    4.70
  -2  15  -5   37.30    5.40
   3  15  -5   18.20    3.00
   3 -15   5   19.10    2.70
   3 -15   5   18.80    3.40
   3  15  -5   21.80    4.60
  -3 -15  -5   15.30    2.70
  -3  15   5   19.40    4.00
  -3 -15   5   16.60    2.20
  -3  15  -5   14.40    4.50
   3  15   5   17.30    4.10
   3 -15  -5   23.20    3.10
   4  15  -5   20.90    3.40
  -4 -15  -5   21.80    3.20
   4  15  -5   20.00    4.70
   4 -15   5   22.70    3.00
  -4  15   5   24.00    4.70
  -4  15  -5   21.90    5.40
   4 -15  -5   21.30    3.30
  -4 -15   5   19.90    2.50
   4  15   5   23.00    4.30
   5  15  -5    6.70    4.40
   5 -15   5    6.10    2.60
  -5  15   5    7.60    4.20
  -5 -15  -5    9.30    2.70
  -5 -15   5    4.10    2.30
  -5  15  -5    7.10    4.60
   5 -15  -5    6.20    2.90
   5  15   5    6.20    3.70
   6 -15   5   12.80    3.40
  -6 -15  -5   16.20    3.50
   6  15  -5   16.60    5.10
  -6  15   5   25.50    5.40
  -6  15  -5   14.40    5.20
   6 -15  -5   18.60    3.80
   6  15   5   19.90    4.20
  -6 -15   5   16.10    3.00
   7 -15   5   -0.40    3.30
  -7  15   5   -6.00    4.90
  -7 -15  -5    0.20    3.10
   7  15  -5    7.80    5.10
   7 -15  -5   -7.60    3.10
  -7  15  -5    1.30    5.30
  -7 -15   5    0.30    2.80
   8 -15   5   31.90    4.70
  -8  15   5   21.90    6.30
  -8 -15  -5   23.40    4.30
   8 -15  -5   20.10    4.10
  -8 -15   5   26.20    4.00
  -8  15  -5   24.90    6.40
   0 -16   5    5.50    1.90
   0  16  -5    4.50    2.70
   0  16   5    1.30    6.40
   0  16  -5   11.20    4.40
   0 -16  -5   10.60    2.60
  -1  16   5   16.70    4.30
   1  16  -5   12.50    3.00
   1 -16   5   19.60    3.10
   1  16  -5   10.60    6.00
   1 -16   5   23.10    2.80
  -1 -16  -5   18.00    2.90
  -1 -16   5   20.40    2.40
   1 -16  -5   23.50    3.10
   1  16   5   15.10    4.50
  -1  16  -5   24.10    5.00
  -2 -16  -5   20.00    3.10
   2  16  -5   28.60    5.40
  -2  16   5   28.50    4.70
   2 -16   5   29.80    3.60
   2 -16   5   21.80    2.60
   2  16  -5   21.40    6.10
  -2 -16   5   24.80    2.60
   2 -16  -5   21.20    3.10
  -2  16  -5   21.20    5.10
   2  16   5   24.80    4.90
   3  16  -5    3.60    4.60
  -3  16   5   10.00    3.90
   3 -16   5    6.50    2.30
  -3 -16  -5    6.30    2.60
  -3 -16   5    5.00    2.10
   3 -16  -5    7.70    2.70
  -3  16  -5   -1.30    4.10
   3  16   5    1.70    4.00
  -4 -16  -5    4.00    2.70
   4  16  -5    0.10    4.60
   4 -16   5    5.80    2.60
   4  16   5    4.20    3.90
  -4 -16   5    5.40    2.30
  -4  16  -5   -0.50    4.30
   4 -16  -5    3.00    2.70
   5 -16   5   41.10    5.00
  -5  16   5   31.70    5.60
   5  16  -5   36.60    6.10
   5  16   5   40.90    5.10
   5 -16  -5   32.70    4.00
  -5  16  -5   34.70    5.90
  -5 -16   5   35.30    4.20
  -6 -16  -5    3.30    3.20
  -6  16   5   -1.90    4.80
   6  16  -5   -5.30    5.10
   6 -16   5   -0.70    3.70
  -6  16  -5   -8.70    5.30
  -6 -16   5   -0.50    2.80
   6  16   5   -3.70    4.00
   6 -16  -5    2.60    3.30
  -7  16   5   29.70    6.50
  -7 -16  -5   35.50    4.60
   7  16  -5   29.40    6.30
   7 -16   5   30.60    4.50
   7 -16  -5   34.90    4.90
  -7 -16   5   31.90    4.10
  -7  16  -5   27.90    7.00
   0  17   5   67.59    8.10
   0 -17   5   69.59    4.70
   0  17  -5   85.19    9.10
   0 -17  -5   72.79    5.60
  -1 -17  -5    8.80    2.60
   1  17  -5    6.40    4.80
   1 -17   5    4.80    2.30
  -1  17   5    5.60    4.30
  -1 -17   5    9.80    2.30
  -1  17  -5    8.40    5.20
   1  17   5    7.20    4.50
   1 -17  -5   10.80    2.80
  -2 -17  -5   54.29    4.90
   2  17  -5   54.19    6.60
  -2  17   5   49.30    6.30
   2 -17   5   52.99    4.60
  -2 -17   5   54.39    4.10
   2  17   5   46.10   10.10
   2 -17  -5   52.79    5.60
  -2  17  -5   51.39    6.70
   3  17  -5   11.20    5.30
  -3  17   5   17.60    5.20
  -3 -17  -5   18.10    3.10
   3 -17   5   15.90    2.80
  -3  17  -5    5.10    5.00
   3  17   5    7.60    4.70
   3 -17  -5   12.10    3.30
  -3 -17   5   15.80    2.60
   4 -17   5    4.40    2.80
   4  17  -5   -3.40    5.20
  -4  17   5   -1.30    4.40
  -4  17  -5    3.20    5.10
  -4 -17   5    1.60    2.40
   4 -17  -5    3.20    2.90
   4  17   5   -0.90    4.50
   5 -17   5    1.60    3.20
   5  17  -5   -7.80    6.70
  -5 -17  -5    6.00    3.20
  -5  17   5    1.00    4.60
  -5 -17   5   -0.70    2.80
  -5  17  -5    3.90    5.00
   5  17   5    9.70    4.80
   5 -17  -5    0.90    3.20
  -6  17   5    2.50    5.50
  -6 -17  -5    1.80    3.70
   6  17  -5    3.00    9.70
   6 -17   5    2.60    3.50
   6 -17  -5   -0.30    3.60
  -6  17  -5    0.50    6.20
   0  18   5    7.10    4.80
   0  18  -5   -1.60    5.30
   0 -18   5    4.00    2.40
   1  18  -5    4.10    5.30
   1 -18   5    1.50    2.70
  -1  18   5   16.00    5.00
   1  18   5    1.20    4.60
  -1 -18   5    5.90    2.40
   1 -18  -5   11.90    3.80
  -1  18  -5    8.00    5.60
  -2  18   5   12.40    5.20
   2  18  -5   -0.20    5.70
   2 -18   5   -1.70    2.50
   2 -18  -5    5.30    3.00
   2  18   5    2.70    4.90
  -2  18  -5   -6.30    5.40
  -2 -18   5    1.50    2.30
  -3 -18  -5   -0.20    3.00
  -3  18   5   -0.30    5.00
   3 -18   5    2.30    2.80
   3  18  -5    4.80    5.90
   3  18   5    2.70    5.10
   3 -18  -5    4.10    3.00
  -4  18   5   15.50    5.80
  -4 -18  -5   20.30    3.80
   4 -18   5   16.40    3.50
   4  18  -5   16.30    6.50
  -4  18  -5   20.40    6.50
   4 -18  -5   18.80    3.90
   4  18   5   23.60   10.40
   5  18  -5    0.10    6.20
  -5 -18  -5   11.80    3.70
  -5  18   5    0.40    5.40
   5 -18   5    2.80    3.70
   5 -18  -5   13.50    4.00
  -5  18  -5    3.60    6.50
   5  18   5    5.50    5.50
   0  19  -5   -6.00    5.70
   0 -19  -5    3.10    3.20
   0  19   5    8.20    5.50
  -1 -19  -5    3.90    3.20
  -1  19   5    6.30    5.50
   1  19  -5    2.60    6.10
   1 -19  -5    7.50    3.50
  -1  19  -5    1.80    6.00
   1  19   5    7.50    5.70
   2 -19   5   22.90    4.60
  -2  19   5   31.30    6.30
  -2 -19  -5   23.50    4.00
   2  19  -5   17.70    6.60
  -2  19  -5   11.20    6.00
   2  19   5   37.10    6.60
   2 -19  -5   24.80    4.20
   3 -19   5    6.20    3.70
  -3  19   5   11.50    6.00
  -3 -19  -5    7.10    3.70
   3  19  -5    8.00    6.60
  -3  19  -5    1.00    5.70
   3  19   5   17.20    6.00
   3 -19  -5    7.20    3.80
   0   0  -6 2976.40   97.09
   0   0  -6 2933.01   97.09
   0   0   6 2960.30   97.39
   1   0   6  159.88    5.70
  -1   0   6  173.18    5.70
   1   0  -6  171.08    5.60
  -1   0  -6  151.78    5.70
  -1   0  -6  155.28    5.80
   1   0   6  154.98    5.70
   2   0  -6 1064.59   36.40
  -2   0  -6 1053.99   35.70
   2   0   6 1098.79   35.60
   2   0  -6 1085.79   35.70
  -2   0  -6 1095.49   35.60
   2   0   6 1071.99   35.70
   3   0   6  414.06   14.30
  -3   0  -6  425.56   14.30
  -3   0   6  437.26   14.60
   3   0   6  417.56   14.50
  -4   0  -6  555.64   19.60
   4   0  -6  575.64   19.50
  -4   0  -6  568.04   19.20
   4   0   6  584.74   19.60
  -4   0   6  585.34   19.60
   4   0   6  565.54   19.20
  -5   0   6   21.10    2.10
   5   0   6   30.30    2.20
   5   0  -6   23.40    2.10
   5   0  -6   23.50    2.60
  -5   0  -6   19.60    1.90
  -5   0  -6   25.90    2.20
   5   0   6   20.20    1.80
  -6   0  -6    2.70    1.20
   6   0  -6    3.00    1.30
   6   0  -6    2.20    1.60
  -6   0   6   -0.10    1.10
  -6   0  -6    1.50    1.10
   6   0   6   -1.10    1.10
   6   0   6    2.80    1.30
  -7   0  -6  122.29    5.70
  -7   0   6  121.39    5.60
   7   0   6   98.89    5.10
   7   0  -6  112.79    6.10
   7   0  -6  108.39    5.50
   7   0   6  125.59    5.80
  -8   0   6   11.70    2.30
   8   0  -6   11.80    3.00
  -8   0  -6   12.20    2.20
  -9   0  -6   30.50    3.90
   9   0  -6   30.20    4.60
  -9   0   6   33.50    3.90
  10   0  -6   17.80    3.00
  10   0  -6   16.80    4.60
 -10   0   6   19.40    3.10
 -10   0  -6   14.70    3.10
 -11   0  -6    3.20    2.70
  11   0  -6    6.80    3.10
 -11   0   6    7.50    3.10
 -12   0   6   -1.00    3.20
 -12   0  -6   -2.30    3.00
   0  -1   6   40.10    1.50
   0   1   6   37.70    1.70
   0  -1  -6   36.20    1.70
   0   1  -6   39.80    1.50
   0  -1   6   36.30    2.00
  -1   1   6   15.10    1.10
   1   1  -6   18.50    1.50
  -1  -1  -6   15.30    1.10
   1   1  -6   15.40    0.90
   1  -1   6   18.60    1.00
   1  -1   6   17.60    1.40
  -1  -1  -6   15.20    1.20
  -1   1  -6   17.40    1.00
  -1  -1   6   17.80    1.50
   1  -1  -6   17.10    1.20
   1   1   6   16.20    1.20
  -1  -1   6   15.60    0.90
  -1   1  -6   16.90    1.40
   2  -1   6 1021.60   34.40
   2   1  -6 1161.98   34.40
  -2   1   6 1019.90   34.50
  -2  -1  -6  993.90   34.20
   2   1  -6 1050.69   34.70
   2   1  -6 1156.18   34.40
   2  -1   6 1018.10   34.50
  -2  -1  -6  974.50   34.50
   2   1   6  982.80   34.50
  -2  -1   6 1176.08   34.40
   2  -1  -6  981.90   34.40
   2  -1  -6 1007.10   34.50
  -2   1  -6 1022.70   34.50
  -2   1  -6  979.60   34.40
   3  -1   6    3.90    0.90
   3  -1   6    3.30    0.70
   3   1  -6    1.40    0.70
   3   1  -6    2.70    0.80
  -3  -1  -6    3.40    0.60
  -3  -1  -6    2.60    0.90
   3   1   6    3.30    0.80
   3   1   6    3.80    0.50
   3  -1  -6    3.50    0.80
   3  -1  -6    3.10    0.90
  -3   1  -6    1.60    0.90
  -3  -1   6    2.40    0.70
  -4  -1  -6  370.86   12.30
  -4  -1  -6  368.26   13.00
   4  -1   6  370.06   12.90
   4  -1   6  354.76   12.80
  -4   1   6  373.16   13.00
   4   1  -6  370.16   12.80
   4  -1  -6  369.66   12.90
   4  -1  -6  367.16   13.20
  -4   1  -6  354.56   12.90
  -4   1  -6  362.76   12.80
   4  -1  -6  370.86   13.00
   4   1   6  363.56   12.90
  -4  -1   6  377.06   12.90
   5   1  -6  256.37    9.30
  -5  -1  -6  236.38    9.40
   5  -1   6  244.68    9.30
   5  -1   6  254.97    9.30
  -5   1   6  257.37    9.50
   5   1   6  246.48    9.40
   5  -1  -6  265.87    9.70
  -5   1  -6  251.07    9.20
   5  -1  -6  247.18    9.40
  -5  -1   6  254.67    9.40
  -5   1  -6  251.97    9.40
   6  -1   6  169.08    6.60
  -6   1   6  163.88    6.90
   6   1  -6  176.98    7.10
   6  -1   6  160.98    6.80
   6   1  -6  163.98    6.80
  -6  -1  -6  158.28    6.90
   6   1   6  167.08    6.90
  -6   1  -6  170.18    6.90
  -6   1  -6  156.18    6.50
  -6  -1   6  161.88    6.80
   6  -1  -6  164.58    6.70
   6  -1  -6  170.48    7.30
  -7   1   6  153.08    6.70
   7   1  -6  148.89    6.90
   7  -1   6  140.89    8.10
  -7  -1  -6  149.09    6.70
   7  -1   6  151.68    6.70
   7   1  -6  146.09    6.70
  -7   1  -6  155.28    6.80
  -7   1  -6  150.48    6.20
   7  -1  -6  139.69    6.50
   7  -1  -6  140.29    7.20
  -7  -1   6  154.38    6.70
   7   1   6  156.98    7.60
  -8   1   6   20.70    2.60
   8  -1   6   21.40    2.60
   8   1  -6   25.50    3.30
   8   1  -6   22.70    2.60
  -8  -1  -6   28.40    3.30
  -8   1  -6   23.30    2.90
  -8  -1   6   24.80    3.30
   8  -1  -6   26.20    3.70
  -9   1   6  119.39    6.60
   9  -1   6  118.89    6.10
   9   1  -6  126.59    7.60
  -9  -1  -6  116.79    6.70
   9   1  -6  124.29    6.20
   9  -1  -6  119.19    8.20
  -9  -1   6  119.29    6.30
  -9   1  -6  127.29    6.70
  10   1  -6   35.10    4.50
 -10  -1  -6   37.30    4.60
 -10   1   6   35.50    4.80
  10   1  -6   41.50    5.10
 -10  -1   6   41.30    4.40
 -10   1  -6   34.20    4.40
  10  -1  -6   45.80    5.70
 -11  -1  -6   25.80    3.90
  11   1  -6   24.90    3.70
 -11   1   6   28.50    4.00
 -11  -1   6   23.00    3.40
 -11   1  -6   26.30    3.90
 -12  -1  -6    4.70    3.30
 -12   1   6    5.00    3.60
 -12   1  -6    6.90    3.30
 -12  -1   6    6.60    3.40
  12  -1  -6    7.00    3.70
   0  -2  -6 1706.53   56.19
   0  -2   6 1766.82   55.79
   0   2  -6 1734.93   55.69
   0   2  -6 1700.03   56.29
   0  -2  -6 1617.44   55.99
   1   2  -6 3928.31  126.69
  -1  -2  -6 3858.91  127.19
   1  -2   6 3759.02  127.89
   1   2  -6 3847.72  126.59
   1   2  -6 3989.20  126.89
   1  -2   6 3819.92  126.89
  -1   2   6 3821.12  127.09
  -1   2  -6 3729.23  126.79
   1  -2  -6 3939.51  127.59
   1   2   6 3798.42  126.89
  -1  -2   6 4189.08  126.99
  -1   2  -6 3747.62  126.89
   2   2  -6  292.47   10.50
   2  -2   6  320.87   10.90
  -2  -2  -6  282.17   10.30
   2  -2   6  305.27   10.80
   2   2  -6  336.17   10.10
  -2   2   6  271.37   10.60
  -2   2  -6  284.77   10.20
  -2  -2   6  297.17   10.50
  -2  -2   6  323.07   10.10
  -2   2  -6  290.27   10.50
   2  -2  -6  293.87   10.30
   2  -2  -6  254.07   11.00
   3  -2   6   14.20    1.80
   3   2  -6   14.60    1.30
   3  -2   6   12.40    1.30
  -3  -2  -6   12.00    1.40
   3   2  -6   13.60    1.50
   3  -2  -6   13.20    1.70
  -3   2  -6   11.80    1.50
   3  -2  -6   11.60    1.50
  -3  -2   6   16.30    1.30
   3   2   6   12.80    1.50
   3  -2  -6   11.80    1.40
   4  -2   6   97.39    4.10
   4   2  -6   92.69    4.00
   4  -2   6   97.79    4.40
  -4  -2  -6  101.69    4.30
   4   2  -6   95.89    4.70
   4  -2  -6  103.89    4.80
   4  -2  -6   96.89    4.20
  -4  -2   6   95.29    4.10
  -4   2  -6   88.39    4.30
  -4   2  -6   94.79    4.20
   4  -2  -6   97.19    4.30
   4   2   6  101.69    4.30
  -5  -2  -6   40.40    2.60
   5   2  -6   29.00    2.40
   5   2  -6   35.60    2.60
   5  -2   6   30.60    2.30
  -5   2   6   31.70    2.50
  -5   2  -6   35.00    2.50
   5  -2  -6   30.80    3.30
  -5  -2   6   30.40    2.30
   5  -2  -6   30.30    2.50
  -5   2  -6   34.00    2.80
   5  -2  -6   30.80    2.40
   6   2  -6   74.29    4.10
   6  -2   6   71.99    4.30
  -6  -2  -6   87.99    4.30
   6   2  -6   71.19    4.00
  -6   2   6   77.69    4.20
   6  -2   6   78.89    4.00
  -6   2  -6   81.19    4.20
   6  -2  -6   75.19    4.00
   6  -2  -6   74.99    4.90
  -6  -2   6   73.79    4.00
  -7   2   6   72.79    4.50
   7   2  -6   66.09    4.20
   7   2  -6   69.59    4.30
   7  -2   6   76.19    4.90
   7  -2   6   76.99    4.50
   7   2  -6   66.79    4.60
  -7  -2  -6   81.29    4.50
   7  -2  -6   84.39    5.70
   7  -2  -6   77.59    4.70
  -7  -2   6   76.59    4.30
  -7   2  -6   73.99    4.10
  -7   2  -6   83.89    4.40
   8   2  -6  176.78    8.10
  -8   2   6  190.48    8.20
  -8  -2  -6  179.18    8.00
   8   2  -6  180.58    7.80
   8  -2   6  172.08    7.80
   8  -2  -6  181.08    9.30
  -8  -2   6  177.88    7.90
  -8   2  -6  180.58    7.50
  -8   2  -6  176.78    8.00
  -9   2   6  163.28    7.90
   9   2  -6  161.88    8.30
  -9  -2  -6  164.58    7.90
   9   2  -6  169.58    7.60
   9  -2   6  157.08    7.80
   9  -2  -6  147.89    9.40
  -9  -2   6  168.28    7.80
  -9   2  -6  157.18    7.90
  10   2  -6   32.60    4.90
 -10   2   6   20.80    3.30
  10   2  -6   28.10    3.50
 -10  -2  -6   20.80    3.40
  10  -2  -6   23.80    5.20
 -10  -2   6   24.10    3.20
 -10   2  -6   21.70    3.40
  11   2  -6    7.00    3.00
 -11  -2  -6    6.10    3.10
 -11   2   6    7.60    2.90
  11  -2  -6    6.90    3.20
 -11   2  -6    5.40    3.00
 -11  -2   6    8.80    2.90
 -12  -2  -6   55.39    6.60
 -12   2   6   63.89    6.50
 -12   2  -6   47.10    6.10
 -12  -2   6   57.69    6.40
  12  -2  -6   48.00    6.30
   0  -3  -6    8.00    0.90
   0   3  -6    8.70    1.30
   0  -3  -6    5.50    1.10
   0  -3   6    8.00    1.20
   0   3   6    6.40    1.00
   0   3   6    8.30    1.10
   1   3  -6 2435.86   81.29
   1   3  -6 2498.85   82.09
   1  -3   6 2501.15   81.39
  -1  -3  -6 2507.35   81.79
  -1  -3  -6 2496.15   81.79
  -1   3   6 2499.35   81.79
   1  -3   6 2482.15   82.09
  -1   3   6 2441.66   81.99
  -1  -3   6 2664.53   82.09
   1  -3  -6 2509.35   82.09
  -1   3  -6 2464.85   82.09
  -1   3  -6 2419.16   81.39
   1  -3  -6 2477.05   81.79
   1   3   6 2489.35   81.79
  -1  -3   6 2466.45   81.29
  -2  -3  -6 1054.19   36.10
   2   3  -6 1216.48   36.00
   2  -3   6 1160.98   36.80
   2   3  -6 1096.89   36.60
   2  -3   6 1064.59   36.60
  -2   3   6 1070.69   36.40
   2   3   6 1105.59   36.40
  -2  -3   6 1074.39   36.00
  -2  -3   6 1069.49   36.50
  -2   3  -6 1069.89   36.70
   2  -3  -6 1064.59   36.70
  -2   3  -6 1070.19   36.10
   3   3  -6 1053.49   34.70
   3  -3   6 1039.80   34.80
   3   3  -6 1080.89   35.10
  -3  -3  -6 1035.40   35.00
  -3   3   6 1002.90   35.20
  -3   3  -6 1025.60   35.30
   3  -3  -6 1050.69   35.00
   3  -3  -6 1050.19   35.40
   3   3   6 1067.99   35.00
  -3  -3   6 1069.39   34.70
   3  -3  -6 1031.00   35.00
   4  -3   6  418.56   14.90
   4   3  -6  425.56   14.50
  -4  -3  -6  412.86   14.80
   4  -3   6  419.46   14.70
   4   3   6  421.56   14.70
   4  -3  -6  414.16   14.80
   4  -3  -6  422.66   15.20
   4  -3  -6  435.76   14.80
  -4   3  -6  413.76   14.70
  -4  -3   6  416.36   14.50
  -5  -3  -6  447.96   16.00
   5  -3   6  462.55   15.90
   5   3  -6  456.45   15.90
   5  -3   6  454.65   16.20
   5   3  -6  468.05   15.80
   5   3   6  438.66   15.90
  -5   3  -6  435.86   15.90
   5  -3  -6  446.66   16.40
   5  -3  -6  444.76   16.00
  -5   3  -6  449.76   16.10
  -5  -3   6  458.75   15.80
   5  -3  -6  438.36   15.90
   6   3  -6  344.47   12.60
   6   3  -6  348.87   12.60
  -6   3   6  343.07   12.90
   6  -3   6  352.36   12.70
  -6  -3  -6  358.76   12.90
   6  -3   6  351.36   13.00
   6  -3  -6  344.77   12.90
  -6   3  -6  342.07   12.80
  -6  -3   6  341.17   12.60
   6  -3  -6  347.97   13.50
   6   3   6  341.37   12.70
   6  -3  -6  322.07   12.70
  -6   3  -6  357.46   12.80
  -7  -3  -6   90.29    4.90
   7   3  -6   89.39    4.60
  -7   3   6   86.59    4.90
   7  -3   6   87.79    5.50
   7   3  -6   81.29    4.80
  -7  -3   6   89.19    4.80
  -7   3  -6   88.79    4.90
   7  -3  -6   89.39    4.90
   7  -3  -6   92.29    6.40
  -7   3  -6   97.29    5.00
   8  -3   6   -0.60    2.60
   8   3  -6    2.60    1.90
  -8  -3  -6    1.70    1.90
  -8   3   6    2.00    1.90
   8   3  -6    2.90    2.40
   8  -3  -6    3.80    1.90
   8  -3  -6    2.50    3.40
  -8   3  -6    4.00    2.10
  -8   3  -6    2.00    1.80
   9   3  -6  127.29    6.20
   9  -3   6  113.69    7.20
  -9  -3  -6  109.49    6.60
   9   3  -6  125.99    7.10
  -9   3   6  123.29    6.70
   9  -3  -6  121.59    8.90
   9  -3  -6  115.29    6.70
  -9   3  -6  116.69    6.50
  -9   3  -6  116.89    6.30
  -9  -3   6  133.49    6.60
 -10  -3  -6   79.39    5.70
  10  -3   6   85.99    9.20
 -10   3   6   69.69    5.70
  10   3  -6   73.29    5.40
 -10  -3   6   70.89    5.50
 -10   3  -6   70.29    5.70
  10  -3  -6   79.59    5.90
  11   3  -6    3.40    3.30
 -11  -3  -6    4.30    3.00
 -11   3   6   -0.60    2.80
 -11  -3   6    9.00    3.00
  11  -3  -6    2.80    3.10
 -11   3  -6    7.10    3.10
 -12  -3  -6   17.60    3.90
  12  -3  -6   14.20    3.80
 -12   3  -6   12.80    3.50
 -12  -3   6   12.40    3.60
   0   4   6   69.99    3.30
   0   4   6   67.79    3.20
   0   4  -6   64.89    3.50
   0  -4  -6   75.09    3.40
   0  -4   6   64.29    3.80
   0  -4  -6   73.09    3.00
  -1   4   6 1156.38   38.30
   1   4  -6 1128.19   38.70
   1  -4   6 1170.88   38.70
   1  -4   6 1157.08   37.90
   1   4   6 1168.08   38.30
   1  -4  -6 1130.19   38.70
  -1   4  -6 1147.99   37.90
   1   4   6 1163.48   38.30
   2   4  -6  254.37    8.50
  -2  -4  -6  256.17    8.90
  -2   4   6  252.27    9.00
   2  -4   6  253.77    9.40
  -2   4   6  250.17    9.40
   2  -4   6  253.07    8.80
   2   4  -6  257.47    9.40
  -2  -4  -6  248.88    9.00
  -2  -4   6  241.58    8.50
  -2  -4   6  246.38    9.30
   2   4   6  264.57    9.10
  -2   4  -6  236.78   10.20
   2   4   6  253.57    8.80
   2  -4  -6  251.17    9.10
   2  -4  -6  258.77    9.60
  -2   4  -6  241.48    8.70
  -3  -4  -6   19.90    1.80
   3  -4   6   18.70    2.30
   3  -4   6   19.60    1.60
  -3   4   6   13.50    1.70
   3   4  -6   13.70    1.30
  -3  -4  -6   13.90    1.40
  -3   4   6   17.70    1.70
   3  -4  -6   16.20    1.80
  -3  -4   6   13.50    1.30
  -3   4  -6   12.80    1.80
   3  -4  -6   13.80    1.80
  -3  -4   6   13.20    1.80
   3  -4  -6   15.60    1.70
   3   4   6   15.60    1.60
   4   4  -6   69.99    3.30
  -4  -4  -6   67.79    3.60
  -4   4   6   65.09    3.90
   4  -4   6   69.39    4.20
   4   4  -6   68.29    4.30
   4  -4   6   75.29    3.50
   4   4   6   69.39    3.50
   4  -4  -6   77.99    3.60
  -4   4  -6   68.39    3.50
   4  -4  -6   70.59    4.30
  -4   4  -6   72.39    4.20
  -4  -4   6   71.99    3.30
   4  -4  -6   74.39    3.60
  -5   4   6   72.29    4.10
   5  -4   6   60.19    4.40
   5   4  -6   62.09    3.70
   5   4  -6   59.29    3.40
  -5  -4  -6   75.59    3.80
   5  -4   6   67.19    3.60
  -5  -4   6   63.49    3.40
   5  -4  -6   69.19    3.80
  -5   4  -6   59.19    4.10
   5  -4  -6   69.39    4.80
   5  -4  -6   70.29    3.70
  -5   4  -6   62.19    3.60
   5   4   6   73.49    3.50
   6   4  -6  107.69    5.20
   6   4  -6  104.69    5.10
  -6  -4  -6  117.39    5.40
   6  -4   6  113.69    6.00
   6  -4   6  109.99    5.20
   6  -4  -6  110.69    5.40
  -6   4  -6  107.49    5.60
  -6  -4   6  105.39    5.00
   6  -4  -6  111.39    5.40
   6  -4  -6  111.59    6.50
   6   4   6  108.39    5.10
  -6   4  -6  107.99    5.20
   7   4  -6   83.39    4.80
   7   4  -6   88.79    4.80
   7  -4   6   89.49    6.00
  -7  -4  -6   82.99    4.90
  -7   4  -6   93.49    5.30
  -7  -4   6   92.59    4.80
  -7   4  -6   86.89    4.80
   7  -4  -6   93.99    6.80
   7  -4  -6   92.69    5.00
  -8  -4  -6   59.29    4.30
   8  -4   6   51.59    5.70
   8   4  -6   62.89    4.50
   8   4  -6   52.99    4.10
  -8  -4   6   49.50    4.20
   8  -4  -6   50.49    4.30
  -8   4  -6   58.39    4.30
  -8   4  -6   56.79    4.60
   8  -4  -6   63.39    7.00
  -9  -4  -6  102.59    6.20
   9   4  -6  103.19    5.80
   9   4  -6  103.69    6.40
   9  -4   6   95.69    7.30
  -9   4  -6   96.89    6.10
  -9   4  -6  106.19    6.20
  -9  -4   6  113.69    6.00
   9  -4  -6   95.59    8.50
 -10  -4  -6   23.30    3.40
  10   4  -6   22.10    3.20
 -10   4  -6   20.70    3.40
 -10   4  -6   22.20    3.30
  10  -4  -6   22.60    3.50
 -10  -4   6   19.50    3.50
 -11  -4  -6   77.29    6.60
 -11  -4   6   68.39    6.10
 -11   4  -6   78.09    6.20
  11  -4  -6   77.19    6.40
 -12  -4  -6   15.00    3.90
 -12  -4   6    9.00    3.60
 -12   4  -6    5.50    3.40
  12  -4  -6   14.30    3.90
   0  -5   6  172.58    5.80
   0  -5  -6  166.38    6.80
   0   5  -6  171.18    7.10
   0  -5  -6  167.28    6.40
   0   5   6  171.78    6.40
   0  -5   6  174.78    5.80
   0  -5   6  182.68    7.00
   1   5  -6  255.87    8.50
   1  -5   6  248.18    8.70
  -1  -5  -6  256.47    9.20
  -1   5   6  258.87    9.20
   1  -5   6  254.37    8.70
   1  -5   6  256.87    9.70
  -1   5   6  247.88    9.60
   1   5  -6  256.17    9.70
  -1  -5  -6  253.37    9.40
  -1  -5   6  257.37    8.50
  -1   5  -6  252.17    9.80
  -1  -5   6  248.88    9.50
   1  -5  -6  255.87    9.20
   1   5   6  252.07    9.30
   1  -5  -6  265.37    9.70
   1   5   6  254.07    9.10
   2   5  -6  524.75   16.90
  -2  -5  -6  533.55   18.60
  -2  -5  -6  498.15   17.40
  -2   5   6  511.45   17.50
   2  -5   6  507.65   18.00
   2   5  -6  499.45   17.80
   2  -5   6  499.95   17.10
  -2   5   6  502.75   18.00
   2   5   6  518.95   17.50
  -2   5  -6  499.45   18.10
   2  -5  -6  517.35   18.10
  -2  -5   6  510.35   16.90
   2  -5  -6  497.45   17.50
  -2   5  -6  487.05   17.10
   2   5   6  497.05   17.30
  -2  -5   6  518.95   17.80
   3  -5   6   29.80    2.80
  -3  -5  -6   21.90    2.00
  -3  -5  -6   23.80    1.90
   3   5  -6   26.10    1.60
  -3   5   6   20.30    2.00
   3   5  -6   27.50    2.50
   3  -5   6   23.20    1.80
  -3   5   6   24.90    2.60
   3  -5  -6   24.50    2.90
  -3   5  -6   21.70    1.80
   3   5   6   23.90    1.90
   3  -5  -6   21.40    2.00
  -3  -5   6   26.70    2.30
  -3  -5   6   24.00    1.60
  -3   5  -6   26.90    2.80
   3   5   6   21.60    1.70
   4   5  -6   15.50    2.00
   4  -5   6   18.40    2.10
   4  -5   6   15.70    2.40
  -4   5   6   21.10    2.80
   4   5  -6   18.40    1.80
  -4  -5  -6   16.10    2.00
   4  -5  -6   19.90    2.60
   4  -5  -6   15.50    2.10
   4   5   6   20.30    1.90
  -4  -5   6   15.10    1.70
   4  -5  -6   15.90    2.10
  -4  -5   6   18.50    2.20
  -4   5  -6   16.40    1.90
  -4   5  -6   16.20    2.30
  -5  -5  -6  182.58    7.40
   5  -5   6  189.28    7.30
  -5   5   6  177.98    7.90
   5   5  -6  189.58    7.10
   5  -5   6  182.28    8.20
   5   5  -6  185.78    7.40
   5  -5  -6  181.78    8.40
  -5   5  -6  178.88    7.30
   5  -5  -6  181.48    7.40
   5  -5  -6  178.18    7.40
   5   5   6  176.28    7.20
  -5   5  -6  177.28    8.00
  -5  -5   6  174.18    7.00
   6  -5   6   24.50    3.00
  -6   5   6   19.40    2.70
   6   5  -6   19.10    2.20
   6  -5   6   20.20    3.10
  -6  -5  -6   19.50    2.60
   6   5  -6   21.20    2.90
   6  -5  -6   20.80    2.60
   6  -5  -6   21.70    3.30
   6  -5  -6   19.50    2.40
   6   5   6   17.10    2.20
  -6   5  -6   16.90    2.60
  -6  -5   6   20.60    2.40
  -6   5  -6   19.70    2.60
   7  -5   6   95.29    6.60
  -7  -5  -6   97.69    5.30
   7   5  -6  102.49    5.30
   7   5  -6   96.09    5.30
  -7  -5   6   96.69    5.00
  -7   5  -6   94.49    5.20
  -7   5  -6   91.79    5.80
   7  -5  -6  106.49    7.40
   7  -5  -6   97.49    5.40
   8  -5   6    9.30    3.70
   8   5  -6   12.60    2.40
  -8  -5  -6    8.20    2.10
   8  -5  -6    7.00    2.10
   8  -5  -6    3.90    7.00
  -8   5  -6    8.10    2.30
  -8   5  -6    8.10    2.80
  -8  -5   6    8.70    2.20
   9   5  -6   41.90    4.20
   9   5  -6   37.40    4.90
   9  -5   6   32.10    4.90
   9  -5  -6   31.30    4.30
  -9   5  -6   35.60    3.90
  -9   5  -6   20.90    3.90
  -9  -5   6   36.30    4.30
  10   5  -6    6.50    2.80
 -10  -5  -6    3.50    2.50
 -10   5  -6   11.70    3.50
 -10  -5   6   10.70    2.90
 -10   5  -6    5.40    2.50
  10  -5  -6    9.10    3.10
 -11  -5  -6   38.60    4.70
  11  -5  -6   28.40    4.20
 -11   5  -6   41.20    5.40
 -11  -5   6   31.00    4.10
 -12  -5  -6   15.70    4.00
 -12  -5   6    8.00    3.70
  12  -5  -6   12.20    3.90
 -12   5  -6   13.10    3.80
   0  -6  -6  895.91   30.90
   0  -6   6  941.61   31.00
   0   6   6  911.41   30.40
   0  -6  -6  884.91   30.40
   0   6  -6  906.51   29.80
   0   6  -6  909.71   31.10
   0   6   6  881.01   30.80
   0  -6   6  922.41   29.80
   1   6  -6   10.50    1.90
   1  -6   6   11.40    1.10
   1  -6   6   11.90    1.90
   1   6  -6   11.60    0.90
  -1   6   6   12.10    1.40
  -1  -6  -6   11.50    1.50
  -1  -6  -6   15.10    1.80
   1  -6   6   11.20    1.10
  -1   6   6   10.60    1.70
   1   6   6   12.10    1.40
  -1   6  -6    9.90    1.70
   1  -6  -6    9.40    1.60
  -1  -6   6   12.80    1.70
  -1  -6   6   12.90    0.90
   1  -6  -6   12.80    1.50
  -2  -6  -6  211.88    8.20
   2  -6   6  214.28    7.90
  -2  -6  -6  218.78    8.40
   2   6  -6  225.78    8.80
   2   6  -6  232.38    7.70
   2  -6   6  219.98    7.90
  -2   6   6  214.78    8.90
   2  -6   6  234.48    9.10
  -2   6   6  223.08    8.30
  -2   6  -6  214.48    9.00
  -2  -6   6  222.18    7.70
   2  -6  -6  214.38    8.30
   2   6   6  220.68    8.30
  -2  -6   6  233.78    8.70
   2   6   6  217.98    8.20
   2  -6  -6  229.28    9.10
   3   6  -6   30.00    1.80
  -3  -6  -6   30.20    2.30
  -3   6   6   29.10    2.30
   3   6  -6   32.50    2.90
   3  -6   6   30.80    2.20
   3  -6   6   36.50    3.20
  -3  -6  -6   35.40    3.50
  -3   6   6   32.30    3.10
   3   6   6   30.20    2.20
   3   6   6   37.20    2.40
   3  -6  -6   30.30    2.40
  -3   6  -6   28.60    2.10
   3  -6  -6   36.90    3.50
  -3  -6   6   32.90    2.80
  -3  -6   6   33.10    1.90
  -3   6  -6   33.60    3.20
   4  -6   6    6.30    1.30
  -4   6   6    3.90    1.70
  -4  -6  -6    4.30    1.10
   4   6  -6    3.90    1.60
   4  -6   6    4.40    1.90
   4   6  -6    4.20    1.00
  -4  -6  -6    3.10    1.20
   4  -6  -6    4.00    1.80
   4  -6  -6    3.60    1.20
   4  -6  -6    3.00    1.20
   4   6   6    2.80    1.00
  -4   6  -6    5.40    1.90
  -4   6  -6    6.40    1.30
   4   6   6    3.70    1.10
  -4  -6   6    3.90    1.40
  -4  -6   6    4.90    1.10
   5   6  -6  109.59    5.40
   5  -6   6  118.59    6.30
  -5  -6  -6  118.39    5.30
   5  -6   6  119.29    5.30
  -5   6   6  112.39    6.00
   5   6  -6  109.09    4.90
   5  -6  -6  113.79    6.50
  -5   6  -6  108.19    5.10
  -5   6  -6  104.49    6.00
   5   6   6  118.19    5.20
  -5  -6   6  106.29    4.80
   5  -6  -6  106.49    5.20
  -5  -6   6  111.79    5.20
   5  -6  -6  120.19    5.50
   6   6  -6  191.38    8.00
  -6  -6  -6  199.38    8.10
   6  -6   6  193.08    9.10
   6   6  -6  183.98    7.70
   6  -6   6  198.68    8.10
  -6   6   6  188.38    8.70
   6  -6  -6  194.68    9.40
  -6   6  -6  189.88    8.80
  -6   6  -6  191.78    8.00
   6   6   6  184.08    7.90
  -6  -6   6  190.78    7.70
   6  -6  -6  195.28    8.10
   7   6  -6   62.09    4.30
   7   6  -6   66.99    4.40
  -7   6   6   68.19    5.20
  -7  -6  -6   75.59    4.50
   7  -6   6   67.09    6.30
  -7  -6   6   67.99    4.30
   7  -6  -6   70.19    7.00
  -7   6  -6   66.79    4.40
  -7   6  -6   62.99    5.40
   7  -6  -6   62.39    4.50
  -8  -6  -6   21.20    2.90
   8   6  -6   24.80    3.00
   8  -6   6   22.60    4.40
  -8   6  -6   15.90    2.60
  -8   6  -6   22.20    3.30
  -8  -6   6   17.10    2.60
   8  -6  -6   18.40    2.70
   9   6  -6   18.60    3.20
   9   6  -6    9.80    2.60
  -9  -6  -6    9.20    3.00
   9  -6   6   14.70    4.80
   9  -6  -6   14.70    3.00
  -9  -6   6    9.30    2.70
  -9   6  -6    9.70    3.90
  -9   6  -6   17.30    3.30
 -10  -6  -6    8.00    2.80
  10   6  -6    9.40    3.00
 -10  -6   6   11.20    2.90
 -10   6  -6   14.80    3.80
 -10   6  -6   12.00    3.10
  10  -6  -6    9.10    3.10
 -11  -6  -6   48.60    5.60
 -11   6  -6   45.40    5.90
 -11   6  -6   55.09    6.90
 -11  -6   6   42.10    5.70
  11  -6  -6   37.30    4.50
   0  -7  -6  627.34   21.70
   0  -7   6  612.74   21.80
   0  -7  -6  614.44   21.10
   0   7  -6  617.14   20.50
   0   7  -6  618.94   22.00
   0   7   6  609.64   21.70
   0   7   6  640.34   21.20
   0  -7   6  602.84   20.50
  -1   7   6  307.87   11.00
   1  -7   6  293.77   10.50
  -1   7   6  308.27   11.70
   1  -7   6  311.27   11.90
  -1  -7  -6  300.87   11.40
   1  -7   6  291.57   11.30
   1   7  -6  296.87   11.80
   1   7  -6  311.47   10.30
  -1  -7  -6  310.27   11.00
   1  -7  -6  303.57   11.00
   1  -7  -6  308.47   11.70
   1   7   6  318.67   11.00
  -1  -7   6  310.97   11.60
  -1  -7   6  303.67   10.30
  -1   7  -6  302.17   11.90
   1   7   6  311.57   11.40
   2  -7   6   83.49    3.60
  -2   7   6   86.39    4.00
  -2  -7  -6   82.69    4.30
   2  -7   6   89.79    5.00
   2   7  -6   85.29    3.40
  -2   7   6   83.09    4.80
   2   7  -6   82.59    4.80
  -2  -7  -6   85.89    4.00
  -2  -7   6   85.59    4.60
   2  -7  -6   84.79    4.90
  -2   7  -6   85.89    5.00
   2  -7  -6   88.99    4.10
   2   7   6   88.29    4.00
  -2  -7   6   86.49    3.30
   3  -7   6  251.37    9.00
   3   7  -6  232.18    9.70
   3  -7   6  261.77   10.20
  -3   7   6  233.18   10.00
  -3  -7  -6  243.78    9.20
   3  -7   6  252.97    9.00
   3   7  -6  247.58    8.70
  -3  -7  -6  248.98    9.30
  -3   7   6  249.68    9.30
   3  -7  -6  243.68    9.40
  -3  -7   6  242.78    8.70
  -3  -7   6  247.68    9.70
   3  -7  -6  240.98   10.20
   3   7   6  250.27    9.30
   3   7   6  248.08    9.10
  -3   7  -6  239.58   10.20
  -4  -7  -6   34.20    3.30
   4  -7   6   33.50    2.60
   4   7  -6   33.30    3.20
   4  -7   6   33.50    4.00
   4  -7   6   32.40    2.50
  -4  -7  -6   30.20    2.60
   4   7  -6   29.90    2.20
  -4   7   6   32.00    3.70
  -4  -7   6   30.10    3.10
   4  -7  -6   32.90    2.80
  -4   7  -6   33.20    4.00
   4  -7  -6   32.60    2.70
  -4   7  -6   32.50    2.50
   4  -7  -6   29.40    3.80
   4   7   6   30.70    2.60
  -4  -7   6   27.70    2.10
   4   7   6   27.90    2.40
   5  -7   6    4.00    1.60
   5   7  -6    4.00    1.30
  -5  -7  -6    3.60    1.50
   5  -7   6    6.50    2.50
  -5   7   6    7.50    2.10
   5   7  -6    3.10    1.80
  -5  -7  -6    1.50    1.00
   5   7   6    2.40    1.00
  -5   7  -6    3.60    1.40
  -5   7  -6    5.90    2.30
  -5  -7   6    0.90    1.60
   5   7   6    1.60    1.40
   5  -7  -6    2.90    2.60
  -5  -7   6    1.70    1.10
   5  -7  -6    2.60    1.50
   5  -7  -6    4.00    1.40
  -6  -7  -6    6.40    1.90
   6  -7   6    7.60    3.20
   6   7  -6    6.90    2.00
  -6   7   6    9.50    2.40
   6  -7   6    3.70    1.90
   6   7  -6    5.10    1.80
  -6   7  -6    4.80    2.60
  -6   7  -6    3.20    1.70
  -6  -7   6    3.50    1.40
   6  -7  -6    5.00    3.00
   6   7   6    5.30    2.30
   6  -7  -6    3.20    1.70
   7  -7   6  153.38    9.30
   7   7  -6  159.58    7.30
   7   7  -6  169.08    7.50
  -7   7   6  170.28    8.40
  -7  -7  -6  163.78    7.50
  -7  -7   6  165.08    7.20
   7  -7  -6  162.88    7.60
  -7   7  -6  158.18    7.50
  -7   7  -6  157.98    8.60
   8   7  -6   60.89    4.90
  -8  -7  -6   62.09    4.70
  -8   7  -6   66.69    5.80
  -8   7  -6   58.49    4.80
   8  -7  -6   60.99    4.90
  -8  -7   6   56.89    4.50
  -9  -7  -6    4.20    2.50
   9   7  -6    6.80    2.70
   9  -7  -6    7.30    2.50
  -9   7  -6   14.40    3.70
  -9   7  -6    8.10    2.70
  -9  -7   6    9.10    2.70
 -10  -7  -6    2.00    2.80
  10   7  -6    6.40    3.20
  10  -7  -6    6.90    3.20
 -10   7  -6    7.90    3.70
 -10  -7   6    5.10    2.80
 -10   7  -6    4.30    3.00
 -11  -7  -6    3.30    3.30
  11  -7  -6    5.40    3.40
 -11  -7   6   10.00    3.30
 -11   7  -6    9.90    4.50
 -11   7  -6   11.70    3.80
   0   8   6  395.16   13.80
   0  -8   6  405.06   14.60
   0  -8  -6  389.26   14.50
   0   8  -6  386.16   14.80
   0  -8   6  391.16   13.20
   0  -8  -6  382.16   13.80
   0   8  -6  382.96   13.20
   0   8   6  382.66   14.50
   1   8  -6   35.30    3.50
   1  -8   6   33.40    1.90
   1  -8   6   35.80    2.10
  -1   8   6   41.90    3.50
   1   8  -6   37.70    1.90
  -1   8   6   41.20    2.50
  -1  -8  -6   33.70    3.50
   1  -8   6   31.30    3.70
  -1  -8  -6   36.30    2.60
   1  -8  -6   38.60    3.50
  -1  -8   6   40.60    3.30
   1   8   6   39.80    2.60
   1  -8  -6   39.10    2.60
  -1  -8   6   38.80    1.90
  -1   8  -6   30.30    3.70
   1   8   6   33.70    3.20
   2  -8   6  107.69    5.90
   2  -8   6  107.69    4.40
   2   8  -6  115.99    4.40
  -2   8   6  105.09    5.80
  -2  -8  -6  110.79    5.40
   2   8  -6  101.39    5.60
  -2  -8  -6  109.99    4.80
  -2   8   6  109.39    4.80
   2  -8  -6  112.99    4.90
  -2   8  -6  105.09    5.90
  -2  -8   6  115.29    5.60
   2  -8  -6  101.99    5.80
  -2  -8   6  106.49    4.10
   2   8   6  106.19    5.20
   2   8   6  105.29    4.80
  -3   8   6   44.60    3.00
   3  -8   6   51.19    2.80
   3  -8   6   61.39    4.40
  -3  -8  -6   47.80    3.00
  -3   8   6   46.00    4.00
  -3  -8  -6   46.60    3.50
   3   8  -6   43.00    3.80
   3  -8   6   48.60    2.90
   3  -8  -6   46.50    4.50
   3  -8  -6   45.10    3.10
  -3  -8   6   41.10    2.40
  -3  -8   6   47.00    3.80
  -3   8  -6   51.09    4.40
   3   8   6   43.80    3.20
   3   8   6   45.30    3.00
   4  -8   6   57.29    5.00
  -4   8   6   56.79    4.50
   4   8  -6   43.40    4.10
   4   8  -6   53.79    3.00
   4  -8   6   55.99    3.40
  -4  -8  -6   53.19    3.30
  -4  -8  -6   47.60    4.50
   4  -8   6   58.89    3.30
  -4   8  -6   53.79    4.80
   4  -8  -6   54.99    3.50
  -4  -8   6   50.49    2.90
   4   8   6   54.09    3.50
  -4  -8   6   58.19    4.10
   4  -8  -6   52.29    3.60
   4  -8  -6   58.69    5.00
   4   8   6   55.59    3.40
   5  -8   6   41.80    3.20
   5  -8   6   42.90    5.20
   5   8  -6   42.50    4.00
   5   8  -6   42.40    3.00
  -5  -8  -6   39.20    3.30
  -5   8   6   51.79    4.60
   5  -8   6   40.50    3.50
  -5  -8   6   44.10    3.70
  -5   8  -6   47.00    4.80
   5   8   6   46.60    3.50
   5   8   6   45.20    2.80
  -5  -8   6   44.50    2.80
   5  -8  -6   40.60    3.30
   5  -8  -6   49.40    3.50
   5  -8  -6   30.10    3.90
  -6  -8  -6   15.10    2.20
   6  -8   6   13.60    2.60
   6  -8   6   15.20    2.20
   6   8  -6   13.40    2.20
   6   8  -6   11.90    2.50
  -6   8   6   14.80    3.00
   6  -8   6   23.70    4.00
  -6   8  -6   12.70    2.20
   6  -8  -6   15.50    2.50
  -6  -8   6   11.60    2.30
  -6  -8   6   14.50    2.00
  -6   8  -6   15.90    3.30
   7   8  -6   22.50    3.00
  -7   8   6   19.70    3.30
   7   8  -6   19.90    2.80
  -7  -8  -6   26.30    3.50
   7  -8   6   23.10    2.90
  -7   8  -6   18.60    3.70
  -7   8  -6   21.90    2.80
  -7  -8   6   25.90    3.20
   7  -8  -6   21.80    3.00
  -8   8   6   72.49    6.40
   8  -8   6   54.49    4.90
  -8  -8  -6   60.19    4.90
   8   8  -6   65.39    5.30
  -8   8  -6   60.09    5.00
  -8  -8   6   63.49    4.60
  -8   8  -6   63.29    6.30
   9   8  -6   11.60    3.10
  -9  -8  -6   11.90    2.90
   9  -8   6    8.70    3.00
   9  -8  -6   14.70    3.20
  -9   8  -6   14.40    3.80
  -9   8  -6   16.20    3.30
  -9  -8   6   13.80    2.90
 -10  -8  -6    4.70    2.90
  10  -8   6   11.00    3.60
 -10   8  -6    8.60    3.30
 -10   8  -6    9.10    4.40
  10  -8  -6    9.70    3.30
 -10  -8   6    2.80    2.90
 -11  -8  -6    0.40    3.30
  11  -8   6   -3.60    3.20
 -11  -8   6   -0.40    3.20
 -11   8  -6   -0.40    5.00
  11  -8  -6   -4.20    3.40
 -11   8  -6    1.10    3.60
   0   9   6  267.07    9.60
   0  -9   6  247.58    8.80
   0  -9  -6  248.08    9.50
   0   9  -6  261.67   10.70
   0   9   6  257.37   10.30
   0   9  -6  252.67    8.80
   0  -9  -6  246.58   10.30
   0  -9   6  242.28   10.40
   1  -9   6  143.19    5.50
   1   9  -6  149.59    7.10
   1   9  -6  148.99    5.50
  -1   9   6  145.69    6.10
  -1  -9  -6  142.19    6.10
   1  -9   6  140.49    7.10
  -1  -9  -6  135.99    6.90
  -1   9   6  150.08    7.10
   1   9   6  146.09    6.80
   1  -9  -6  142.69    6.10
   1   9   6  151.48    6.10
  -1   9  -6  150.88    7.30
  -1  -9   6  154.28    7.10
  -1  -9   6  146.49    5.40
   1  -9  -6  144.19    7.00
  -2  -9  -6   12.50    1.70
  -2   9   6   12.90    2.40
   2  -9   6   10.80    2.30
   2   9  -6   10.60    1.20
   2  -9   6   11.80    1.50
   2   9  -6   11.80    2.40
  -2  -9  -6   14.80    2.40
  -2   9   6    9.70    1.60
   2  -9   6   11.40    1.30
   2   9   6   11.80    1.60
  -2  -9   6   11.00    1.20
   2  -9  -6    9.30    2.10
   2   9   6    9.50    2.00
   2  -9  -6   12.30    1.80
  -2   9  -6    8.50    2.20
  -2  -9   6   14.60    2.50
  -3   9   6   51.89    3.50
   3   9  -6   54.19    2.80
   3  -9   6   43.60    4.50
  -3  -9  -6   58.69    4.20
   3  -9   6   51.99    3.00
   3  -9   6   49.40    3.20
   3   9  -6   52.29    4.30
  -3  -9  -6   59.79    3.40
  -3   9   6   44.20    4.50
   3   9   6   59.79    3.80
   3  -9  -6   56.19    5.00
   3  -9  -6   49.60    3.40
  -3  -9   6   51.19    4.20
  -3   9  -6   54.69    4.90
   3   9   6   61.69    3.50
   4  -9   6  339.67   12.40
  -4  -9  -6  338.87   12.60
   4   9  -6  344.57   12.00
   4   9  -6  343.97   13.20
   4  -9   6  339.77   12.30
  -4   9   6  331.77   13.60
   4  -9   6  336.07   14.00
  -4   9   6  333.97   12.70
  -4  -9  -6  337.97   12.60
   4   9   6  320.77   12.50
  -4  -9   6  360.96   13.10
  -4   9  -6  348.57   14.00
   4  -9  -6  333.27   13.90
  -4  -9   6  323.37   11.90
   4  -9  -6  331.47   12.70
   4   9   6  336.67   12.40
   4  -9  -6  334.47   12.70
   5  -9   6  120.59    9.60
   5   9  -6  102.09    4.90
  -5  -9  -6  104.79    5.20
  -5   9   6   98.49    6.40
   5  -9   6  103.49    5.30
   5   9  -6  104.49    6.00
   5  -9   6  100.09    5.00
  -5  -9   6   99.59    5.60
  -5  -9   6   95.39    4.60
  -5   9  -6   97.99    6.80
   5  -9  -6   99.09    5.40
   5   9   6  100.59    4.80
   5   9   6   92.59    5.40
   6  -9   6   85.29    6.80
   6  -9   6   71.59    4.70
  -6   9   6   75.09    6.00
   6   9  -6   78.19    5.40
  -6  -9  -6   72.39    3.50
  -6  -9  -6   71.89    4.70
   6   9  -6   71.69    4.50
   6   9   6   72.49    3.60
  -6   9  -6   71.79    6.50
  -6  -9   6   66.29    4.90
   6  -9  -6   76.29    4.90
  -6  -9   6   70.79    4.10
  -7   9   6   23.10    3.80
  -7  -9  -6   20.30    2.90
   7   9  -6   19.70    2.90
   7  -9   6   26.10    3.00
   7   9  -6   20.40    3.10
  -7  -9   6   24.70    3.30
   7  -9  -6   18.80    2.90
  -7   9  -6   18.40    3.90
  -8  -9  -6    9.50    2.60
   8  -9   6    9.40    2.70
  -8   9   6   11.10    3.60
   8   9  -6    8.50    3.20
  -8  -9   6    4.10    2.30
  -8   9  -6    4.20    3.40
   8  -9  -6    9.20    2.60
  -9  -9  -6   -0.30    2.50
   9  -9   6    2.30    2.60
   9   9  -6   -1.40    3.00
  -9   9  -6    1.00    4.00
   9  -9  -6    3.00    2.60
  -9  -9   6    2.20    2.40
  10  -9   6   19.40    3.60
 -10  -9  -6   16.50    3.50
 -10   9  -6   18.20    8.10
 -10  -9   6   14.70    3.50
  10  -9  -6   18.40    3.70
  11  -9   6    4.90    3.50
 -11  -9  -6    5.40    3.60
 -11  -9   6    5.30    3.90
  11  -9  -6    8.20    4.10
 -11   9  -6   12.90    5.50
   0 -10   6  145.79    5.40
   0  10   6  139.19    7.10
   0 -10   6  136.99    7.20
   0  10   6  141.59    6.20
   0  10  -6  141.69    5.80
   0 -10  -6  146.49    6.20
   0  10  -6  152.08    7.60
   0 -10  -6  141.89    7.40
   1  10  -6    6.30    1.10
  -1 -10  -6   10.90    1.80
  -1 -10  -6    5.50    2.60
  -1  10   6    8.20    1.60
   1 -10   6    9.20    2.40
   1 -10   6    8.70    1.40
  -1  10   6    5.60    2.20
   1  10  -6    3.80    2.20
   1  10   6    4.90    2.20
  -1  10  -6   10.20    2.70
   1 -10  -6    7.50    1.50
   1  10   6    7.00    1.60
  -1 -10   6    6.80    2.40
   1 -10  -6    9.40    2.50
  -1 -10   6    6.90    1.10
  -2  10   6   35.90    4.10
  -2 -10  -6   26.40    2.70
   2 -10   6   25.10    3.60
  -2 -10  -6   24.20    3.10
  -2  10   6   31.80    3.00
   2 -10   6   31.80    2.50
   2  10  -6   34.60    4.00
   2 -10   6   27.90    2.20
  -2 -10   6   29.80    2.00
   2 -10  -6   27.10    3.50
   2  10   6   24.40    2.90
  -2 -10   6   30.90    4.10
   2 -10  -6   25.10    2.80
  -2  10  -6   25.30    3.30
   2  10   6   31.00    2.90
  -3  10   6   17.20    3.20
   3  10  -6   21.10    2.10
  -3  10   6   18.30    2.30
   3 -10   6   24.10    2.70
   3 -10   6   21.70    2.20
  -3 -10  -6   18.50    2.50
   3  10  -6   15.60    3.00
  -3 -10  -6   26.80    3.10
   3 -10   6   15.70    2.80
   3  10   6   18.90    2.60
   3  10   6   20.10    2.80
   3 -10  -6   23.50    2.70
  -3  10  -6   26.30    3.70
   3 -10  -6   18.60    3.20
  -3 -10   6   22.90    3.10
  -3 -10   6   19.60    1.90
   4 -10   6   29.00    3.20
   4 -10   6   26.20    2.70
   4  10  -6   23.60    2.70
   4  10  -6   26.30    3.30
  -4 -10  -6   28.20    3.00
  -4  10   6   28.30    3.80
  -4 -10  -6   29.70    3.10
  -4 -10   6   29.60    3.40
   4  10   6   23.80    3.30
   4 -10  -6   25.60    3.10
  -4 -10   6   27.30    2.30
   4 -10  -6   26.40    4.00
   4  10   6   27.10    3.40
  -4  10  -6   30.50    3.90
   5 -10   6  148.89    6.60
  -5  10   6  149.79    8.20
  -5 -10  -6  149.09    6.60
   5 -10   6  137.69    6.80
   5  10  -6  145.89    6.30
   5  10  -6  143.99    7.60
  -5 -10  -6  144.69    6.70
   5  10   6  138.99    6.40
  -5 -10   6  137.89    7.30
   5 -10  -6  141.19    6.90
  -5  10  -6  153.68    8.50
  -5 -10   6  148.29    6.10
   6  10  -6    6.60    2.60
   6 -10   6    5.30    2.10
   6  10  -6    5.90    2.30
  -6 -10  -6    5.40    2.20
  -6  10   6    9.40    3.10
  -6 -10  -6    5.90    1.80
   6  10   6    4.60    1.90
  -6  10  -6    2.40    3.00
   6 -10  -6    5.30    2.10
  -6 -10   6    5.50    2.70
  -6 -10   6    3.50    1.70
   7  10  -6   57.69    5.50
   7 -10   6   51.49    4.50
  -7  10   6   59.09    6.40
  -7 -10  -6   56.79    4.70
   7  10  -6   47.30    5.00
  -7  10  -6   47.70    5.70
   7 -10  -6   52.29    4.80
  -7 -10   6   50.19    4.10
  -7 -10   6   52.49    4.80
  -8  10   6   11.10    4.00
   8 -10   6    1.50    2.60
  -8 -10  -6    1.00    2.80
   8  10  -6    4.40    3.10
  -8 -10   6    5.00    2.40
  -8  10  -6    3.20    3.60
   8 -10  -6    3.20    2.60
  -9  10   6   12.30    4.10
   9 -10   6   13.20    3.50
  -9 -10  -6   12.80    3.20
   9  10  -6   14.40    3.60
  -9 -10   6   15.60    3.20
  -9  10  -6   13.20    6.40
   9 -10  -6   14.70    3.60
  10 -10   6   10.60    3.70
 -10 -10  -6   11.50    3.60
  10 -10  -6    4.90    3.40
 -10 -10   6   18.60    3.70
 -10  10  -6   26.80    5.50
   0  11  -6    8.10    2.70
   0  11   6    8.20    1.80
   0 -11   6    6.00    2.60
   0 -11  -6    7.70    1.60
   0  11   6    4.30    2.20
   0 -11  -6    4.90    2.80
   0  11  -6    5.20    1.30
  -1 -11  -6   22.50    3.50
  -1  11   6   25.00    3.30
   1  11  -6   21.80    3.30
   1  11  -6   26.60    2.10
   1 -11   6   26.50    2.10
   1 -11   6   26.20    3.60
  -1  11   6   32.50    3.30
   1 -11   6   21.20    2.30
  -1 -11  -6   21.60    2.60
   1  11   6   25.20    3.50
   1 -11  -6   21.70    2.70
   1  11   6   20.40    2.40
  -1  11  -6   24.40    3.30
   1 -11  -6   21.30    3.30
  -1 -11   6   21.90    3.40
   2 -11   6   16.10    2.00
   2 -11   6   13.00    1.80
  -2  11   6   10.40    2.80
  -2  11   6    9.90    2.10
  -2 -11  -6    9.30    3.00
   2  11  -6   12.90    2.90
  -2 -11  -6   11.80    1.90
   2  11  -6   12.00    1.50
   2 -11  -6    9.60    1.90
  -2  11  -6   10.70    2.90
  -2 -11   6   10.60    2.90
   2  11   6   11.30    2.50
   2  11   6   16.50    2.20
   3  11  -6   70.19    5.60
  -3  11   6   66.79    4.50
   3 -11   6   70.79    3.80
  -3 -11  -6   76.19    5.70
  -3 -11  -6   65.29    4.00
   3  11  -6   65.39    3.50
   3 -11   6   70.19    4.10
  -3  11   6   65.79    5.60
   3 -11  -6   69.69    4.30
  -3  11  -6   65.69    5.90
  -3 -11   6   62.89    5.70
   3  11   6   64.59    4.30
  -3 -11   6   63.39    3.30
   3  11   6   63.39    4.80
  -4  11   6   14.60    3.20
   4 -11   6   14.50    2.10
  -4 -11  -6   12.20    3.00
   4  11  -6   16.00    2.10
  -4 -11  -6   12.00    2.10
   4  11  -6   15.10    3.10
   4 -11   6   15.10    2.30
   4  11   6   13.70    3.00
  -4 -11   6   17.40    2.30
   4 -11  -6   10.40    2.20
  -4  11  -6   17.50    3.70
  -4 -11   6   13.60    3.20
   4  11   6   12.10    2.30
   5  11  -6   61.89    5.50
   5 -11   6   60.29    4.20
   5 -11   6   48.50    4.60
  -5  11   6   61.29    5.70
   5  11  -6   53.59    4.10
  -5 -11  -6   57.19    4.80
  -5 -11  -6   60.79    4.20
   5 -11  -6   57.49    4.40
  -5  11  -6   53.59    6.40
   5  11   6   55.19    4.40
  -5 -11   6   53.29    3.60
  -5 -11   6   57.39    5.60
  -6 -11  -6   48.20    4.30
   6 -11   6   50.89    4.40
   6  11  -6   52.09    5.60
  -6  11   6   48.20    6.40
  -6 -11  -6   54.29    4.40
   6  11  -6   46.60    4.50
   6  11   6   51.69    3.90
   6 -11  -6   52.49    4.60
  -6 -11   6   52.09    5.30
  -6  11  -6   47.30    6.30
  -6 -11   6   51.19    3.70
   7  11  -6   48.80    6.50
   7 -11   6   48.70    4.60
  -7  11   6   44.00    5.70
   7  11  -6   41.50    5.60
  -7 -11  -6   48.50    4.60
  -7 -11   6   37.20    4.00
  -7 -11   6   43.10    5.20
  -7  11  -6   35.10    5.10
   7 -11  -6   33.20    3.80
   8 -11   6   25.10    4.20
  -8  11   6   31.20    5.00
   8  11  -6   34.40    4.40
  -8 -11  -6   27.60    3.70
  -8  11  -6   27.10    5.30
  -8 -11   6   33.10    4.20
   8 -11  -6   25.90    3.70
  -9 -11  -6   -1.10    2.90
   9 -11   6    2.60    3.20
  -9  11   6   -1.40    4.10
  -9 -11   6    5.00    2.90
   9 -11  -6    0.40    2.90
  -9  11  -6   11.00    5.10
  10 -11   6   -1.50    3.40
 -10 -11  -6    2.20    3.30
 -10  11  -6    5.80    5.20
  10 -11  -6    1.80    3.40
 -10 -11   6    2.00    3.40
   0  12   6    8.00    2.20
   0 -12  -6    8.20    3.40
   0  12   6    8.60    2.80
   0 -12  -6    5.90    1.80
   0  12  -6    7.50    1.50
   1 -12   6   30.20    2.40
   1 -12   6   32.60    2.80
   1  12  -6   30.00    3.90
  -1 -12  -6   31.50    4.20
  -1 -12  -6   28.90    3.20
   1  12  -6   31.30    2.60
  -1  12   6   31.00    3.70
  -1  12   6   35.50    4.60
  -1 -12   6   32.00    2.40
   1  12   6   33.70    3.90
   1 -12  -6   31.60    3.10
  -1  12  -6   34.80    4.40
   1  12   6   25.30    3.40
  -2 -12  -6    9.70    2.00
  -2  12   6   10.00    2.50
  -2  12   6    9.80    2.90
   2 -12   6   12.40    1.70
   2 -12   6   15.70    2.10
   2  12  -6   13.30    1.70
  -2 -12  -6   14.80    3.60
   2  12  -6   12.10    3.40
   2 -12  -6   12.30    2.10
   2  12   6   13.10    2.40
  -2 -12   6   12.40    1.50
   2  12   6    8.50    2.80
  -2  12  -6   16.00    3.30
  -2 -12   6    9.40    3.50
   3 -12   6   86.69    4.80
  -3  12   6   93.99    6.70
  -3 -12  -6   77.29    4.70
   3  12  -6   78.19    4.10
   3  12  -6   79.79    6.40
   3 -12   6   82.69    4.30
  -3 -12  -6   80.19    6.70
   3  12   6   72.39    5.20
  -3 -12   6   74.19    6.50
  -3  12  -6   78.29    6.60
   3 -12  -6   85.29    4.90
  -3 -12   6   82.79    3.90
   3  12   6   88.19    5.80
  -4  12   6   -0.50    2.90
  -4 -12  -6    1.60    1.70
   4 -12   6    6.10    2.30
   4 -12   6    5.30    1.90
   4  12  -6    4.20    3.00
  -4 -12  -6   -0.50    3.00
   4  12  -6    4.10    1.90
   4  12   6    6.10    2.30
  -4 -12   6    6.50    1.50
  -4 -12   6    6.20    3.40
   4 -12  -6    5.10    2.00
  -4  12  -6    4.20    3.10
  -5 -12  -6  117.69    7.00
  -5  12   6  112.89    7.70
   5  12  -6  116.89    7.60
   5  12  -6  112.79    5.80
[truncated: 925,846 more chars]
