# Supplementary material for: Crystal structure of a tripeptide biphenyl hybrid C50H56N6O10·0.5H2O
Source: Acta Crystallogr E Crystallogr Commun. 2020 Jan 21;76(Pt 2):257–60. doi: 10.1107/S2056989020000584 (PMC7001844; doi:10.1107/S2056989020000584)
Supplement: Supplementary file 2 [file e-76-00257-Isup2.hkl]

data_I                                                                          
_shelx_title ' test_a.res in P2(1)2(1)2(1)'                                     
_shelx_refln_list_code          4                                               
_shelx_F_calc_maximum      291.09                                               
_exptl_crystal_F_000      1932.00                                               
_reflns_d_resolution_high  0.7891                                               
                                                                                
loop_                                                                           
 _space_group_symop_operation_xyz                                               
 'x, y, z'                                                                      
 '-x+1/2, -y, z+1/2'                                                            
 '-x, y+1/2, -z+1/2'                                                            
 'x+1/2, -y+1/2, -z'                                                            
                                                                                
_cell_length_a     9.9955                                                       
_cell_length_b    15.8364                                                       
_cell_length_c    31.1356                                                       
_cell_angle_alpha  90.000                                                       
_cell_angle_beta   90.000                                                       
_cell_angle_gamma  90.000                                                       
                                                                                
_shelx_F_squared_multiplier     1.000                                           
                                                                                
loop_                                                                           
 _refln_index_h                                                                 
 _refln_index_k                                                                 
 _refln_index_l                                                                 
 _refln_F_squared_calc                                                          
 _refln_F_squared_meas                                                          
 _refln_F_squared_sigma                                                         
 _refln_observed_status                                                         
   2   0   0       9813.44      10686.20       203.16 o                         
   4   0   0      14790.80      17217.26       327.80 o                         
   6   0   0       3440.49       3439.25        70.88 o                         
   8   0   0       1072.24       1084.09        37.58 o                         
  10   0   0       1554.31       1524.32        57.34 o                         
  12   0   0        126.65        125.57        31.81 o                         
   2   1   0       6066.74       4643.04        63.34 o                         
   3   1   0      11962.37      12337.70       166.21 o                         
   4   1   0        180.26        118.25         5.70 o                         
   5   1   0       1143.22       1298.85        19.42 o                         
   6   1   0        260.38        258.79        13.01 o                         
   7   1   0       1232.09       1319.07        23.40 o                         
   8   1   0        423.94        374.77        32.01 o                         
   9   1   0         67.55         53.99        12.11 o                         
  10   1   0        554.40        490.77        19.39 o                         
  11   1   0        274.07        311.22        29.85 o                         
  12   1   0        381.61        348.90        29.01 o                         
   1   2   0       4819.13       3919.03        56.08 o                         
   2   2   0      13014.49      11761.20       137.25 o                         
   3   2   0         37.56         74.32         3.53 o                         
   4   2   0          0.03         23.60         2.80 o                         
   5   2   0       2422.90       2951.78        39.61 o                         
   6   2   0        175.67        177.69         6.65 o                         
   7   2   0        690.37        687.55        25.12 o                         
   8   2   0          6.29         14.72         6.39 o                         
   9   2   0        198.30        167.57        11.65 o                         
  10   2   0        266.94        300.95        15.02 o                         
  11   2   0        123.11        127.94        19.18 o                         
  12   2   0         93.37         93.78        20.93 o                         
   1   3   0      49004.76      53519.27       621.26 o                         
   2   3   0        969.94        527.18         7.67 o                         
   3   3   0         13.03         19.78         2.71 o                         
   4   3   0        937.92       1090.47        17.87 o                         
   5   3   0        112.42        153.20         7.86 o                         
   6   3   0       4999.70       4745.27        58.35 o                         
   7   3   0         11.53         22.81         7.04 o                         
   8   3   0        288.42        292.40        12.25 o                         
   9   3   0         43.55         57.19        12.04 o                         
  10   3   0        314.84        294.60        22.51 o                         
  11   3   0          0.65         19.32        15.95 o                         
  12   3   0        255.96        259.50        25.74 o                         
   0   4   0        563.19        415.47        11.71 o                         
   1   4   0      23306.62      21811.61       270.63 o                         
   2   4   0        962.05        999.44        14.28 o                         
   3   4   0        198.20        236.84         5.73 o                         
   4   4   0         89.44         47.19         3.26 o                         
   5   4   0       1094.24       1197.80        18.93 o                         
   6   4   0        668.96        701.21        12.39 o                         
   7   4   0          7.08          8.04         4.47 o                         
   8   4   0       3309.73       3194.71        61.40 o                         
   9   4   0         55.31         33.56        14.03 o                         
  10   4   0        103.39        123.25        31.22 o                         
  11   4   0         46.77         88.05        18.64 o                         
  12   4   0         39.99         67.81        21.31 o                         
   1   5   0       5017.96       5193.93        75.67 o                         
   2   5   0        102.98        167.10         6.61 o                         
   3   5   0        408.51        540.39         9.61 o                         
   4   5   0       2137.62       1970.34        24.68 o                         
   5   5   0        981.28       1116.23        17.05 o                         
   6   5   0        199.62        203.31         8.35 o                         
   7   5   0         14.64         40.04         5.53 o                         
   8   5   0       2306.62       2080.82        44.49 o                         
   9   5   0         95.78        106.27        13.03 o                         
  10   5   0          0.57         16.98        14.76 o                         
  11   5   0         93.65         97.98        15.41 o                         
  12   5   0        177.69        239.41        22.23 o                         
   0   6   0       3423.80       3335.17        58.43 o                         
   1   6   0       6405.06       5969.21        71.89 o                         
   2   6   0          7.61         70.62         3.87 o                         
   3   6   0       2975.94       2843.55        36.18 o                         
   4   6   0        946.71        757.92        12.76 o                         
   5   6   0       3306.97       3158.25        40.64 o                         
   6   6   0       1308.22       1293.24        20.27 o                         
   7   6   0          9.33         -0.11         7.43 o                         
   8   6   0        375.99        461.60        28.08 o                         
   9   6   0        199.17        247.30        23.30 o                         
  10   6   0         84.61        106.52        15.61 o                         
  11   6   0         78.36         45.82        20.86 o                         
  12   6   0         36.31         48.53        21.88 o                         
   1   7   0       8147.08       8329.21       106.38 o                         
   2   7   0       2499.76       2604.13        33.71 o                         
   3   7   0        325.36        437.26         9.95 o                         
   4   7   0        247.89        287.46         9.08 o                         
   5   7   0       1460.84       1496.88        22.08 o                         
   6   7   0        332.83        260.35        10.35 o                         
   7   7   0         30.70         17.46         7.18 o                         
   8   7   0         81.32        112.63        13.04 o                         
   9   7   0         84.04         94.39        14.41 o                         
  10   7   0         12.17         27.38        15.73 o                         
  11   7   0         58.69         68.93        18.83 o                         
   0   8   0      16118.97      17742.00       294.30 o                         
   1   8   0        414.10        334.92        10.04 o                         
   2   8   0        262.00        338.11         8.45 o                         
   3   8   0       2461.14       2638.76        34.77 o                         
   4   8   0       2170.96       2386.10        32.24 o                         
   5   8   0        420.22        429.56        12.03 o                         
   6   8   0        548.29        465.54        21.80 o                         
   7   8   0        202.76        194.13        12.30 o                         
   8   8   0        349.51        298.54        20.68 o                         
   9   8   0        266.43        238.79        18.44 o                         
  10   8   0        185.93        187.98        22.01 o                         
  11   8   0        193.60        201.14        52.74 o                         
   1   9   0       1565.29       1558.20        22.46 o                         
   2   9   0        327.63        218.31         7.43 o                         
   3   9   0         12.45         -1.97         3.99 o                         
   4   9   0        194.74        223.92         9.09 o                         
   5   9   0         45.21         61.45         5.96 o                         
   6   9   0         45.37         35.39         6.79 o                         
   7   9   0        265.32        290.27        16.93 o                         
   8   9   0        276.24        230.46        15.02 o                         
   9   9   0        535.24        605.01        40.60 o                         
  10   9   0         40.87         40.07        15.91 o                         
  11   9   0         22.78         36.23        21.01 o                         
   0  10   0         54.22         40.48         6.56 o                         
   1  10   0         78.11         41.61         4.62 o                         
   2  10   0         11.59         13.21         4.24 o                         
   3  10   0       3118.21       3192.74        42.17 o                         
   4  10   0        204.95        186.48         8.48 o                         
   5  10   0        157.86        135.86         7.97 o                         
   6  10   0          7.77         17.69         7.16 o                         
   7  10   0        479.08        483.39        17.64 o                         
   8  10   0          3.53         -0.59        10.10 o                         
   9  10   0        230.84        231.00        19.92 o                         
  10  10   0         45.80         67.29        17.66 o                         
   1  11   0        622.20        501.86        12.05 o                         
   2  11   0         90.87         88.18         6.05 o                         
   3  11   0        135.30        145.92         7.75 o                         
   4  11   0        688.48        659.14        15.68 o                         
   5  11   0        189.98        211.52        11.37 o                         
   6  11   0        179.42        184.11        11.56 o                         
   7  11   0        199.75        239.17        13.68 o                         
   8  11   0        379.44        348.37        23.88 o                         
   9  11   0          8.96         -5.13        16.20 o                         
  10  11   0         27.07         21.04        18.45 o                         
   0  12   0        361.58        511.10        22.96 o                         
   1  12   0         91.40         65.84         7.13 o                         
   2  12   0       1131.60       1088.71        20.49 o                         
   3  12   0         20.30         31.32         6.51 o                         
   4  12   0          6.79         25.61         6.92 o                         
   5  12   0         32.45         33.17         8.59 o                         
   6  12   0         40.62         46.40         9.97 o                         
   7  12   0          0.36          2.12        14.26 o                         
   8  12   0        393.26        400.35        21.41 o                         
   9  12   0          0.09          8.79        16.42 o                         
  10  12   0        413.58        482.41        33.93 o                         
   1  13   0        316.28        241.35        11.43 o                         
   2  13   0       1334.26       1364.09        24.69 o                         
   3  13   0        168.82        130.62         8.98 o                         
   4  13   0        703.21        685.77        19.50 o                         
   5  13   0        137.00        126.32        12.05 o                         
   6  13   0         23.51         32.02        12.24 o                         
   7  13   0        817.38        883.21        33.92 o                         
   8  13   0         95.59         84.15        22.76 o                         
   9  13   0         87.53        117.42        19.62 o                         
   0  14   0        334.64        274.50        29.02 o                         
   1  14   0       1716.24       1759.43        31.73 o                         
   2  14   0        467.39        430.14        17.29 o                         
   3  14   0          4.55         -8.35         8.35 o                         
   4  14   0         44.96         40.37         9.46 o                         
   5  14   0          0.06         -4.91        10.26 o                         
   6  14   0        268.33        240.38        17.93 o                         
   7  14   0         20.39          1.52        17.76 o                         
   8  14   0          8.51         35.31        24.23 o                         
   9  14   0         10.82         -6.88        19.64 o                         
   1  15   0        913.58       1056.41        23.96 o                         
   2  15   0        352.57        293.88        17.35 o                         
   3  15   0          8.17         -8.73         8.73 o                         
   4  15   0         74.62        104.72        13.30 o                         
   5  15   0         12.87         49.27        12.81 o                         
   6  15   0         14.47          6.25        21.52 o                         
   7  15   0        103.62        109.13        16.79 o                         
   8  15   0         43.04         33.65        19.62 o                         
   0  16   0        728.84        631.12        41.86 o                         
   1  16   0         16.35        -10.00        10.00 o                         
   2  16   0         77.15         63.42        11.67 o                         
   3  16   0         19.54          5.63        11.60 o                         
   4  16   0        311.97        271.37        25.24 o                         
   5  16   0          0.23        -15.91        16.77 o                         
   6  16   0         57.33         45.08        21.18 o                         
   7  16   0         87.25         30.01        18.76 o                         
   1  17   0        462.01        411.34        27.65 o                         
   2  17   0          0.29          2.70        15.22 o                         
   3  17   0         51.46         47.02        14.86 o                         
   4  17   0        129.98        167.97        34.96 o                         
   5  17   0         33.21         28.25        15.24 o                         
   6  17   0          0.03         30.80        18.09 o                         
   0  18   0        139.29        162.57        31.81 o                         
   1  18   0        195.08        146.19        16.49 o                         
   2  18   0         11.63         26.96        17.40 o                         
   3  18   0         54.46         44.49        19.97 o                         
   4  18   0         43.66         64.07        23.33 o                         
   5  18   0         51.73         33.72        17.97 o                         
   1  19   0         30.28         27.32        18.00 o                         
   2  19   0         19.49         22.01        31.29 o                         
   3  19   0         13.72          0.11        21.15 o                         
   4  19   0         20.00         62.60        23.00 o                         
   0  20   0          7.75         17.58        25.89 o                         
   2   0   1      84731.54      80763.75      1000.16 o                         
   3   0   1       7207.57       6386.52        96.03 o                         
   4   0   1       2567.81       2517.28        36.39 o                         
   5   0   1        199.07        198.54         7.43 o                         
   6   0   1         24.10         41.16         7.33 o                         
   7   0   1         55.79        149.24        10.19 o                         
   8   0   1        205.46        246.80        13.95 o                         
   9   0   1       1516.29       1251.96        30.84 o                         
  10   0   1         16.15         24.26        11.29 o                         
  11   0   1         65.96         51.65        11.75 o                         
  12   0   1          0.16        -16.86        16.86 o                         
 -12   1   1         90.79         72.75        19.51 o                         
 -11   1   1        127.64        135.40        17.02 o                         
 -10   1   1        201.19        169.40        11.78 o                         
  -9   1   1        255.01        256.77        13.24 o                         
  -8   1   1         17.37         31.84        10.75 o                         
  -7   1   1       1632.53       1565.35        29.12 o                         
  -6   1   1       1461.83       1402.16        26.24 o                         
  -5   1   1       1258.90       1264.55        21.18 o                         
  -4   1   1       1019.99       1082.65        16.68 o                         
  -3   1   1        148.35        339.67         9.19 o                         
  -2   1   1      15639.44      13986.03       174.81 o                         
   2   1   1      15648.33      14190.10       174.80 o                         
   3   1   1        148.52        363.63         9.68 o                         
   4   1   1       1019.33       1104.38        17.51 o                         
   5   1   1       1260.18       1252.33        27.67 o                         
   6   1   1       1465.19       1434.49        23.55 o                         
   7   1   1       1633.13       1565.94        26.39 o                         
   8   1   1         17.21         22.86        13.29 o                         
   9   1   1        254.98        275.11        14.68 o                         
  10   1   1        201.38        166.12        12.40 o                         
  11   1   1        128.12        140.38        19.77 o                         
  12   1   1         90.44         55.85        19.77 o                         
 -12   2   1         25.20         89.69        21.31 o                         
 -11   2   1        496.60        467.76        32.22 o                         
 -10   2   1         21.13         -7.40        10.96 o                         
  -9   2   1       1802.71       1680.77        38.09 o                         
  -8   2   1        914.74        912.27        23.57 o                         
  -7   2   1         87.35         67.59         6.49 o                         
  -6   2   1         17.04         27.12         4.16 o                         
  -5   2   1       2625.79       2812.11        35.27 o                         
  -4   2   1        433.25        399.70         8.25 o                         
  -3   2   1         14.67         72.89         3.76 o                         
  -2   2   1       3956.70       4344.85        52.12 o                         
  -1   2   1       4332.14       3398.92        39.77 o                         
   1   2   1       4329.06       3317.39        44.80 o                         
   2   2   1       3951.00       4433.02        55.59 o                         
   3   2   1         14.78         68.52         7.19 o                         
   4   2   1        434.44        413.57         9.03 o                         
   5   2   1       2623.22       2761.89        37.47 o                         
   6   2   1         17.18         17.39         3.75 o                         
   7   2   1         87.68         94.90         7.85 o                         
   8   2   1        913.22        903.25        20.76 o                         
   9   2   1       1802.87       1720.81        36.75 o                         
  10   2   1         21.17         12.17        15.89 o                         
  11   2   1        497.81        445.95        66.93 o                         
  12   2   1         25.30         15.54        19.23 o                         
 -12   3   1        378.31        354.25        30.17 o                         
 -11   3   1        212.61        251.80        23.92 o                         
 -10   3   1        373.60        374.47        16.82 o                         
  -9   3   1       1884.99       1878.08        34.95 o                         
  -8   3   1        297.79        329.83        16.24 o                         
  -7   3   1        160.66        135.48         6.31 o                         
  -6   3   1        437.09        346.47        10.51 o                         
  -5   3   1        222.45        229.29         8.88 o                         
  -4   3   1       3825.06       3797.36        50.34 o                         
  -3   3   1        874.13        927.73        19.30 o                         
  -2   3   1        530.39        613.62         9.66 o                         
  -1   3   1       6331.30       5796.86        69.96 o                         
   0   3   1       5031.94       4291.84        50.72 o                         
   1   3   1       6333.47       5774.22        68.14 o                         
   2   3   1        531.44        600.16         8.54 o                         
   3   3   1        875.62        947.10        14.91 o                         
   4   3   1       3829.87       3878.16        54.08 o                         
   5   3   1        222.66        209.53         6.12 o                         
   6   3   1        436.72        346.43         9.44 o                         
   7   3   1        160.85        142.06         8.32 o                         
   8   3   1        297.55        305.82        41.02 o                         
   9   3   1       1884.35       1849.61        84.78 o                         
  10   3   1        373.89        306.52        27.85 o                         
  11   3   1        211.56        248.02        23.97 o                         
  12   3   1        378.37        471.62        36.99 o                         
 -12   4   1         11.51          7.12        18.94 o                         
 -11   4   1        481.79        541.66        35.81 o                         
 -10   4   1        688.39        678.78        53.09 o                         
  -9   4   1        278.93        318.14        17.88 o                         
  -8   4   1        323.41        325.13        15.43 o                         
  -7   4   1        392.72        404.40        12.43 o                         
  -6   4   1        579.00        638.70        13.23 o                         
  -5   4   1       1356.42       1602.88        23.98 o                         
  -4   4   1        692.01        684.85        11.13 o                         
  -3   4   1        508.68        463.11        15.39 o                         
  -2   4   1       1683.21       1449.98        21.73 o                         
  -1   4   1       2047.18       1810.28        40.36 o                         
   0   4   1      32571.91      30768.05       360.55 o                         
   1   4   1       2049.21       1758.21        24.09 o                         
   2   4   1       1682.80       1426.54        18.98 o                         
   3   4   1        509.78        478.65        10.20 o                         
   4   4   1        691.04        708.41        10.62 o                         
   5   4   1       1354.09       1630.78        23.90 o                         
   6   4   1        579.32        600.88        14.10 o                         
   7   4   1        393.58        374.49        15.46 o                         
   8   4   1        322.79        311.31        18.64 o                         
   9   4   1        278.25        247.76        25.03 o                         
  10   4   1        689.94        673.00        31.13 o                         
  11   4   1        481.75        469.30        34.03 o                         
  12   4   1         11.44          5.00        16.18 o                         
 -12   5   1        100.04         65.10        23.92 o                         
 -11   5   1        121.87        104.62        19.82 o                         
 -10   5   1        264.84        271.79        64.46 o                         
  -9   5   1        182.78        179.30        19.37 o                         
  -8   5   1         39.57         56.68         7.29 o                         
  -7   5   1       1075.12       1126.83        21.78 o                         
  -6   5   1       2090.64       2242.03        32.69 o                         
  -5   5   1        299.22        295.44         9.48 o                         
  -4   5   1       3691.15       3678.65        45.32 o                         
  -3   5   1       1922.74       1807.69        24.04 o                         
  -2   5   1       6975.96       7212.25        94.84 o                         
  -1   5   1       8336.52       8825.76       111.14 o                         
   0   5   1       2136.16       2364.82        29.71 o                         
   1   5   1       8337.02       8837.14       111.23 o                         
   2   5   1       6971.53       7339.89       110.04 o                         
   3   5   1       1925.35       1866.21        26.07 o                         
   4   5   1       3692.47       3619.44        45.55 o                         
   5   5   1        300.26        296.91         8.03 o                         
   6   5   1       2090.40       2234.25        33.09 o                         
   7   5   1       1075.32       1130.45        24.64 o                         
   8   5   1         39.44         63.23        10.27 o                         
   9   5   1        183.88        131.69        13.97 o                         
  10   5   1        265.57        254.48        19.93 o                         
  11   5   1        121.54        136.20        20.58 o                         
  12   5   1        100.18         62.62        26.40 o                         
 -12   6   1          5.29         -5.75        48.14 o                         
 -11   6   1          4.24          6.66        28.04 o                         
 -10   6   1        137.43        133.71        15.78 o                         
  -9   6   1        288.27        287.91        21.13 o                         
  -8   6   1        257.14        267.75        17.97 o                         
  -7   6   1       1631.17       1636.77        26.80 o                         
  -6   6   1        148.47        188.20         8.69 o                         
  -5   6   1        252.82        167.98         6.83 o                         
  -4   6   1        684.61        633.89        11.83 o                         
  -3   6   1       6962.13       7588.92        90.40 o                         
  -2   6   1       6540.23       7319.72        93.37 o                         
  -1   6   1       2504.05       2172.95        30.23 o                         
   0   6   1       4230.03       4315.37        52.50 o                         
   1   6   1       2507.02       2203.48        30.33 o                         
   2   6   1       6536.48       7289.74       100.79 o                         
   3   6   1       6962.58       7530.83        90.37 o                         
   4   6   1        683.29        638.12        11.37 o                         
   5   6   1        254.33        170.63         8.61 o                         
   6   6   1        149.03        175.86         7.53 o                         
   7   6   1       1631.32       1642.05        30.09 o                         
   8   6   1        256.82        250.55        14.43 o                         
   9   6   1        288.85        283.31        37.58 o                         
  10   6   1        137.39        153.47        16.25 o                         
  11   6   1          4.15         -0.26        16.04 o                         
  12   6   1          5.11         -0.96        17.07 o                         
 -11   7   1        167.31        208.93        61.53 o                         
 -10   7   1        272.30        343.31        50.23 o                         
  -9   7   1        536.72        466.86        26.00 o                         
  -8   7   1        565.18        460.93        25.97 o                         
  -7   7   1        141.12        121.26         8.65 o                         
  -6   7   1        543.00        538.03        13.50 o                         
  -5   7   1       1145.91       1275.07        19.41 o                         
  -4   7   1        771.04        832.28        15.14 o                         
  -3   7   1        843.98        790.89        13.56 o                         
  -2   7   1       2831.77       2534.90        30.72 o                         
  -1   7   1        336.08        317.01         8.23 o                         
   0   7   1       6639.54       6958.07        89.33 o                         
   1   7   1        335.94        318.00         7.57 o                         
   2   7   1       2831.55       2505.62        39.81 o                         
   3   7   1        844.15        800.92        13.35 o                         
   4   7   1        769.94        831.05        14.07 o                         
   5   7   1       1144.79       1249.46        20.24 o                         
   6   7   1        542.49        527.40        13.20 o                         
   7   7   1        141.08        116.24        12.41 o                         
   8   7   1        564.75        482.30        20.07 o                         
   9   7   1        536.99        497.07        22.24 o                         
  10   7   1        272.94        281.81        22.22 o                         
  11   7   1        167.44        149.07        22.99 o                         
 -11   8   1        151.25        104.74        22.40 o                         
 -10   8   1        425.31        452.68        37.30 o                         
  -9   8   1        293.44        246.32        31.82 o                         
  -8   8   1        414.27        418.04        19.05 o                         
  -7   8   1        436.38        442.03        25.00 o                         
  -6   8   1        257.89        246.31        19.16 o                         
  -5   8   1       1227.54       1275.93        20.43 o                         
  -4   8   1        345.41        435.14        10.57 o                         
  -3   8   1       1163.22       1271.23        19.14 o                         
  -2   8   1       1267.36       1429.24        19.32 o                         
  -1   8   1       2175.64       2328.72        30.81 o                         
   0   8   1        299.79        315.25        10.01 o                         
   1   8   1       2177.27       2328.80        33.16 o                         
   2   8   1       1267.21       1416.94        20.56 o                         
   3   8   1       1161.37       1259.36        19.13 o                         
   4   8   1        344.89        430.03        10.63 o                         
   5   8   1       1227.49       1289.14        20.32 o                         
   6   8   1        258.00        263.04        18.20 o                         
   7   8   1        436.29        429.52        18.22 o                         
   8   8   1        413.80        405.30        33.95 o                         
   9   8   1        293.73        260.44        26.02 o                         
  10   8   1        425.52        429.27        27.06 o                         
  11   8   1        151.08        152.02        37.67 o                         
 -11   9   1        220.03        236.12        35.58 o                         
 -10   9   1        396.96        403.82        27.37 o                         
  -9   9   1        111.32        123.43        17.64 o                         
  -8   9   1        157.12        159.72        12.66 o                         
  -7   9   1        921.53        943.76        26.01 o                         
  -6   9   1        355.96        358.54        13.06 o                         
  -5   9   1          2.96          9.05         5.14 o                         
  -4   9   1       1116.61       1119.87        18.36 o                         
  -3   9   1        709.07        733.65        13.72 o                         
  -2   9   1        813.62        856.45        14.76 o                         
  -1   9   1       1475.85       1394.17        20.46 o                         
   0   9   1         20.72         45.90         4.41 o                         
   1   9   1       1475.77       1352.76        20.33 o                         
   2   9   1        814.63        850.98        14.64 o                         
   3   9   1        709.19        742.45        13.88 o                         
   4   9   1       1117.05       1094.30        18.40 o                         
   5   9   1          2.99         18.44         5.39 o                         
   6   9   1        356.09        338.94        14.16 o                         
   7   9   1        922.94        911.51        25.77 o                         
   8   9   1        157.54        159.01        19.15 o                         
   9   9   1        111.21        113.21        19.38 o                         
  10   9   1        396.53        430.59        33.83 o                         
  11   9   1        220.10        233.20        33.23 o                         
 -10  10   1        284.79        300.67        23.70 o                         
  -9  10   1        118.50        155.65        17.34 o                         
  -8  10   1         95.39         88.25        15.65 o                         
  -7  10   1        736.06        708.81        27.98 o                         
  -6  10   1        191.89        220.00        11.65 o                         
  -5  10   1        137.16        142.85         8.12 o                         
  -4  10   1         25.06         27.36         5.52 o                         
  -3  10   1        179.00        205.58         8.08 o                         
  -2  10   1       2026.85       2022.16        28.53 o                         
  -1  10   1        956.67        856.72        15.11 o                         
   0  10   1         11.31          9.18         3.93 o                         
   1  10   1        956.75        842.32        15.03 o                         
   2  10   1       2028.68       2020.47        28.55 o                         
   3  10   1        179.42        212.10         8.29 o                         
   4  10   1         25.09         18.14         6.75 o                         
   5  10   1        137.62        130.35        11.69 o                         
   6  10   1        191.39        226.95        11.73 o                         
   7  10   1        736.12        705.12        23.22 o                         
   8  10   1         95.08         87.80        14.83 o                         
   9  10   1        118.09        149.76        20.97 o                         
  10  10   1        284.70        351.21        38.19 o                         
 -10  11   1        125.47        190.73        22.57 o                         
  -9  11   1        423.05        478.70        31.95 o                         
  -8  11   1         24.48         50.86        12.43 o                         
  -7  11   1        496.59        525.48        19.38 o                         
  -6  11   1        246.24        282.94        13.72 o                         
  -5  11   1        478.07        459.08        15.60 o                         
  -4  11   1        633.23        639.50        15.59 o                         
  -3  11   1        492.53        387.92        12.26 o                         
  -2  11   1        191.72        219.98         9.43 o                         
  -1  11   1         22.06         17.40         4.77 o                         
   0  11   1        945.26       1075.73        18.14 o                         
   1  11   1         21.92         11.92         4.72 o                         
   2  11   1        192.10        211.62         8.55 o                         
   3  11   1        492.84        402.38        12.26 o                         
   4  11   1        633.22        617.93        15.43 o                         
   5  11   1        478.44        466.27        15.86 o                         
   6  11   1        245.49        246.24        14.38 o                         
   7  11   1        495.85        517.04        19.30 o                         
   8  11   1         24.64         36.26        11.75 o                         
   9  11   1        423.29        401.17        27.57 o                         
  10  11   1        125.86        173.93        27.38 o                         
 -10  12   1          1.74         27.21        19.74 o                         
  -9  12   1        169.32        175.88        20.30 o                         
  -8  12   1         75.47         88.97        14.51 o                         
  -7  12   1        841.76        816.58        28.07 o                         
  -6  12   1        284.02        291.24        15.35 o                         
  -5  12   1         98.81         98.85         9.58 o                         
  -4  12   1        377.00        426.59        14.81 o                         
  -3  12   1         84.94         62.55         6.62 o                         
  -2  12   1         38.47         54.20         6.44 o                         
  -1  12   1       1056.72       1099.57        20.45 o                         
   0  12   1        837.95        906.76        17.28 o                         
   1  12   1       1057.68       1117.88        20.45 o                         
   2  12   1         38.38         48.77         6.48 o                         
   3  12   1         84.58         62.96         6.97 o                         
   4  12   1        376.09        439.12        15.34 o                         
   5  12   1         99.38        115.93         9.71 o                         
   6  12   1        283.66        284.35        15.40 o                         
   7  12   1        843.64        826.12        32.08 o                         
   8  12   1         75.25        112.41        16.55 o                         
   9  12   1        169.33        153.73        20.00 o                         
  10  12   1          1.80         17.79        18.98 o                         
  -9  13   1         86.36         86.69        23.37 o                         
  -8  13   1        578.39        701.08        52.60 o                         
  -7  13   1         66.66         54.28        13.38 o                         
  -6  13   1        535.82        595.59        22.20 o                         
  -5  13   1        157.11        138.77        11.20 o                         
  -4  13   1        674.31        617.44        18.83 o                         
  -3  13   1        943.49       1013.91        24.59 o                         
  -2  13   1       1287.10       1271.53        23.69 o                         
  -1  13   1        323.36        316.57        12.82 o                         
   0  13   1        481.52        427.29        14.21 o                         
   1  13   1        324.37        316.51        12.64 o                         
   2  13   1       1289.76       1278.46        23.73 o                         
   3  13   1        944.37       1026.57        21.13 o                         
   4  13   1        675.80        625.11        18.63 o                         
   5  13   1        157.50        129.71        11.92 o                         
   6  13   1        535.60        547.87        22.00 o                         
   7  13   1         67.10         57.09        12.67 o                         
   8  13   1        579.78        686.52        36.86 o                         
   9  13   1         86.61        114.20        19.81 o                         
  -9  14   1          2.10        -13.25        19.04 o                         
  -8  14   1        157.14        193.19        20.78 o                         
  -7  14   1        131.58        128.79        16.37 o                         
  -6  14   1         30.81         32.82        12.88 o                         
  -5  14   1         22.62         16.36        10.77 o                         
  -4  14   1        246.82        222.11        12.85 o                         
  -3  14   1         95.27         86.50         9.37 o                         
  -2  14   1        305.32        281.14        12.58 o                         
  -1  14   1        129.07        153.15         9.62 o                         
   0  14   1         11.05          9.56         7.35 o                         
   1  14   1        129.17        150.89         9.63 o                         
   2  14   1        304.65        282.73        16.29 o                         
   3  14   1         95.30         88.40         9.96 o                         
   4  14   1        247.18        217.10        15.41 o                         
   5  14   1         22.51         17.59        10.64 o                         
   6  14   1         30.39         10.70        18.11 o                         
   7  14   1        131.74        163.22        20.78 o                         
   8  14   1        156.50        198.59        21.60 o                         
   9  14   1          2.11         24.40        33.51 o                         
  -8  15   1        107.10        110.10        20.91 o                         
  -7  15   1         73.67         43.88        20.15 o                         
  -6  15   1        123.63        130.74        15.96 o                         
  -5  15   1        200.94        226.29        18.12 o                         
  -4  15   1        194.58        218.15        14.27 o                         
  -3  15   1          6.01         -0.29         9.32 o                         
  -2  15   1        392.13        391.86        17.16 o                         
  -1  15   1        372.69        388.07        17.69 o                         
   0  15   1         15.79         -5.40         9.17 o                         
   1  15   1        371.51        402.46        15.72 o                         
   2  15   1        391.68        391.29        17.20 o                         
   3  15   1          6.00          0.83        10.39 o                         
   4  15   1        194.68        192.10        14.98 o                         
   5  15   1        201.22        196.72        16.07 o                         
   6  15   1        123.78        131.14        15.77 o                         
   7  15   1         73.76         89.85        25.12 o                         
   8  15   1        107.40        125.28        20.86 o                         
  -7  16   1         90.37         98.03        20.41 o                         
  -6  16   1         64.20         84.90        19.82 o                         
  -5  16   1          1.31         17.23        17.28 o                         
  -4  16   1         12.33          6.45        12.57 o                         
  -3  16   1        522.91        502.43        25.25 o                         
  -2  16   1        154.72        136.60        12.40 o                         
  -1  16   1        222.94        214.89        14.62 o                         
   0  16   1         81.01         71.30        22.00 o                         
   1  16   1        223.14        223.08        16.39 o                         
   2  16   1        154.56        144.65        13.80 o                         
   3  16   1        523.29        511.69        23.28 o                         
   4  16   1         12.19        -18.49        18.49 o                         
   5  16   1          1.30         -8.38        13.77 o                         
   6  16   1         64.42         86.52        15.74 o                         
   7  16   1         90.35        108.00        27.25 o                         
  -6  17   1        145.84        157.98        21.02 o                         
  -5  17   1          3.79        -10.42        16.32 o                         
  -4  17   1         49.11         77.41        15.06 o                         
  -3  17   1        152.01        138.21        18.25 o                         
  -2  17   1         68.26         51.34        13.44 o                         
  -1  17   1        824.67        879.87        31.90 o                         
   0  17   1         20.79         31.27        13.77 o                         
   1  17   1        824.96        870.47        31.29 o                         
   2  17   1         68.46         63.45        13.91 o                         
   3  17   1        151.91        167.41        15.72 o                         
   4  17   1         48.94         62.50        18.24 o                         
   5  17   1          3.86         -2.65        14.94 o                         
   6  17   1        145.70        163.97        25.01 o                         
  -5  18   1         10.34        -21.18        21.18 o                         
  -4  18   1         19.26         10.88        19.70 o                         
  -3  18   1         12.39          6.80        14.56 o                         
  -2  18   1         68.49         76.45        20.18 o                         
  -1  18   1         54.92         51.26        20.06 o                         
   0  18   1        380.28        400.67        23.20 o                         
   1  18   1         54.63         85.10        15.95 o                         
   2  18   1         68.59         81.16        15.25 o                         
   3  18   1         12.51         -0.66        23.72 o                         
   4  18   1         19.15          9.79        15.87 o                         
   5  18   1         10.35          5.48        25.15 o                         
  -4  19   1          3.96         33.20        34.44 o                         
  -3  19   1         89.09         75.07        19.22 o                         
  -2  19   1         54.49         10.66        21.12 o                         
  -1  19   1         51.61         45.70        16.26 o                         
   0  19   1        259.99        359.65        23.06 o                         
   1  19   1         51.57         64.48        26.59 o                         
   2  19   1         54.68         14.70        19.14 o                         
   3  19   1         89.02        103.66        18.97 o                         
   4  19   1          3.89        -35.78        35.78 o                         
   0  20   1         78.47         56.70        21.08 o                         
   2   0   2      15491.24      15713.80       257.80 o                         
   3   0   2       1722.57       1391.83        22.69 o                         
   4   0   2       6803.29       7000.39       102.64 o                         
   5   0   2       1457.37       1437.14        22.95 o                         
   6   0   2       1168.82       1219.52        20.95 o                         
   7   0   2       3990.38       3748.82        55.18 o                         
   8   0   2        188.02        166.85        10.90 o                         
   9   0   2          5.19          3.90         9.43 o                         
  10   0   2         36.31         40.91        13.17 o                         
  11   0   2         81.52        115.77        14.92 o                         
  12   0   2          5.02        -16.86        16.86 o                         
 -12   1   2         47.36         53.16        20.13 o                         
 -11   1   2        348.09        352.86        23.68 o                         
 -10   1   2         49.19          9.13        11.49 o                         
  -9   1   2        131.30        151.47        10.41 o                         
  -8   1   2         16.42         26.90         8.00 o                         
  -7   1   2        528.21        556.65        22.84 o                         
  -6   1   2        123.73        122.44         9.27 o                         
  -5   1   2       1017.86       1006.33        17.31 o                         
  -4   1   2        561.65        457.64        15.03 o                         
  -3   1   2        496.01        382.77         8.67 o                         
  -2   1   2       4066.85       4179.66        86.80 o                         
   2   1   2       4065.24       4084.42        68.95 o                         
   3   1   2        497.72        389.57         7.72 o                         
   4   1   2        562.20        439.21         8.56 o                         
   5   1   2       1017.58        994.81        15.86 o                         
   6   1   2        123.85        112.67         6.68 o                         
   7   1   2        528.60        625.14        27.53 o                         
   8   1   2         16.60         20.33         9.02 o                         
   9   1   2        131.35        141.50        19.93 o                         
  10   1   2         49.13         29.04        11.56 o                         
  11   1   2        347.63        333.10        27.41 o                         
  12   1   2         47.29         69.24        19.18 o                         
 -12   2   2        191.26        222.53        24.52 o                         
 -11   2   2        165.44        157.37        21.01 o                         
 -10   2   2        176.52        188.41        20.95 o                         
  -9   2   2        567.98        555.16        18.39 o                         
  -8   2   2        111.82        116.78        12.51 o                         
  -7   2   2        234.92        255.15         9.92 o                         
  -6   2   2        108.16         89.80         7.41 o                         
  -5   2   2        208.18        211.07         6.93 o                         
  -4   2   2        840.53        741.08        12.36 o                         
  -3   2   2       3828.01       4009.31        67.59 o                         
  -2   2   2      11543.85      12248.79       153.46 o                         
  -1   2   2         66.46        359.62         6.74 o                         
   0   2   2      12387.16      12018.83       872.63 o                         
   1   2   2         66.25        366.45         5.87 o                         
   2   2   2      11541.96      12394.12       153.77 o                         
   3   2   2       3830.36       3934.92        55.48 o                         
   4   2   2        842.28        743.29        13.68 o                         
   5   2   2        207.39        215.36         7.89 o                         
   6   2   2        108.41         88.34         5.58 o                         
   7   2   2        235.59        268.74        11.50 o                         
   8   2   2        112.05        122.69        17.25 o                         
   9   2   2        566.64        617.92        25.97 o                         
  10   2   2        176.46        196.05        17.40 o                         
  11   2   2        165.81        168.43        20.42 o                         
  12   2   2        190.54        178.74        28.88 o                         
 -12   3   2          2.36         -1.82        19.23 o                         
 -11   3   2        315.37        298.82        27.56 o                         
 -10   3   2         34.40         57.97        14.21 o                         
  -9   3   2        361.18        361.75        20.85 o                         
  -8   3   2        139.34        146.88        10.38 o                         
  -7   3   2         15.48         32.03         4.99 o                         
  -6   3   2        129.89        118.68         5.47 o                         
  -5   3   2       3493.62       3729.14        49.62 o                         
  -4   3   2        613.41        522.17        10.01 o                         
  -3   3   2       2087.77       1981.57        26.94 o                         
  -2   3   2       4100.18       3822.04        49.21 o                         
  -1   3   2       9678.23      10081.51       110.62 o                         
   0   3   2       3262.50       4211.78        49.94 o                         
   1   3   2       9681.05      10013.85       131.17 o                         
   2   3   2       4099.72       3839.31        43.43 o                         
   3   3   2       2087.10       1996.32        25.31 o                         
   4   3   2        613.28        504.23        11.73 o                         
   5   3   2       3494.31       3716.80        53.87 o                         
   6   3   2        129.96        113.49         6.61 o                         
   7   3   2         15.41         29.33         5.77 o                         
   8   3   2        139.33        145.19        11.12 o                         
   9   3   2        360.44        329.03        20.83 o                         
  10   3   2         34.21         25.85        12.77 o                         
  11   3   2        315.50        261.10        48.14 o                         
  12   3   2          2.35         50.23        25.11 o                         
 -12   4   2         20.00         43.58        27.63 o                         
 -11   4   2         42.49         30.82        17.45 o                         
 -10   4   2        217.33        225.06        19.05 o                         
  -9   4   2        533.78        537.25        17.89 o                         
  -8   4   2        972.03        934.29        21.76 o                         
  -7   4   2         44.48         59.39         5.73 o                         
  -6   4   2        924.04       1063.84        18.29 o                         
  -5   4   2        222.57        279.89         8.58 o                         
  -4   4   2       1760.22       1730.33        23.20 o                         
  -3   4   2       1797.61       1795.74        25.00 o                         
  -2   4   2       1673.89       2159.70        35.79 o                         
  -1   4   2        550.35        740.63        11.71 o                         
   0   4   2      23839.20      22846.22       265.16 o                         
   1   4   2        548.78        738.19        12.58 o                         
   2   4   2       1672.02       2161.14        27.12 o                         
   3   4   2       1793.62       1803.95        22.21 o                         
   4   4   2       1759.46       1770.86        23.38 o                         
   5   4   2        222.55        279.41         8.44 o                         
   6   4   2        926.65       1072.90        20.14 o                         
   7   4   2         44.81         70.79         8.33 o                         
   8   4   2        970.90        939.30        26.37 o                         
   9   4   2        533.59        567.11        23.92 o                         
  10   4   2        217.37        185.35        18.31 o                         
  11   4   2         42.62         33.44        17.97 o                         
  12   4   2         19.91         28.46        16.24 o                         
 -12   5   2        102.40        148.17        34.32 o                         
 -11   5   2         26.40         18.73        39.35 o                         
 -10   5   2        260.93        276.81        37.82 o                         
  -9   5   2        702.20        606.11        23.68 o                         
  -8   5   2         34.08         43.17         7.07 o                         
  -7   5   2        991.71        947.93        20.65 o                         
  -6   5   2       1053.74       1088.65        18.90 o                         
  -5   5   2        314.28        379.17        10.49 o                         
  -4   5   2       1611.16       1534.77        22.62 o                         
  -3   5   2        122.59        142.73         7.25 o                         
  -2   5   2       7523.59       7413.22        81.87 o                         
  -1   5   2       7123.78       7729.23        97.17 o                         
   0   5   2       2233.70       2346.87        31.22 o                         
   1   5   2       7128.60       7668.48        97.26 o                         
   2   5   2       7525.07       7180.50       110.75 o                         
   3   5   2        122.42        127.46         5.57 o                         
   4   5   2       1609.14       1542.24        19.99 o                         
   5   5   2        315.25        372.03         9.81 o                         
   6   5   2       1054.00       1083.50        19.21 o                         
   7   5   2        989.83        955.54        20.48 o                         
   8   5   2         33.87         44.02         8.66 o                         
   9   5   2        701.64        646.57        25.50 o                         
  10   5   2        261.20        269.86        19.78 o                         
  11   5   2         26.60          2.66        14.58 o                         
  12   5   2        101.77         99.48        18.68 o                         
 -12   6   2         34.50         42.98        22.19 o                         
 -11   6   2         25.70         29.09        18.64 o                         
 -10   6   2        194.63        226.03        30.14 o                         
  -9   6   2        164.87        145.26        23.02 o                         
  -8   6   2       1254.74       1215.36        29.72 o                         
  -7   6   2        290.71        347.06        14.93 o                         
  -6   6   2        266.49        269.64        11.01 o                         
  -5   6   2       1251.30       1240.38        18.59 o                         
  -4   6   2         58.59         95.26         5.56 o                         
  -3   6   2        830.38       1180.69        17.08 o                         
  -2   6   2       1371.38       1391.53        18.25 o                         
  -1   6   2       9466.84       9687.92       164.22 o                         
   0   6   2         42.24         33.05         4.31 o                         
   1   6   2       9469.72       9918.39       123.79 o                         
   2   6   2       1370.18       1372.97        20.63 o                         
   3   6   2        832.55       1161.24        20.08 o                         
   4   6   2         58.41         84.76         4.90 o                         
   5   6   2       1252.98       1214.56        17.63 o                         
   6   6   2        265.89        274.58         9.96 o                         
   7   6   2        291.48        357.97        16.46 o                         
   8   6   2       1255.91       1219.52        28.27 o                         
   9   6   2        164.64        155.01        15.59 o                         
  10   6   2        194.06        192.95        14.92 o                         
  11   6   2         25.45         58.42        15.11 o                         
  12   6   2         34.55         25.94        17.56 o                         
 -11   7   2         92.26         95.49        21.29 o                         
 -10   7   2        231.31        219.79        22.99 o                         
  -9   7   2         18.04          9.48        12.10 o                         
  -8   7   2        200.03        156.63        12.13 o                         
  -7   7   2         97.30         95.07         8.56 o                         
  -6   7   2        261.43        256.59        11.38 o                         
  -5   7   2        749.89        787.97        15.77 o                         
  -4   7   2         43.43         70.73         4.57 o                         
  -3   7   2        541.50        518.21        11.00 o                         
  -2   7   2        387.33        370.78         8.34 o                         
  -1   7   2       3264.86       3257.88        40.89 o                         
   0   7   2       1175.21       1408.29        19.67 o                         
   1   7   2       3264.94       3244.25        43.92 o                         
   2   7   2        386.71        355.16        10.11 o                         
   3   7   2        541.82        532.18        10.42 o                         
   4   7   2         43.52         70.05         4.77 o                         
   5   7   2        751.08        782.32        14.23 o                         
   6   7   2        262.26        234.52         9.77 o                         
   7   7   2         97.24         89.88         9.45 o                         
   8   7   2        200.08        166.66        12.44 o                         
   9   7   2         18.06         22.05        11.12 o                         
  10   7   2        231.95        226.73        16.79 o                         
  11   7   2         92.02         93.07        17.21 o                         
 -11   8   2          7.30          9.76        20.69 o                         
 -10   8   2        116.20        137.34        20.10 o                         
  -9   8   2         40.45         34.78        16.09 o                         
  -8   8   2       1214.52       1204.36        31.30 o                         
  -7   8   2        732.31        654.79        20.58 o                         
  -6   8   2       1699.75       1711.14        25.64 o                         
  -5   8   2       1180.87       1077.29        18.11 o                         
  -4   8   2        278.84        311.97        10.77 o                         
  -3   8   2        178.12        122.27         5.25 o                         
  -2   8   2        374.87        366.14         9.13 o                         
  -1   8   2       4698.22       4914.95        70.70 o                         
   0   8   2       9096.17       9374.66       119.80 o                         
   1   8   2       4700.13       4935.60        60.66 o                         
   2   8   2        374.90        368.38        12.78 o                         
   3   8   2        177.78        123.88         6.05 o                         
   4   8   2        279.12        307.04         9.86 o                         
   5   8   2       1180.76       1104.79        18.20 o                         
   6   8   2       1700.72       1663.85        27.49 o                         
   7   8   2        731.67        633.13        24.90 o                         
   8   8   2       1215.36       1232.03        36.73 o                         
   9   8   2         40.27         53.72        14.01 o                         
  10   8   2        116.33        171.34        17.91 o                         
  11   8   2          7.23         19.67        17.38 o                         
 -11   9   2        297.62        356.19       103.34 o                         
 -10   9   2         28.88         32.39        16.87 o                         
  -9   9   2        234.26        253.49        19.89 o                         
  -8   9   2        853.20        981.08        30.19 o                         
  -7   9   2         17.24         27.66        10.28 o                         
  -6   9   2        149.65        153.26        10.64 o                         
  -5   9   2         50.04         72.40         6.13 o                         
  -4   9   2        438.00        393.10        10.64 o                         
  -3   9   2        117.61        134.83         6.02 o                         
  -2   9   2        741.62        945.17        14.80 o                         
  -1   9   2        479.01        464.91        10.25 o                         
   0   9   2       5373.59       5499.59        67.68 o                         
   1   9   2        479.24        478.16        10.68 o                         
   2   9   2        741.88        969.06        15.89 o                         
   3   9   2        117.19        119.58         6.18 o                         
   4   9   2        438.34        387.64        10.84 o                         
   5   9   2         50.15         72.74         6.30 o                         
   6   9   2        149.75        147.24         8.63 o                         
   7   9   2         17.30         36.17         8.73 o                         
   8   9   2        853.04        950.90        41.82 o                         
   9   9   2        233.96        255.42        20.67 o                         
  10   9   2         28.80         33.45        16.71 o                         
  11   9   2        297.59        330.37        25.31 o                         
 -10  10   2         27.45         43.22        17.62 o                         
  -9  10   2        208.51        177.73        18.12 o                         
  -8  10   2        535.38        528.46        28.34 o                         
  -7  10   2        164.88        167.47        13.53 o                         
  -6  10   2        291.69        315.48        13.68 o                         
  -5  10   2        263.11        260.42        11.24 o                         
  -4  10   2        650.79        687.21        15.11 o                         
  -3  10   2        556.88        513.45        11.31 o                         
  -2  10   2       3110.70       3304.10        40.60 o                         
  -1  10   2       1149.47       1240.48        19.47 o                         
   0  10   2         15.64         27.60         6.25 o                         
   1  10   2       1148.54       1232.21        19.40 o                         
   2  10   2       3106.46       3307.92        43.23 o                         
   3  10   2        556.70        515.89        12.22 o                         
   4  10   2        650.69        688.34        15.22 o                         
   5  10   2        262.22        242.42        11.48 o                         
   6  10   2        291.74        293.93        14.32 o                         
   7  10   2        164.59        147.87        10.55 o                         
   8  10   2        535.70        559.02        27.55 o                         
   9  10   2        208.03        190.30        20.74 o                         
  10  10   2         27.21         48.41        17.73 o                         
 -10  11   2         68.24         46.69        21.55 o                         
  -9  11   2        119.17        137.05        18.24 o                         
  -8  11   2        152.50        195.66        15.22 o                         
  -7  11   2         12.26         18.76         9.21 o                         
  -6  11   2        458.54        507.27        16.88 o                         
  -5  11   2        299.86        303.04        13.86 o                         
  -4  11   2       1001.64        938.70        18.64 o                         
  -3  11   2       1516.79       1520.95        23.55 o                         
  -2  11   2        545.21        567.45        12.13 o                         
  -1  11   2        719.09        755.69        14.61 o                         
   0  11   2          3.19          4.07         4.38 o                         
   1  11   2        718.69        742.47        14.59 o                         
   2  11   2        545.86        585.81        13.16 o                         
   3  11   2       1515.62       1549.86        25.37 o                         
   4  11   2       1002.91        901.66        18.56 o                         
   5  11   2        301.00        285.54        12.58 o                         
   6  11   2        459.27        449.98        17.77 o                         
   7  11   2         12.35         16.17         9.15 o                         
   8  11   2        152.17        177.50        17.21 o                         
   9  11   2        119.20        147.92        37.23 o                         
  10  11   2         68.39        108.11        20.94 o                         
 -10  12   2        244.01        251.84        24.34 o                         
  -9  12   2         51.96         80.71        17.68 o                         
  -8  12   2        238.04        257.92        38.89 o                         
  -7  12   2        210.42        202.55        15.37 o                         
  -6  12   2        178.21        177.66        12.35 o                         
  -5  12   2        518.54        491.21        17.01 o                         
  -4  12   2        153.64        144.59         8.72 o                         
  -3  12   2        298.79        307.53        11.23 o                         
  -2  12   2       3365.22       3180.20        42.39 o                         
  -1  12   2         51.34         42.07         6.51 o                         
   0  12   2         85.01         82.09         7.68 o                         
   1  12   2         51.30         40.12         6.11 o                         
   2  12   2       3365.14       3156.45        45.55 o                         
   3  12   2        298.38        328.97        12.22 o                         
   4  12   2        154.08        156.61         9.80 o                         
   5  12   2        519.17        486.78        18.63 o                         
   6  12   2        178.13        162.81        11.84 o                         
   7  12   2        210.17        202.05        14.19 o                         
   8  12   2        238.05        252.01        20.25 o                         
   9  12   2         51.74         83.79        21.13 o                         
  10  12   2        244.20        310.70        53.50 o                         
  -9  13   2        299.93        294.54        35.55 o                         
  -8  13   2        439.92        427.10        29.32 o                         
  -7  13   2         20.21         21.36        13.13 o                         
  -6  13   2         97.28        126.05        12.22 o                         
  -5  13   2        173.21        152.82        11.87 o                         
  -4  13   2        838.76        837.44        21.13 o                         
  -3  13   2        971.86       1007.38        20.99 o                         
  -2  13   2       1782.17       1785.83        27.50 o                         
  -1  13   2        997.63        974.04        20.91 o                         
   0  13   2        236.92        153.85         9.46 o                         
   1  13   2        998.06        999.44        20.95 o                         
   2  13   2       1783.57       1774.68        31.27 o                         
   3  13   2        972.88       1035.00        23.00 o                         
   4  13   2        839.57        802.85        21.00 o                         
   5  13   2        173.31        176.52        13.80 o                         
   6  13   2         97.71         90.03        11.74 o                         
   7  13   2         20.18          2.89        11.98 o                         
   8  13   2        439.41        482.74        31.52 o                         
   9  13   2        299.58        304.96        24.30 o                         
  -9  14   2         42.51         77.04        21.27 o                         
  -8  14   2         54.17         96.23        18.63 o                         
  -7  14   2        535.18        530.47        27.76 o                         
  -6  14   2        337.45        306.79        19.38 o                         
  -5  14   2         92.37        110.78        11.30 o                         
  -4  14   2          9.46         11.49         9.22 o                         
  -3  14   2        414.22        398.65        15.49 o                         
  -2  14   2        427.98        359.74        14.61 o                         
  -1  14   2          4.71          7.13         7.34 o                         
   0  14   2         48.65         32.74         7.87 o                         
   1  14   2          4.68          5.32         7.35 o                         
   2  14   2        427.11        372.47        14.99 o                         
   3  14   2        413.97        388.51        16.69 o                         
   4  14   2          9.44          8.98        14.26 o                         
   5  14   2         92.61        108.08        12.55 o                         
   6  14   2        338.45        311.89        19.66 o                         
   7  14   2        535.73        496.91        34.56 o                         
   8  14   2         53.91         57.10        62.79 o                         
   9  14   2         42.46         40.52        20.09 o                         
  -8  15   2         50.40         40.69        27.50 o                         
  -7  15   2         85.31        113.93        16.77 o                         
  -6  15   2        347.49        336.98        26.39 o                         
  -5  15   2         61.82         61.94        13.51 o                         
  -4  15   2         86.76        116.06        12.09 o                         
  -3  15   2        122.45        139.21        11.72 o                         
  -2  15   2        495.71        474.15        18.49 o                         
  -1  15   2        338.83        331.90        16.08 o                         
   0  15   2        246.31        256.85        14.58 o                         
   1  15   2        338.35        311.04        14.74 o                         
   2  15   2        494.97        486.81        22.19 o                         
   3  15   2        122.38        147.41        34.80 o                         
   4  15   2         86.81        117.08        14.98 o                         
   5  15   2         61.60         62.55        12.84 o                         
   6  15   2        348.49        330.78        21.90 o                         
   7  15   2         85.56        104.58        18.11 o                         
   8  15   2         50.44         32.50        20.75 o                         
  -7  16   2         14.33         29.91        18.52 o                         
  -6  16   2         26.26         30.58        16.86 o                         
  -5  16   2         48.27         52.95        18.55 o                         
  -4  16   2        314.50        278.69        19.07 o                         
  -3  16   2        122.90        152.50        13.30 o                         
  -2  16   2         48.55         37.14        10.30 o                         
  -1  16   2        398.02        394.60        18.67 o                         
   0  16   2         15.02         11.14        12.08 o                         
   1  16   2        397.00        391.64        18.68 o                         
   2  16   2         48.62         30.47        13.27 o                         
   3  16   2        122.52        152.47        15.95 o                         
   4  16   2        313.37        267.16        18.72 o                         
   5  16   2         48.42         67.20        14.43 o                         
   6  16   2         25.99         32.16        15.06 o                         
   7  16   2         14.33         28.42        27.61 o                         
  -6  17   2         17.18         13.67        25.50 o                         
  -5  17   2         19.51         48.36        16.21 o                         
  -4  17   2        106.94        118.89        16.37 o                         
  -3  17   2        225.72        208.89        17.51 o                         
  -2  17   2         39.94         33.33        13.73 o                         
  -1  17   2          6.13          2.20        12.62 o                         
   0  17   2        196.02        181.91        15.61 o                         
   1  17   2          6.12          1.69        12.32 o                         
   2  17   2         40.04         39.85        15.92 o                         
   3  17   2        225.62        214.66        16.93 o                         
   4  17   2        106.95        112.65        16.23 o                         
   5  17   2         19.41         16.49        19.41 o                         
   6  17   2         17.29         32.23        17.40 o                         
  -5  18   2        121.66        122.53        27.31 o                         
  -4  18   2         13.13         28.21        21.22 o                         
  -3  18   2        165.36        184.37        21.63 o                         
  -2  18   2        107.92        122.60        16.18 o                         
  -1  18   2        120.84        147.81        22.60 o                         
   0  18   2         80.63         76.03        14.45 o                         
   1  18   2        120.56        118.12        15.86 o                         
   2  18   2        107.78        154.78        16.92 o                         
   3  18   2        165.85        186.90        19.09 o                         
   4  18   2         12.93         16.46        16.33 o                         
   5  18   2        121.32        145.83        19.69 o                         
  -3  19   2          7.85          9.31        22.73 o                         
  -2  19   2         59.19         70.74        19.70 o                         
  -1  19   2         12.57        -20.42        20.42 o                         
   0  19   2         23.02         19.97        15.75 o                         
   1  19   2         12.63        -18.89        18.89 o                         
   2  19   2         59.02         79.82        23.08 o                         
   3  19   2          7.79        -16.86        24.49 o                         
   0  20   2          3.04         18.88        59.44 o                         
   2   0   3        265.41        654.92        13.53 o                         
   3   0   3        702.45       1109.24        24.40 o                         
   4   0   3       2197.27       2060.92        27.92 o                         
   5   0   3       4702.68       4862.60        68.00 o                         
   6   0   3         64.90         59.97         9.68 o                         
   7   0   3          0.50         16.04         7.07 o                         
   8   0   3         10.43         14.21         8.11 o                         
   9   0   3       1666.52       1578.74        62.83 o                         
  10   0   3          0.63         13.63        11.32 o                         
  11   0   3         15.28         19.74        22.61 o                         
  12   0   3         43.74         44.39        19.67 o                         
 -12   1   3        237.42        236.78        24.27 o                         
 -11   1   3        357.91        371.45        24.62 o                         
 -10   1   3         18.72         13.97        10.19 o                         
  -9   1   3       1266.25       1310.87        34.57 o                         
  -8   1   3        216.21        215.54        18.37 o                         
  -7   1   3       1583.26       1509.77        25.86 o                         
  -6   1   3        175.45        195.65        11.07 o                         
  -5   1   3        314.18        288.30         8.46 o                         
  -4   1   3       5722.57       6038.74        90.82 o                         
  -3   1   3       9321.40      10410.67       153.64 o                         
  -2   1   3       8979.27       8650.23       115.06 o                         
  -1   1   3       4506.63       5422.37       152.69 o                         
   1   1   3       4499.98       5332.45        96.47 o                         
   2   1   3       8978.38       8410.60       123.35 o                         
   3   1   3       9322.80      10259.03       139.83 o                         
   4   1   3       5727.73       5970.94        76.56 o                         
   5   1   3        315.57        295.07         7.62 o                         
   6   1   3        175.46        187.63        10.60 o                         
   7   1   3       1583.00       1508.31        25.65 o                         
   8   1   3        216.26        218.88        17.64 o                         
   9   1   3       1267.75       1251.10        35.10 o                         
  10   1   3         18.84         19.21        16.19 o                         
  11   1   3        358.57        396.21        31.07 o                         
  12   1   3        236.65        173.28        22.78 o                         
 -12   2   3         54.46         48.86        20.42 o                         
 -11   2   3         16.16         25.61        14.90 o                         
 -10   2   3          8.89          6.81        10.06 o                         
  -9   2   3        512.61        516.90        31.51 o                         
  -8   2   3        222.22        258.62        12.65 o                         
  -7   2   3         65.69         59.02        10.63 o                         
  -6   2   3       3381.28       3602.76        52.11 o                         
  -5   2   3       1793.77       1742.01        41.85 o                         
  -4   2   3        611.48        587.56        11.40 o                         
  -3   2   3       1604.81       1846.13        36.62 o                         
  -2   2   3      23820.77      26029.68       352.20 o                         
  -1   2   3      17485.94      17428.25       200.75 o                         
   0   2   3       4275.64       4196.11       178.94 o                         
   1   2   3      17479.10      17207.00       200.56 o                         
   2   2   3      23834.60      26522.33       305.26 o                         
   3   2   3       1605.02       1793.71        26.99 o                         
   4   2   3        609.55        588.82        11.62 o                         
   5   2   3       1793.67       1766.94        30.15 o                         
   6   2   3       3383.27       3545.04        52.40 o                         
   7   2   3         65.67         70.06        10.03 o                         
   8   2   3        221.73        247.66        21.93 o                         
   9   2   3        512.78        502.44        36.76 o                         
  10   2   3          9.04          1.19        12.52 o                         
  11   2   3         16.31         25.98        30.14 o                         
  12   2   3         54.34         59.09        19.18 o                         
 -12   3   3         47.66         79.44        21.55 o                         
 -11   3   3         40.96         63.40        18.84 o                         
 -10   3   3        804.30        727.05        23.99 o                         
  -9   3   3         77.34         78.19         9.42 o                         
  -8   3   3       1490.67       1427.97        29.53 o                         
  -7   3   3        422.71        393.70        11.26 o                         
  -6   3   3        607.74        629.56        15.06 o                         
  -5   3   3        817.61        879.66        14.99 o                         
  -4   3   3       3104.68       3324.80        44.06 o                         
  -3   3   3         84.03         47.46         3.59 o                         
  -2   3   3      23304.67      25085.49       288.84 o                         
  -1   3   3       3192.37       3155.43        41.31 o                         
   0   3   3       4775.76       6031.87        71.17 o                         
   1   3   3       3187.39       3194.53        40.10 o                         
   2   3   3      23323.81      24720.67       272.07 o                         
   3   3   3         84.15         50.51         5.05 o                         
   4   3   3       3098.88       3303.14        47.72 o                         
   5   3   3        817.71        878.82        19.03 o                         
   6   3   3        607.01        637.66        18.68 o                         
   7   3   3        423.04        395.45        18.34 o                         
   8   3   3       1491.04       1405.97        32.98 o                         
   9   3   3         77.18         81.45        19.67 o                         
  10   3   3        804.77        661.99        30.63 o                         
  11   3   3         40.85         28.04        16.57 o                         
  12   3   3         47.75         39.75        16.11 o                         
 -12   4   3         60.75         40.32        21.55 o                         
 -11   4   3        102.80         92.30        19.23 o                         
 -10   4   3        401.13        392.17        25.20 o                         
  -9   4   3       1514.24       1525.66        47.24 o                         
  -8   4   3        736.38        789.40        43.86 o                         
  -7   4   3        242.79        262.29        10.23 o                         
  -6   4   3        557.55        571.81        12.53 o                         
  -5   4   3        160.59        113.57         9.31 o                         
  -4   4   3        227.47        170.13         6.99 o                         
  -3   4   3       4752.15       3937.45        51.09 o                         
  -2   4   3       5588.73       5473.50        69.99 o                         
  -1   4   3      23837.50      24569.66       268.81 o                         
   0   4   3       7581.67       8265.99        97.21 o                         
   1   4   3      23830.84      24589.88       305.07 o                         
   2   4   3       5590.23       5515.80        70.31 o                         
   3   4   3       4757.40       3936.72        62.94 o                         
   4   4   3        227.06        177.17         5.89 o                         
   5   4   3        160.99        119.32         5.98 o                         
   6   4   3        558.66        563.77        12.69 o                         
   7   4   3        242.41        251.12        12.44 o                         
   8   4   3        736.33        844.84        46.35 o                         
   9   4   3       1513.22       1513.87        36.85 o                         
  10   4   3        401.02        378.22        39.28 o                         
  11   4   3        102.50        100.84        14.97 o                         
  12   4   3         60.57         33.44        18.54 o                         
 -12   5   3         81.54        100.46        34.32 o                         
 -11   5   3        237.67        251.14        35.16 o                         
 -10   5   3        225.53        183.01        16.80 o                         
  -9   5   3         84.33         83.52        12.77 o                         
  -8   5   3       1551.85       1424.33        31.70 o                         
  -7   5   3       1104.78        965.48        20.26 o                         
  -6   5   3        469.53        485.32        13.02 o                         
  -5   5   3        464.19        423.86        11.12 o                         
  -4   5   3       1654.32       1756.94        25.40 o                         
  -3   5   3        115.89        101.25         5.01 o                         
  -2   5   3        279.80        310.51         8.42 o                         
  -1   5   3       6063.84       6211.55        72.35 o                         
   0   5   3      15769.34      16848.48       196.56 o                         
   1   5   3       6060.53       5957.12       125.76 o                         
   2   5   3        278.72        303.15         9.22 o                         
   3   5   3        116.37        107.15         7.14 o                         
   4   5   3       1655.25       1776.40        22.53 o                         
   5   5   3        464.53        414.19        10.30 o                         
   6   5   3        470.18        478.78        12.06 o                         
   7   5   3       1103.63        998.56        22.82 o                         
   8   5   3       1552.89       1484.68        31.15 o                         
   9   5   3         84.19         81.67        17.17 o                         
  10   5   3        225.67        192.68        16.70 o                         
  11   5   3        237.22        224.80        19.59 o                         
  12   5   3         81.81        142.94        19.16 o                         
 -12   6   3        197.51        212.11        26.62 o                         
 -11   6   3         40.74         19.25        25.95 o                         
 -10   6   3        115.48        122.22        25.11 o                         
  -9   6   3         48.80         41.86        13.61 o                         
  -8   6   3         45.67         38.92        27.92 o                         
  -7   6   3        186.23        167.34        11.90 o                         
  -6   6   3        131.30         95.53         7.93 o                         
  -5   6   3        331.20        343.35        10.07 o                         
  -4   6   3        278.35        239.48         7.43 o                         
  -3   6   3        480.02        586.16        10.44 o                         
  -2   6   3       1051.85       1216.63        18.35 o                         
  -1   6   3       6672.83       6538.19        84.08 o                         
   0   6   3       2459.08       2335.22        31.90 o                         
   1   6   3       6679.09       6572.80        78.41 o                         
   2   6   3       1053.08       1211.22        21.82 o                         
   3   6   3        479.79        574.48        10.54 o                         
   4   6   3        278.19        225.46         6.79 o                         
   5   6   3        330.99        350.77         8.40 o                         
   6   6   3        131.34         99.31         6.45 o                         
   7   6   3        185.49        173.30        10.61 o                         
   8   6   3         45.40         40.66         8.92 o                         
   9   6   3         49.07         55.29        11.40 o                         
  10   6   3        115.58        131.98        14.24 o                         
  11   6   3         40.54         62.51        16.56 o                         
  12   6   3        198.04        241.33        23.16 o                         
 -11   7   3         65.24         53.16        23.02 o                         
 -10   7   3        236.41        262.16        23.92 o                         
  -9   7   3        715.92        680.36        29.20 o                         
  -8   7   3        179.99        196.60        21.67 o                         
  -7   7   3         33.38         41.31         7.46 o                         
  -6   7   3         25.43         22.94         5.61 o                         
  -5   7   3        524.48        696.83        13.04 o                         
  -4   7   3        534.96        489.72        10.41 o                         
  -3   7   3        162.62        142.42         5.57 o                         
  -2   7   3       2638.14       2662.25        32.34 o                         
  -1   7   3       3756.73       3782.37        47.04 o                         
   0   7   3        140.37        165.62         5.68 o                         
   1   7   3       3756.26       3789.01        46.97 o                         
   2   7   3       2637.54       2669.20        39.82 o                         
   3   7   3        163.28        157.73         7.04 o                         
   4   7   3        534.50        489.92        10.52 o                         
   5   7   3        524.66        683.59        13.07 o                         
   6   7   3         25.52         17.27         5.99 o                         
   7   7   3         33.57         57.15         8.59 o                         
   8   7   3        180.31        194.25        16.55 o                         
   9   7   3        716.42        759.33        25.60 o                         
  10   7   3        236.71        262.53        22.60 o                         
  11   7   3         65.25         82.75        19.90 o                         
 -11   8   3         10.45         17.04        18.64 o                         
 -10   8   3        136.07        137.30        19.51 o                         
  -9   8   3        463.24        450.66        25.95 o                         
  -8   8   3        115.29        154.77        12.56 o                         
  -7   8   3        582.39        632.89        23.41 o                         
  -6   8   3         41.73         40.70         7.90 o                         
  -5   8   3        109.59         91.49         5.91 o                         
  -4   8   3        569.27        497.95        11.11 o                         
  -3   8   3        388.22        438.92         9.31 o                         
  -2   8   3       4579.84       5084.56        59.24 o                         
  -1   8   3       4792.58       4813.94        59.29 o                         
   0   8   3         18.76         15.57         3.13 o                         
   1   8   3       4793.11       4782.05        59.14 o                         
   2   8   3       4577.62       5130.70        67.43 o                         
   3   8   3        389.43        445.39        10.12 o                         
   4   8   3        569.72        493.91        12.46 o                         
   5   8   3        110.07         97.07         6.95 o                         
   6   8   3         41.27         37.37         6.21 o                         
   7   8   3        582.51        657.66        24.79 o                         
   8   8   3        115.39        153.97        14.84 o                         
   9   8   3        463.47        460.14        26.62 o                         
  10   8   3        136.38        153.46        18.44 o                         
  11   8   3         10.42          1.29        19.51 o                         
 -11   9   3        293.89        268.37        28.46 o                         
 -10   9   3         20.65          5.02        17.76 o                         
  -9   9   3         24.38         19.93        14.12 o                         
  -8   9   3       1851.62       1934.70        42.75 o                         
  -7   9   3       1868.43       1863.75        40.62 o                         
  -6   9   3        950.26       1003.71        20.49 o                         
  -5   9   3         78.13        113.97         6.67 o                         
  -4   9   3        354.04        316.61         9.93 o                         
  -3   9   3        424.30        398.05         9.49 o                         
  -2   9   3        469.33        458.50         9.65 o                         
  -1   9   3       1314.90       1333.46        19.88 o                         
   0   9   3         77.57         65.30         8.98 o                         
   1   9   3       1316.39       1310.28        21.57 o                         
   2   9   3        469.18        472.23        11.40 o                         
   3   9   3        423.73        396.21        10.93 o                         
   4   9   3        353.77        289.26         9.92 o                         
   5   9   3         78.63        100.04         7.61 o                         
   6   9   3        949.31        983.04        22.50 o                         
   7   9   3       1866.53       1834.82        47.41 o                         
   8   9   3       1852.72       1868.54        61.84 o                         
   9   9   3         24.12         52.05        13.78 o                         
  10   9   3         20.60         49.01        17.99 o                         
  11   9   3        293.65        299.66        24.72 o                         
 -10  10   3        117.07        163.77        19.61 o                         
  -9  10   3         95.64         94.35        27.17 o                         
  -8  10   3        224.49        257.64        23.83 o                         
  -7  10   3        498.06        501.49        25.98 o                         
  -6  10   3          8.75          5.77         7.11 o                         
  -5  10   3        115.03        122.29         7.80 o                         
  -4  10   3        491.74        478.36        12.77 o                         
  -3  10   3        199.36        163.95         7.05 o                         
  -2  10   3       1347.06       1365.31        19.63 o                         
  -1  10   3       2486.26       2508.21        33.86 o                         
   0  10   3       1633.96       1561.91        22.94 o                         
   1  10   3       2488.89       2489.68        33.81 o                         
   2  10   3       1346.25       1323.29        22.67 o                         
   3  10   3        198.39        164.12         8.04 o                         
   4  10   3        492.27        451.36        12.77 o                         
   5  10   3        115.17        114.71         8.21 o                         
   6  10   3          8.77          8.80         8.15 o                         
   7  10   3        497.53        500.17        17.51 o                         
   8  10   3        224.86        205.97        17.24 o                         
   9  10   3         95.43        114.81        16.80 o                         
  10  10   3        117.15        183.10        27.17 o                         
 -10  11   3        360.52        402.67        30.37 o                         
  -9  11   3         61.91         75.81        17.05 o                         
  -8  11   3        743.13        739.85        28.46 o                         
  -7  11   3          8.09         22.64         8.95 o                         
  -6  11   3         73.50         76.78         8.71 o                         
  -5  11   3        629.58        624.31        16.32 o                         
  -4  11   3        299.61        322.07        12.09 o                         
  -3  11   3        141.43        165.94         7.84 o                         
  -2  11   3        930.89        999.28        17.19 o                         
  -1  11   3         27.94         24.81         4.86 o                         
   0  11   3       1158.58        976.30        17.18 o                         
   1  11   3         27.86         21.79         4.80 o                         
   2  11   3        931.96       1004.12        19.33 o                         
   3  11   3        140.62        149.29         9.06 o                         
   4  11   3        299.69        309.35        12.77 o                         
   5  11   3        630.97        619.28        17.55 o                         
   6  11   3         73.71         73.89         9.28 o                         
   7  11   3          8.11          2.44        10.15 o                         
   8  11   3        743.57        688.06        31.38 o                         
   9  11   3         61.98         66.92        22.71 o                         
  10  11   3        360.30        387.48        30.57 o                         
 -10  12   3         36.63         58.64        20.99 o                         
  -9  12   3        563.31        596.41        32.30 o                         
  -8  12   3        347.01        348.87        21.06 o                         
  -7  12   3        189.13        223.28        21.15 o                         
  -6  12   3        232.91        227.34        21.09 o                         
  -5  12   3        173.01        184.69        11.02 o                         
  -4  12   3        157.75        159.57        10.61 o                         
  -3  12   3        329.97        302.53        10.84 o                         
  -2  12   3        854.90        917.41        17.24 o                         
  -1  12   3        507.00        481.74        13.26 o                         
   0  12   3        366.20        376.74        11.28 o                         
   1  12   3        506.49        464.02        13.13 o                         
   2  12   3        854.82        940.19        20.43 o                         
   3  12   3        330.94        326.99        13.09 o                         
   4  12   3        157.77        154.19        10.23 o                         
   5  12   3        172.90        183.12        11.67 o                         
   6  12   3        232.44        212.36        12.82 o                         
   7  12   3        188.42        211.36        13.69 o                         
   8  12   3        347.43        328.74        23.87 o                         
   9  12   3        563.08        551.77        31.51 o                         
  10  12   3         36.61         59.52        20.69 o                         
  -9  13   3        111.82        116.69        20.24 o                         
  -8  13   3        160.49        138.65        16.66 o                         
  -7  13   3         63.45         67.86        16.74 o                         
  -6  13   3        156.19        169.91        13.36 o                         
  -5  13   3       1195.38       1173.75        27.09 o                         
  -4  13   3        635.28        627.54        17.51 o                         
  -3  13   3        625.54        656.96        16.91 o                         
  -2  13   3        294.24        294.33        11.62 o                         
  -1  13   3        546.97        478.77        14.88 o                         
   0  13   3        659.32        701.23        17.36 o                         
   1  13   3        548.27        509.14        14.99 o                         
   2  13   3        294.30        307.01        13.79 o                         
   3  13   3        625.54        656.35        21.17 o                         
   4  13   3        635.18        608.20        20.57 o                         
   5  13   3       1196.70       1205.01        29.96 o                         
   6  13   3        155.47        140.27        12.80 o                         
   7  13   3         63.50         61.60        12.86 o                         
   8  13   3        159.95        203.92        20.22 o                         
   9  13   3        111.85        132.88        20.53 o                         
  -9  14   3         88.04         55.06        23.66 o                         
  -8  14   3        351.35        399.01        29.51 o                         
  -7  14   3        101.85        107.44        19.12 o                         
  -6  14   3         37.18         17.68        12.77 o                         
  -5  14   3        182.50        175.10        12.25 o                         
  -4  14   3        674.60        645.65        20.11 o                         
  -3  14   3        120.49        138.16         9.90 o                         
  -2  14   3        105.12         81.94         8.48 o                         
  -1  14   3        195.79        186.17        12.73 o                         
   0  14   3        498.08        474.69        15.99 o                         
   1  14   3        195.82        200.39        15.10 o                         
   2  14   3        105.06         68.18         9.46 o                         
   3  14   3        120.04        129.00        11.96 o                         
   4  14   3        675.40        617.82        23.46 o                         
   5  14   3        182.41        190.10        14.47 o                         
   6  14   3         37.31         32.94        12.13 o                         
   7  14   3        101.67        125.91        15.13 o                         
   8  14   3        350.97        370.54        29.28 o                         
   9  14   3         88.08        100.34        33.07 o                         
  -8  15   3        162.68        144.42        30.09 o                         
  -7  15   3         27.28         63.90        23.88 o                         
  -6  15   3         87.76         74.65        16.37 o                         
  -5  15   3        106.90        107.71        13.98 o                         
  -4  15   3        151.24        153.15        15.15 o                         
  -3  15   3        888.42        806.57        23.73 o                         
  -2  15   3        157.92        207.89        12.86 o                         
  -1  15   3        386.88        411.60        21.18 o                         
   0  15   3        268.15        263.56        14.61 o                         
   1  15   3        386.79        444.17        17.92 o                         
   2  15   3        157.58        215.70        18.25 o                         
   3  15   3        887.91        853.36        30.33 o                         
   4  15   3        150.72        141.53        13.67 o                         
   5  15   3        106.45         80.57        19.19 o                         
   6  15   3         87.54         86.12        15.19 o                         
   7  15   3         27.16         34.73        16.37 o                         
   8  15   3        162.76        159.03        24.26 o                         
  -7  16   3        295.75        360.23        25.96 o                         
  -6  16   3         91.03        101.28        17.17 o                         
  -5  16   3         44.07         57.19        14.46 o                         
  -4  16   3         60.77         65.88        20.18 o                         
  -3  16   3        374.91        356.28        19.22 o                         
  -2  16   3        133.35        119.32        11.15 o                         
  -1  16   3        360.67        345.71        18.21 o                         
   0  16   3        106.99        118.32        12.19 o                         
   1  16   3        361.93        355.61        17.92 o                         
   2  16   3        133.22        162.17        13.86 o                         
   3  16   3        373.65        321.84        27.67 o                         
   4  16   3         60.95         57.30        14.62 o                         
   5  16   3         44.22         48.34        14.32 o                         
   6  16   3         91.21        110.92        18.49 o                         
   7  16   3        295.96        339.23        30.04 o                         
  -6  17   3         85.96        131.25        20.06 o                         
  -5  17   3         96.60         86.68        33.49 o                         
  -4  17   3          6.50          9.71        14.83 o                         
  -3  17   3         58.31         70.72        16.31 o                         
  -2  17   3        221.92        251.45        18.99 o                         
  -1  17   3        222.97        236.48        17.22 o                         
   0  17   3        252.21        249.79        18.29 o                         
   1  17   3        223.56        249.79        31.15 o                         
   2  17   3        221.96        243.08        18.82 o                         
   3  17   3         58.21         63.58        18.49 o                         
   4  17   3          6.51         28.93        14.40 o                         
   5  17   3         96.42        104.02        16.84 o                         
   6  17   3         86.17         94.74        18.52 o                         
  -5  18   3         59.43         32.55        18.62 o                         
  -4  18   3         16.41         38.27        20.40 o                         
  -3  18   3         12.23         19.10        14.84 o                         
  -2  18   3         68.98         76.26        15.75 o                         
  -1  18   3         19.71         28.14        14.08 o                         
   0  18   3        345.95        334.62        22.80 o                         
   1  18   3         19.64          6.38        13.60 o                         
   2  18   3         68.79         50.83        21.25 o                         
   3  18   3         12.19          7.46        16.58 o                         
   4  18   3         16.34         24.89        16.53 o                         
   5  18   3         59.67         69.52        25.05 o                         
  -3  19   3        285.35        270.94        31.05 o                         
  -2  19   3        157.81        168.62        23.92 o                         
  -1  19   3         85.54         60.26        21.34 o                         
   0  19   3         23.84          1.46        19.52 o                         
   1  19   3         85.71         97.70        16.75 o                         
   2  19   3        157.59        156.95        25.04 o                         
   3  19   3        285.55        300.08        28.63 o                         
   1   0   4        300.39        318.75         5.41 o                         
   2   0   4       6195.64       6143.59        91.12 o                         
   3   0   4       2632.83       2939.43        54.00 o                         
   4   0   4       1006.58       1346.54        19.28 o                         
   5   0   4        383.20        452.85        10.10 o                         
   6   0   4         11.78          6.78         5.50 o                         
   7   0   4          8.48         25.39         5.87 o                         
   8   0   4       1710.12       1710.10        44.34 o                         
   9   0   4        224.87        226.63        14.02 o                         
  10   0   4       2522.89       2572.07        65.61 o                         
  11   0   4        281.89        240.15        17.99 o                         
  12   0   4          8.25         32.41        36.83 o                         
 -12   1   4          9.40          0.15        18.64 o                         
 -11   1   4        178.81        157.40        19.93 o                         
 -10   1   4         92.97         98.00        10.93 o                         
  -9   1   4        322.96        267.07        13.35 o                         
  -8   1   4        537.25        560.87        19.26 o                         
  -7   1   4       1745.93       1640.75        27.96 o                         
  -6   1   4       1044.53        915.20        17.20 o                         
  -5   1   4       1171.99       1097.35        18.92 o                         
  -4   1   4       7273.79       7893.96       117.70 o                         
  -3   1   4       3788.76       3917.90        67.07 o                         
  -2   1   4      14879.09      13795.10       188.22 o                         
  -1   1   4       4196.82       2600.17        44.79 o                         
   0   1   4       2723.66        865.51        29.30 o                         
   1   1   4       4197.74       2588.19        39.00 o                         
   2   1   4      14885.73      14247.24       174.53 o                         
   3   1   4       3788.29       3918.67        54.74 o                         
   4   1   4       7277.52       7819.92       107.65 o                         
   5   1   4       1172.71       1097.90        16.95 o                         
   6   1   4       1042.57        937.53        17.28 o                         
   7   1   4       1746.62       1658.54        25.28 o                         
   8   1   4        538.23        562.52        27.43 o                         
   9   1   4        322.27        250.51        19.01 o                         
  10   1   4         92.63         89.29        14.43 o                         
  11   1   4        178.99        127.74        19.53 o                         
  12   1   4          9.29         24.14        17.45 o                         
 -12   2   4        202.75        183.61        44.79 o                         
 -11   2   4         15.37         25.68        13.70 o                         
 -10   2   4        248.76        224.61        13.28 o                         
  -9   2   4       1545.43       1489.50        30.98 o                         
  -8   2   4        634.01        676.42        18.78 o                         
  -7   2   4         91.48        120.63        11.24 o                         
  -6   2   4        633.16        638.00        13.86 o                         
  -5   2   4        784.29        715.74        14.89 o                         
  -4   2   4       1986.35       1680.69        25.45 o                         
  -3   2   4       1986.89       1801.08        31.13 o                         
  -2   2   4      10292.64      10032.49       117.46 o                         
  -1   2   4       3326.25       3154.87        37.87 o                         
   0   2   4      65071.99      57619.66       772.88 o                         
   1   2   4       3331.42       3181.14        40.57 o                         
   2   2   4      10286.21      10060.76       117.54 o                         
   3   2   4       1988.25       1739.25        27.59 o                         
   4   2   4       1988.59       1635.41        25.62 o                         
   5   2   4        783.73        705.25        19.16 o                         
   6   2   4        631.43        632.93        20.36 o                         
   7   2   4         91.96        124.64        11.45 o                         
   8   2   4        635.77        740.45        24.74 o                         
   9   2   4       1544.74       1466.48        41.36 o                         
  10   2   4        248.64        239.77        25.17 o                         
  11   2   4         15.62         23.60        15.68 o                         
  12   2   4        202.68        223.35        30.56 o                         
 -12   3   4         31.21         76.18        21.31 o                         
 -11   3   4         84.78        107.13        19.67 o                         
 -10   3   4        177.62        159.48        13.90 o                         
  -9   3   4        319.25        324.06        26.71 o                         
  -8   3   4        850.36        854.23        20.72 o                         
  -7   3   4        366.50        434.24        11.76 o                         
  -6   3   4        209.88        222.13         9.87 o                         
  -5   3   4        100.17         87.89         4.95 o                         
  -4   3   4        359.42        408.19         8.83 o                         
  -3   3   4       8848.55       8609.59       119.43 o                         
  -2   3   4       4612.95       4488.53        60.96 o                         
  -1   3   4       5100.04       5492.85        64.69 o                         
   0   3   4       6741.34       6752.97        91.81 o                         
   1   3   4       5094.71       5431.55        64.76 o                         
   2   3   4       4618.56       4493.56        57.48 o                         
   3   3   4       8847.09       8836.18       110.33 o                         
   4   3   4        359.35        422.85         9.67 o                         
   5   3   4        100.78         98.97         5.26 o                         
   6   3   4        209.79        206.06         9.00 o                         
   7   3   4        367.68        448.54        14.37 o                         
   8   3   4        850.20        850.52        40.72 o                         
   9   3   4        319.24        273.63        26.46 o                         
  10   3   4        178.10        170.00        31.36 o                         
  11   3   4         84.08         72.68        21.67 o                         
  12   3   4         31.16         76.35        21.29 o                         
 -12   4   4         13.85         16.74        30.97 o                         
 -11   4   4         73.48         97.05        36.83 o                         
 -10   4   4        221.96        206.33        17.39 o                         
  -9   4   4       1393.50       1371.66        33.58 o                         
  -8   4   4       1041.55       1039.46        23.53 o                         
  -7   4   4         55.04         52.56         7.11 o                         
  -6   4   4        113.82        176.55         8.84 o                         
  -5   4   4        843.17        772.98        15.18 o                         
  -4   4   4       1060.36        973.88        17.07 o                         
  -3   4   4       6805.60       7228.11        90.52 o                         
  -2   4   4       1640.64       1308.12        19.98 o                         
  -1   4   4        235.90        339.51         6.17 o                         
   0   4   4      14296.38      13334.91       155.57 o                         
   1   4   4        236.95        341.56         7.16 o                         
   2   4   4       1637.25       1316.36        18.91 o                         
   3   4   4       6799.28       7060.20        80.01 o                         
   4   4   4       1060.37        960.30        14.83 o                         
   5   4   4        844.58        762.62        14.21 o                         
   6   4   4        114.56        146.40         7.03 o                         
   7   4   4         54.94         65.63         7.67 o                         
   8   4   4       1040.95       1052.08        24.87 o                         
   9   4   4       1394.80       1354.05        30.83 o                         
  10   4   4        221.72        185.69        16.24 o                         
  11   4   4         73.23         73.40        15.19 o                         
  12   4   4         13.85        -10.66        16.24 o                         
 -12   5   4        231.31        185.84        36.83 o                         
 -11   5   4        182.60        160.73        31.81 o                         
 -10   5   4         41.20         46.17        15.38 o                         
  -9   5   4        156.62        170.14        12.64 o                         
  -8   5   4        142.22        129.05        10.54 o                         
  -7   5   4        947.57       1001.92        22.92 o                         
  -6   5   4         91.11         73.67         7.05 o                         
  -5   5   4       1017.84        966.87        19.89 o                         
  -4   5   4       2186.88       2499.17        34.26 o                         
  -3   5   4       5094.52       5902.97        71.13 o                         
  -2   5   4       2590.03       2170.62        26.09 o                         
  -1   5   4       1481.52       1650.58        20.46 o                         
   0   5   4        375.72        213.44         8.42 o                         
   1   5   4       1478.70       1642.23        25.17 o                         
   2   5   4       2588.89       2162.55        32.17 o                         
   3   5   4       5097.40       5927.84        71.27 o                         
   4   5   4       2186.59       2483.13        30.44 o                         
   5   5   4       1018.53        938.03        16.79 o                         
   6   5   4         91.57         74.57         5.68 o                         
   7   5   4        947.67       1013.93        23.39 o                         
   8   5   4        142.54        122.49         9.93 o                         
   9   5   4        156.87        156.44        19.51 o                         
  10   5   4         40.94         34.59        13.05 o                         
  11   5   4        182.87        178.49        17.21 o                         
  12   5   4        231.52        241.47        21.62 o                         
 -12   6   4        200.79        182.50        39.35 o                         
 -11   6   4        139.38        155.71        30.97 o                         
 -10   6   4         40.37         15.07        20.93 o                         
  -9   6   4         76.52         70.76        17.16 o                         
  -8   6   4       1444.78       1509.78        35.81 o                         
  -7   6   4        127.62        130.47        10.45 o                         
  -6   6   4        638.12        570.08        14.75 o                         
  -5   6   4       1473.18       1455.15        24.75 o                         
  -4   6   4       1493.63       1626.29        24.32 o                         
  -3   6   4        472.67        412.10         9.38 o                         
  -2   6   4       1647.73       1252.28        18.11 o                         
  -1   6   4        418.43        472.76         8.03 o                         
   0   6   4         26.70         28.30         2.45 o                         
   1   6   4        418.38        478.44         9.94 o                         
   2   6   4       1649.43       1287.27        19.40 o                         
   3   6   4        472.46        404.79         8.62 o                         
   4   6   4       1492.72       1638.15        21.48 o                         
   5   6   4       1468.62       1415.03        21.18 o                         
   6   6   4        637.59        558.49        13.53 o                         
   7   6   4        127.52        125.56         9.42 o                         
   8   6   4       1444.33       1536.56        35.31 o                         
   9   6   4         76.35         85.79        13.05 o                         
  10   6   4         40.07         35.61        11.54 o                         
  11   6   4        139.09        135.54        17.67 o                         
  12   6   4        200.99        217.30        22.16 o                         
 -11   7   4         33.90         38.31        18.91 o                         
 -10   7   4        134.34        132.43        19.53 o                         
  -9   7   4        234.28        216.24        16.76 o                         
  -8   7   4       1283.05       1202.24        35.07 o                         
  -7   7   4        723.62        644.14        19.69 o                         
  -6   7   4        131.93        150.36         9.69 o                         
  -5   7   4        192.11        191.87         7.50 o                         
  -4   7   4       3580.27       3852.19        48.37 o                         
  -3   7   4        236.64        163.62         5.68 o                         
  -2   7   4        186.12        209.13         6.81 o                         
  -1   7   4         18.35         19.56         2.75 o                         
   0   7   4        417.30        580.31        10.24 o                         
   1   7   4         18.60         19.69         3.39 o                         
   2   7   4        185.53        214.94         7.65 o                         
   3   7   4        235.41        156.21         7.18 o                         
   4   7   4       3580.64       3818.99        48.51 o                         
   5   7   4        192.56        190.29         7.33 o                         
   6   7   4        132.26        148.79         8.92 o                         
   7   7   4        723.83        629.94        20.77 o                         
   8   7   4       1283.78       1183.51        30.71 o                         
   9   7   4        234.47        235.20        15.25 o                         
  10   7   4        134.65        141.48        14.86 o                         
  11   7   4         33.77         74.61        14.74 o                         
 -11   8   4         55.97         91.70        21.01 o                         
 -10   8   4        110.56        106.10        19.77 o                         
  -9   8   4         79.37         75.33        17.40 o                         
  -8   8   4        125.10        142.10        12.36 o                         
  -7   8   4        296.03        292.01        14.72 o                         
  -6   8   4       1026.47       1053.38        20.30 o                         
  -5   8   4        202.83        203.13         8.23 o                         
  -4   8   4        325.26        355.65        10.41 o                         
  -3   8   4        460.78        510.27         9.96 o                         
  -2   8   4        770.89        763.61        12.60 o                         
  -1   8   4      10160.85      10696.74       125.42 o                         
   0   8   4         52.36         86.80         5.97 o                         
   1   8   4      10160.04      10413.54       125.66 o                         
   2   8   4        769.76        740.96        14.16 o                         
   3   8   4        459.35        500.12        11.89 o                         
   4   8   4        325.31        364.63         9.74 o                         
   5   8   4        202.22        187.27         8.45 o                         
   6   8   4       1028.37       1049.90        20.36 o                         
   7   8   4        295.25        311.88        18.92 o                         
   8   8   4        125.88        162.65        25.50 o                         
   9   8   4         79.03         69.74        12.33 o                         
  10   8   4        110.82        126.77        29.29 o                         
  11   8   4         55.86         67.39        21.31 o                         
 -11   9   4         40.87         29.53        44.37 o                         
 -10   9   4        271.29        250.95        25.11 o                         
  -9   9   4         22.06          8.33        21.12 o                         
  -8   9   4       1476.84       1454.56        36.22 o                         
  -7   9   4        251.95        345.13        16.55 o                         
  -6   9   4        794.83        791.38        17.97 o                         
  -5   9   4        355.70        375.32        11.19 o                         
  -4   9   4       2036.43       1876.95        26.73 o                         
  -3   9   4        200.36        203.98         7.18 o                         
  -2   9   4        294.06        230.26         7.22 o                         
  -1   9   4       1985.26       1892.43        28.98 o                         
   0   9   4       1133.87       1071.90        18.45 o                         
   1   9   4       1985.91       1921.34        26.44 o                         
   2   9   4        294.93        244.75        14.54 o                         
   3   9   4        200.61        185.64         8.05 o                         
   4   9   4       2036.61       1829.71        26.88 o                         
   5   9   4        356.19        395.91        13.29 o                         
   6   9   4        794.14        763.49        19.43 o                         
   7   9   4        251.86        340.20        22.62 o                         
   8   9   4       1474.64       1505.68        42.86 o                         
   9   9   4         22.18         14.83        13.33 o                         
  10   9   4        270.81        259.77        24.56 o                         
  11   9   4         40.92         55.34        19.51 o                         
 -10  10   4        430.40        479.97        30.53 o                         
  -9  10   4        361.44        301.68        19.17 o                         
  -8  10   4        636.21        686.80        28.76 o                         
  -7  10   4        379.54        335.53        18.58 o                         
  -6  10   4        384.71        370.30        16.38 o                         
  -5  10   4        191.12        175.10         8.82 o                         
  -4  10   4        572.96        597.43        14.13 o                         
  -3  10   4        129.36        142.34         6.81 o                         
  -2  10   4        474.54        397.34         9.63 o                         
  -1  10   4        230.99        281.74         8.79 o                         
   0  10   4        697.32        790.85        14.42 o                         
   1  10   4        231.13        264.30         9.95 o                         
   2  10   4        474.88        404.40        15.17 o                         
   3  10   4        129.82        114.23         6.85 o                         
   4  10   4        573.47        590.60        14.36 o                         
   5  10   4        191.69        167.93        11.48 o                         
   6  10   4        385.69        319.33        16.81 o                         
   7  10   4        379.40        303.67        17.81 o                         
   8  10   4        636.66        642.42        43.11 o                         
   9  10   4        360.37        274.32        23.77 o                         
  10  10   4        431.62        492.76        30.70 o                         
 -10  11   4         78.06         77.14        18.85 o                         
  -9  11   4        251.11        227.45        20.28 o                         
  -8  11   4         37.00         32.59        15.11 o                         
  -7  11   4        132.45        126.96        13.68 o                         
  -6  11   4        306.51        334.79        14.39 o                         
  -5  11   4        444.76        406.69        14.04 o                         
  -4  11   4         42.01         51.50         6.52 o                         
  -3  11   4        146.67        136.48         8.31 o                         
  -2  11   4         14.84          4.71         4.55 o                         
  -1  11   4        673.17        786.09        15.18 o                         
   0  11   4       3154.95       3536.67        46.37 o                         
   1  11   4        673.95        788.19        15.06 o                         
   2  11   4         14.87         12.77         5.26 o                         
   3  11   4        147.10        132.73         8.36 o                         
   4  11   4         41.93         65.89         7.25 o                         
   5  11   4        444.58        415.88        16.63 o                         
   6  11   4        307.14        347.75        18.72 o                         
   7  11   4        132.57        112.06        11.91 o                         
   8  11   4         36.98         38.86        14.59 o                         
   9  11   4        251.58        214.96        22.08 o                         
  10  11   4         78.20         90.43        19.23 o                         
 -10  12   4        234.94        241.95        24.73 o                         
  -9  12   4         15.70         20.87        17.55 o                         
  -8  12   4         83.73        132.33        20.42 o                         
  -7  12   4        256.50        253.61        32.61 o                         
  -6  12   4        408.36        399.28        18.24 o                         
  -5  12   4         28.16         28.87         8.08 o                         
  -4  12   4        118.16         91.02         7.89 o                         
  -3  12   4         27.64         43.13         7.32 o                         
  -2  12   4        142.84        151.58         7.45 o                         
  -1  12   4        437.47        504.77        13.46 o                         
   0  12   4          5.41         -5.50         5.50 o                         
   1  12   4        437.63        506.14        13.41 o                         
   2  12   4        142.89        148.21         8.98 o                         
   3  12   4         27.47         37.54         6.97 o                         
   4  12   4        118.15         82.76         8.66 o                         
   5  12   4         28.29         10.85         9.71 o                         
   6  12   4        408.80        390.79        22.16 o                         
   7  12   4        256.45        223.01        13.50 o                         
   8  12   4         83.66        128.17        17.05 o                         
   9  12   4         15.81         61.56        18.64 o                         
  10  12   4        234.98        248.06        25.11 o                         
  -9  13   4         81.45        131.39        20.90 o                         
  -8  13   4         20.31         17.25        14.50 o                         
  -7  13   4         28.09         30.55        14.76 o                         
  -6  13   4        368.60        428.65        19.97 o                         
  -5  13   4        311.56        331.19        20.72 o                         
  -4  13   4        176.17        171.45         9.68 o                         
  -3  13   4       2341.73       2467.12        38.09 o                         
  -2  13   4        389.29        372.02        12.95 o                         
  -1  13   4        668.42        645.87        17.95 o                         
   0  13   4         20.52         28.63         8.32 o                         
   1  13   4        666.58        608.90        16.38 o                         
   2  13   4        389.81        394.70        15.30 o                         
   3  13   4       2342.39       2488.22        45.24 o                         
   4  13   4        175.69        163.76        19.08 o                         
   5  13   4        311.67        292.81        19.32 o                         
   6  13   4        369.21        374.48        21.68 o                         
   7  13   4         28.05          4.23        11.85 o                         
   8  13   4         20.22         34.13        22.84 o                         
   9  13   4         81.52        130.10        20.59 o                         
  -8  14   4        225.12        219.77        23.39 o                         
  -7  14   4          5.63         13.12        15.87 o                         
  -6  14   4        182.24        190.90        16.46 o                         
  -5  14   4        384.17        397.38        16.92 o                         
  -4  14   4         38.04         47.24        10.97 o                         
  -3  14   4         94.53         88.68         9.57 o                         
  -2  14   4        147.96        147.90         9.48 o                         
  -1  14   4       1477.44       1560.07        31.96 o                         
   0  14   4       1670.46       1795.80        35.33 o                         
   1  14   4       1477.28       1573.81        29.68 o                         
   2  14   4        148.47        155.27        22.23 o                         
   3  14   4         94.16         73.41        10.67 o                         
   4  14   4         38.11         35.35        17.34 o                         
   5  14   4        384.92        384.76        19.65 o                         
   6  14   4        181.91        208.68        15.76 o                         
   7  14   4          5.69         11.44        13.77 o                         
   8  14   4        224.47        202.75        21.32 o                         
  -8  15   4         62.82         63.36        35.97 o                         
  -7  15   4        110.46        138.50        27.42 o                         
  -6  15   4        171.38        193.31        21.61 o                         
  -5  15   4        283.95        344.33        21.19 o                         
  -4  15   4        112.93        108.30        11.92 o                         
  -3  15   4         16.99         25.26         8.96 o                         
  -2  15   4        237.07        249.60        13.69 o                         
  -1  15   4       1775.70       1880.26        33.68 o                         
   0  15   4         96.35         83.11        10.24 o                         
   1  15   4       1774.08       1861.43        37.58 o                         
   2  15   4        237.39        255.22        16.84 o                         
   3  15   4         17.19         35.94        10.37 o                         
   4  15   4        112.61         88.99        12.96 o                         
   5  15   4        283.89        319.61        19.53 o                         
   6  15   4        171.93        197.71        16.32 o                         
   7  15   4        110.99        122.02        18.36 o                         
   8  15   4         62.90         61.24        35.94 o                         
  -7  16   4         25.86         66.95        18.52 o                         
  -6  16   4        130.36        109.47        17.56 o                         
  -5  16   4        108.55        129.54        32.26 o                         
  -4  16   4        162.18        151.08        15.34 o                         
  -3  16   4        270.85        304.49        20.72 o                         
  -2  16   4        469.24        428.22        17.22 o                         
  -1  16   4        305.28        316.92        15.43 o                         
   0  16   4        116.32         84.66        11.52 o                         
   1  16   4        304.69        323.97        16.17 o                         
   2  16   4        469.16        396.04        20.11 o                         
   3  16   4        270.23        285.30        18.89 o                         
   4  16   4        162.02        111.98        23.53 o                         
   5  16   4        108.43        126.79        15.18 o                         
   6  16   4        130.65        153.25        20.32 o                         
   7  16   4         25.86         74.51        32.76 o                         
  -6  17   4         15.68         67.69        18.49 o                         
  -5  17   4         72.49         84.05        17.72 o                         
  -4  17   4         49.03         76.29        15.60 o                         
  -3  17   4        231.93        279.81        19.06 o                         
  -2  17   4        184.27        218.98        16.73 o                         
  -1  17   4        203.84        173.39        21.63 o                         
   0  17   4        251.48        247.30        17.99 o                         
   1  17   4        204.16        196.70        15.83 o                         
   2  17   4        184.93        194.68        21.00 o                         
   3  17   4        231.87        258.91        37.55 o                         
   4  17   4         48.99         29.46        14.62 o                         
   5  17   4         72.67         58.97        17.78 o                         
   6  17   4         15.75          9.35        19.04 o                         
  -5  18   4         35.33         25.38        18.24 o                         
  -4  18   4         19.94         36.93        16.20 o                         
  -3  18   4         23.89         26.52        18.49 o                         
  -2  18   4         64.27         69.43        20.42 o                         
  -1  18   4          6.24          6.13        13.60 o                         
   0  18   4          4.81         -4.98        13.64 o                         
   1  18   4          6.35          3.23        14.44 o                         
   2  18   4         64.28         74.15        15.31 o                         
   3  18   4         23.87         25.50        14.31 o                         
   4  18   4         19.96         75.12        22.67 o                         
   5  18   4         35.40         41.81        23.08 o                         
  -3  19   4         56.81         47.08        18.00 o                         
  -2  19   4         28.45         42.39        16.64 o                         
  -1  19   4         67.19         20.54        20.32 o                         
   0  19   4         69.93         84.49        17.10 o                         
   1  19   4         67.38         83.56        23.84 o                         
   2  19   4         28.43         -4.24        21.51 o                         
   3  19   4         56.76         62.82        23.60 o                         
   1   0   5         36.58         26.41         1.89 o                         
   2   0   5      12295.06      12906.20       173.29 o                         
   3   0   5       1406.69       1095.36        20.38 o                         
   4   0   5       1226.27       1056.98        18.91 o                         
   5   0   5      11810.96      13330.71       167.39 o                         
   6   0   5        469.17        441.72        10.06 o                         
   7   0   5        463.95        531.14        15.35 o                         
   8   0   5       3194.17       3022.26        57.04 o                         
   9   0   5        184.20        146.65        11.52 o                         
  10   0   5         62.49        104.98        15.49 o                         
  11   0   5         50.28         77.43        20.42 o                         
  12   0   5          0.30         -1.70        18.64 o                         
 -12   1   5        125.68        128.95        23.38 o                         
 -11   1   5         54.22         79.85        14.66 o                         
 -10   1   5        578.66        572.27        33.63 o                         
  -9   1   5        164.31        198.53        13.10 o                         
  -8   1   5        228.66        283.26        17.67 o                         
  -7   1   5       1022.53       1027.23        25.38 o                         
  -6   1   5        173.11        199.33         8.63 o                         
  -5   1   5        362.83        392.03        12.12 o                         
  -4   1   5       2430.97       2556.89        40.88 o                         
  -3   1   5       2318.61       2590.71        52.52 o                         
  -2   1   5       4775.81       5847.81        91.57 o                         
  -1   1   5       6742.53       6941.09        86.74 o                         
   0   1   5        937.41        938.70        17.73 o                         
   1   1   5       6742.08       6965.55       139.67 o                         
   2   1   5       4768.65       5823.13        98.82 o                         
   3   1   5       2316.55       2647.08        41.25 o                         
   4   1   5       2429.75       2574.28        37.42 o                         
   5   1   5        362.62        384.58        10.86 o                         
   6   1   5        173.26        191.80        10.56 o                         
   7   1   5       1024.40       1036.00        20.01 o                         
   8   1   5        228.44        261.61        28.46 o                         
   9   1   5        164.43        184.33        19.10 o                         
  10   1   5        578.22        569.27        28.66 o                         
  11   1   5         54.23         59.32        16.86 o                         
  12   1   5        125.22        106.21        41.02 o                         
 -12   2   5         21.21         44.23        19.23 o                         
 -11   2   5        485.56        471.49        26.54 o                         
 -10   2   5        301.34        289.57        16.58 o                         
  -9   2   5         16.75         78.62        11.30 o                         
  -8   2   5         52.52         49.24         7.46 o                         
  -7   2   5         29.27         31.65         5.11 o                         
  -6   2   5         27.00         44.27         4.79 o                         
  -5   2   5        599.95        585.01        14.84 o                         
  -4   2   5        383.56        306.89         7.99 o                         
  -3   2   5       3623.33       3390.11        52.71 o                         
  -2   2   5       5202.27       5567.50       123.66 o                         
  -1   2   5      11047.64      11749.57       147.71 o                         
   0   2   5      13076.66      13913.81       204.75 o                         
   1   2   5      11055.81      12017.76       202.68 o                         
   2   2   5       5203.68       5669.96        98.04 o                         
   3   2   5       3624.48       3436.86        48.35 o                         
   4   2   5        383.60        290.81         8.22 o                         
   5   2   5        599.35        558.19        12.36 o                         
   6   2   5         26.87         46.13         5.77 o                         
   7   2   5         29.49         27.27         5.54 o                         
   8   2   5         52.71         45.43        10.33 o                         
   9   2   5         16.60         61.19        12.80 o                         
  10   2   5        301.37        298.24        22.95 o                         
  11   2   5        485.59        455.00        33.41 o                         
  12   2   5         21.19         35.80        15.89 o                         
 -12   3   5         78.17         75.80        51.07 o                         
 -11   3   5          7.81         38.09        17.76 o                         
 -10   3   5        365.48        369.85        20.92 o                         
  -9   3   5        752.10        735.67        21.45 o                         
  -8   3   5        280.72        317.86        14.48 o                         
  -7   3   5        590.15        504.38        13.77 o                         
  -6   3   5        412.06        422.31        11.38 o                         
  -5   3   5       1678.05       1789.27        30.46 o                         
  -4   3   5          6.34         12.32         3.76 o                         
  -3   3   5       1020.84       1259.60        21.60 o                         
  -2   3   5        802.71        841.53        12.14 o                         
  -1   3   5       7493.21       8145.78        95.44 o                         
   0   3   5        535.37        472.80         9.13 o                         
   1   3   5       7478.17       8131.21        95.52 o                         
   2   3   5        803.42        831.02        14.04 o                         
   3   3   5       1023.59       1242.21        18.41 o                         
   4   3   5          6.14         17.81         3.34 o                         
   5   3   5       1678.92       1716.24        25.82 o                         
   6   3   5        411.21        423.78        11.83 o                         
   7   3   5        589.48        500.90        15.54 o                         
   8   3   5        280.39        315.42        38.53 o                         
   9   3   5        753.17        730.52        21.67 o                         
  10   3   5        365.47        377.05        28.75 o                         
  11   3   5          7.72          4.62        13.53 o                         
  12   3   5         78.32         59.09        16.56 o                         
 -12   4   5         26.45          8.37        29.30 o                         
 -11   4   5        490.86        556.61        50.23 o                         
 -10   4   5        198.80        228.06        19.33 o                         
  -9   4   5        592.99        550.63        30.64 o                         
  -8   4   5        239.01        236.61        12.81 o                         
  -7   4   5        260.91        251.11        12.02 o                         
  -6   4   5       1377.26       1532.27        28.08 o                         
  -5   4   5       2136.90       2166.50        36.96 o                         
  -4   4   5        176.07        243.60         9.36 o                         
  -3   4   5       2569.20       2453.34        34.95 o                         
  -2   4   5        906.11        799.45        11.76 o                         
  -1   4   5       2970.56       2951.68        37.88 o                         
   0   4   5      12451.52      11105.65       129.92 o                         
   1   4   5       2972.99       2878.98        38.53 o                         
   2   4   5        905.52        789.96        12.24 o                         
   3   4   5       2571.55       2382.10        30.80 o                         
   4   4   5        174.76        227.73         6.69 o                         
   5   4   5       2136.05       2171.10        31.32 o                         
   6   4   5       1376.69       1487.98        23.99 o                         
   7   4   5        260.10        253.91        12.41 o                         
   8   4   5        239.00        238.36        22.37 o                         
   9   4   5        592.71        532.62        35.93 o                         
  10   4   5        198.39        222.90        17.39 o                         
  11   4   5        491.15        423.89        36.39 o                         
  12   4   5         26.53         47.15        16.59 o                         
 -12   5   5          6.81         44.37        30.97 o                         
 -11   5   5        100.56         93.76        28.46 o                         
 -10   5   5         81.36         75.78        14.86 o                         
  -9   5   5        227.05        220.15        14.23 o                         
  -8   5   5        962.39        897.89        44.14 o                         
  -7   5   5        188.98        155.98        11.60 o                         
  -6   5   5          5.59          4.59         5.34 o                         
  -5   5   5        287.38        257.55         9.73 o                         
  -4   5   5       1514.75       1628.47        28.89 o                         
  -3   5   5       1287.19       1299.11        28.12 o                         
  -2   5   5       1188.26       1306.38        17.60 o                         
  -1   5   5       2159.77       2164.02        28.88 o                         
   0   5   5        543.38        472.37         8.60 o                         
   1   5   5       2161.33       2126.33        31.54 o                         
   2   5   5       1189.80       1286.95        17.83 o                         
   3   5   5       1286.44       1263.64        16.93 o                         
   4   5   5       1513.76       1664.66        22.87 o                         
   5   5   5        287.91        260.83         8.64 o                         
   6   5   5          5.81         -0.57         4.72 o                         
   7   5   5        189.14        145.93        10.02 o                         
   8   5   5        962.15        919.50        23.81 o                         
   9   5   5        227.12        241.90        16.68 o                         
  10   5   5         81.36         95.42        12.76 o                         
  11   5   5        100.78        131.81        18.46 o                         
  12   5   5          6.84         15.12        20.33 o                         
 -11   6   5        158.92        243.61        33.49 o                         
 -10   6   5        285.95        283.72        24.53 o                         
  -9   6   5        333.32        249.83        19.89 o                         
  -8   6   5       1546.21       1486.76        41.26 o                         
  -7   6   5        353.28        363.15        17.76 o                         
  -6   6   5        499.17        472.04        19.15 o                         
  -5   6   5       1426.76       1303.55        23.06 o                         
  -4   6   5       3118.39       3349.75        45.12 o                         
  -3   6   5        291.26        326.17         7.61 o                         
  -2   6   5       4532.07       4494.63        51.50 o                         
  -1   6   5        811.75        943.37        12.92 o                         
   0   6   5       1072.91       1149.40        16.11 o                         
   1   6   5        810.86        937.91        15.27 o                         
   2   6   5       4530.69       4449.44        58.67 o                         
   3   6   5        289.85        316.37         7.74 o                         
   4   6   5       3121.86       3309.41        39.78 o                         
   5   6   5       1425.93       1286.02        19.83 o                         
   6   6   5        499.10        488.59        14.65 o                         
   7   6   5        353.05        348.01        15.15 o                         
   8   6   5       1547.79       1532.82        35.39 o                         
   9   6   5        333.27        258.76        18.69 o                         
  10   6   5        285.76        292.39        18.32 o                         
  11   6   5        158.85        172.14        18.62 o                         
 -11   7   5         28.96         56.44        19.77 o                         
 -10   7   5        234.43        218.49        29.30 o                         
  -9   7   5        185.61        141.83        22.60 o                         
  -8   7   5        331.90        314.41        20.06 o                         
  -7   7   5        459.39        459.49        25.10 o                         
  -6   7   5       1245.22       1209.62        23.51 o                         
  -5   7   5       1496.42       1563.02        22.64 o                         
  -4   7   5       1676.49       1819.13        25.22 o                         
  -3   7   5       1591.95       1745.70        24.24 o                         
  -2   7   5       1183.19       1090.64        15.65 o                         
  -1   7   5       3599.26       3655.61        42.68 o                         
   0   7   5       1715.37       1732.08        23.34 o                         
   1   7   5       3597.22       3633.81        48.84 o                         
   2   7   5       1183.32       1097.19        19.20 o                         
   3   7   5       1591.38       1741.47        27.73 o                         
   4   7   5       1676.60       1774.26        26.54 o                         
   5   7   5       1497.46       1534.31        21.38 o                         
   6   7   5       1243.13       1206.54        23.57 o                         
   7   7   5        459.88        452.07        22.93 o                         
   8   7   5        332.92        314.09        18.49 o                         
   9   7   5        185.52        150.52        13.51 o                         
  10   7   5        234.88        241.12        16.61 o                         
  11   7   5         29.00         27.13        14.63 o                         
 -11   8   5         20.82          7.57        24.70 o                         
 -10   8   5        118.98         96.98        23.02 o                         
  -9   8   5         87.66         68.78        20.75 o                         
  -8   8   5        444.03        439.27        22.57 o                         
  -7   8   5        329.35        333.45        15.99 o                         
  -6   8   5        160.61        131.65         8.48 o                         
  -5   8   5        135.14        129.77         6.76 o                         
  -4   8   5       1309.73       1313.15        21.63 o                         
  -3   8   5       2959.13       3047.04        36.99 o                         
  -2   8   5        631.17        665.68        11.13 o                         
  -1   8   5       4009.63       4335.57        54.06 o                         
   0   8   5        681.49        921.70        14.66 o                         
   1   8   5       4005.13       4356.26        58.05 o                         
   2   8   5        631.16        671.92        13.19 o                         
   3   8   5       2959.23       3005.73        46.23 o                         
   4   8   5       1310.22       1300.33        20.21 o                         
   5   8   5        135.49        129.83         6.55 o                         
   6   8   5        160.22        147.15        10.50 o                         
   7   8   5        329.79        311.57        18.25 o                         
   8   8   5        443.37        439.08        21.50 o                         
   9   8   5         87.15         99.38        12.58 o                         
  10   8   5        119.01        134.63        21.75 o                         
  11   8   5         20.68         21.51        14.90 o                         
 -11   9   5        259.92        287.57        28.99 o                         
 -10   9   5        207.94        234.60        28.88 o                         
  -9   9   5         22.43          7.37        14.62 o                         
  -8   9   5        396.31        394.79        26.56 o                         
  -7   9   5       1196.87       1185.20        27.35 o                         
  -6   9   5       2004.14       1875.19        35.57 o                         
  -5   9   5        421.77        421.58        18.89 o                         
  -4   9   5        605.27        644.33        13.86 o                         
  -3   9   5        356.06        404.44        11.40 o                         
  -2   9   5       1521.11       1432.92        20.01 o                         
  -1   9   5        243.61        198.72         6.93 o                         
   0   9   5         65.41         71.28         6.89 o                         
   1   9   5        243.57        207.02         7.03 o                         
   2   9   5       1518.28       1432.60        23.06 o                         
   3   9   5        356.05        369.77        10.97 o                         
   4   9   5        606.25        625.49        15.68 o                         
   5   9   5        422.31        410.46        13.08 o                         
   6   9   5       2006.03       1877.59        34.75 o                         
   7   9   5       1199.01       1184.64        35.55 o                         
   8   9   5        396.94        409.74        24.06 o                         
   9   9   5         22.50         18.53        20.89 o                         
  10   9   5        207.09        187.41        23.33 o                         
  11   9   5        260.18        307.19        29.41 o                         
 -10  10   5        141.40        114.40        21.90 o                         
  -9  10   5         22.76         34.58        15.42 o                         
  -8  10   5       1099.01       1125.10        68.39 o                         
  -7  10   5        895.80        853.50        37.78 o                         
  -6  10   5        689.34        746.03        24.22 o                         
  -5  10   5        906.84        885.87        18.04 o                         
  -4  10   5        215.42        233.59         9.89 o                         
  -3  10   5         89.99         82.38         5.31 o                         
  -2  10   5        209.54        211.67         7.48 o                         
  -1  10   5        935.85        901.20        14.68 o                         
   0  10   5          6.82         15.69         4.22 o                         
   1  10   5        935.72        884.27        15.49 o                         
   2  10   5        209.41        201.13         9.89 o                         
   3  10   5         89.88         77.42         6.17 o                         
   4  10   5        215.67        219.77         9.68 o                         
   5  10   5        907.12        888.79        19.99 o                         
   6  10   5        689.97        731.40        19.92 o                         
   7  10   5        896.79        830.54        25.77 o                         
   8  10   5       1099.51       1127.65        36.99 o                         
   9  10   5         22.62         -5.49        16.07 o                         
  10  10   5        141.61        114.61        19.81 o                         
 -10  11   5         33.83         25.18        18.19 o                         
  -9  11   5        114.49        121.59        18.62 o                         
  -8  11   5         73.74         71.58        13.38 o                         
  -7  11   5        229.93        239.75        15.22 o                         
  -6  11   5        132.44        132.27         9.78 o                         
  -5  11   5        465.43        449.20        19.44 o                         
  -4  11   5        576.62        568.54        14.65 o                         
  -3  11   5        271.88        235.13         9.11 o                         
  -2  11   5        151.48        123.60         6.52 o                         
  -1  11   5        398.16        515.38        11.29 o                         
   0  11   5        257.12        285.74         9.53 o                         
   1  11   5        398.25        504.88        12.00 o                         
   2  11   5        151.07        117.16         7.59 o                         
   3  11   5        272.13        249.83        10.72 o                         
   4  11   5        577.61        574.00        16.23 o                         
   5  11   5        466.20        421.89        16.44 o                         
   6  11   5        132.58        109.28         9.86 o                         
   7  11   5        230.53        228.34        14.03 o                         
   8  11   5         73.70         86.75        15.02 o                         
   9  11   5        114.60        122.59        18.31 o                         
  10  11   5         34.05         39.63        19.11 o                         
 -10  12   5          7.38          0.72        21.88 o                         
  -9  12   5         70.40         47.32        17.90 o                         
  -8  12   5        322.43        379.44        23.85 o                         
  -7  12   5        123.92        122.47        13.88 o                         
  -6  12   5        103.37        108.32        10.78 o                         
  -5  12   5         67.18        103.83         9.21 o                         
  -4  12   5        931.00        954.30        19.96 o                         
  -3  12   5        619.65        577.64        14.83 o                         
  -2  12   5        804.07        815.51        15.81 o                         
  -1  12   5        624.43        612.72        13.46 o                         
   0  12   5        359.38        321.24        11.14 o                         
   1  12   5        624.06        611.23        14.53 o                         
   2  12   5        803.57        810.03        19.00 o                         
   3  12   5        618.68        568.35        16.62 o                         
   4  12   5        931.19        990.33        24.18 o                         
   5  12   5         67.54         92.60         9.86 o                         
   6  12   5        103.69        131.26        11.87 o                         
   7  12   5        124.24        127.09        15.35 o                         
   8  12   5        321.93        361.78        32.57 o                         
   9  12   5         70.35         48.99        25.07 o                         
  10  12   5          7.31         18.10        22.19 o                         
  -9  13   5          0.76        -17.80        17.80 o                         
  -8  13   5        243.09        286.62        20.01 o                         
  -7  13   5        115.97        137.87        22.63 o                         
  -6  13   5        385.22        365.21        17.40 o                         
  -5  13   5        285.45        317.35        20.34 o                         
  -4  13   5        237.55        248.82        11.57 o                         
  -3  13   5        110.62        112.52         8.16 o                         
  -2  13   5        140.58        179.58         9.83 o                         
  -1  13   5        951.78        951.47        18.63 o                         
   0  13   5        233.94        251.49        13.53 o                         
   1  13   5        951.07        956.89        24.83 o                         
   2  13   5        140.18        161.22        10.13 o                         
   3  13   5        110.86         91.89        10.18 o                         
   4  13   5        236.99        236.37        15.37 o                         
   5  13   5        285.98        259.13        15.88 o                         
   6  13   5        385.51        342.43        18.03 o                         
   7  13   5        116.20        123.23        13.81 o                         
   8  13   5        242.62        305.05        31.25 o                         
   9  13   5          0.72         22.30        20.06 o                         
  -8  14   5         94.19        112.86        19.92 o                         
  -7  14   5        177.55        187.38        17.66 o                         
  -6  14   5        196.63        229.44        17.06 o                         
  -5  14   5        147.23        150.71        11.74 o                         
  -4  14   5          7.76          9.31         8.64 o                         
  -3  14   5         19.94          8.45         7.59 o                         
  -2  14   5       1656.94       1597.35        29.40 o                         
  -1  14   5       1131.50       1085.87        26.39 o                         
   0  14   5        801.02        872.85        22.25 o                         
   1  14   5       1130.43       1101.14        29.32 o                         
   2  14   5       1657.89       1601.47        37.07 o                         
   3  14   5         20.12         20.80         9.16 o                         
   4  14   5          7.85         -0.52         9.64 o                         
   5  14   5        146.84        143.92        13.75 o                         
   6  14   5        196.85        196.06        15.55 o                         
   7  14   5        176.87        189.98        18.87 o                         
   8  14   5         94.34         69.91        18.01 o                         
  -8  15   5        167.68        225.27        26.66 o                         
  -7  15   5          8.39          2.03        17.50 o                         
  -6  15   5        142.35        145.43        17.70 o                         
  -5  15   5         48.07         63.24        13.35 o                         
  -4  15   5        173.00        183.89        13.48 o                         
  -3  15   5        169.93        154.26        10.98 o                         
  -2  15   5        317.22        300.76        15.02 o                         
  -1  15   5         22.20         -0.44         7.65 o                         
   0  15   5        494.93        493.20        18.18 o                         
   1  15   5         22.10         21.49        14.86 o                         
   2  15   5        316.95        301.07        19.21 o                         
   3  15   5        170.13        155.62        14.60 o                         
   4  15   5        173.35        176.09        14.35 o                         
   5  15   5         47.90         47.16        12.79 o                         
   6  15   5        142.79        146.20        15.99 o                         
   7  15   5          8.43        -20.24        22.92 o                         
   8  15   5        167.77        199.66        21.88 o                         
  -7  16   5        254.74        268.27        21.95 o                         
  -6  16   5         10.60         -5.03        16.66 o                         
  -5  16   5        302.90        312.02        26.64 o                         
  -4  16   5         45.10         32.15        14.52 o                         
  -3  16   5         48.47         55.64        12.48 o                         
  -2  16   5        185.02        206.31        14.79 o                         
  -1  16   5        154.08        155.56        13.77 o                         
   0  16   5         44.02         59.67        14.76 o                         
   1  16   5        153.83        178.60        14.62 o                         
   2  16   5        185.46        195.82        14.53 o                         
   3  16   5         48.33         33.35        14.86 o                         
   4  16   5         45.29         28.59        12.53 o                         
   5  16   5        302.63        299.17        19.39 o                         
   6  16   5         10.48        -14.91        17.52 o                         
   7  16   5        255.08        271.49        24.01 o                         
  -6  17   5         11.35         19.84        18.80 o                         
  -5  17   5          0.79         12.06        17.40 o                         
  -4  17   5          9.35          6.71        19.54 o                         
  -3  17   5        111.59        137.33        15.18 o                         
  -2  17   5        467.07        443.42        22.61 o                         
  -1  17   5         43.50         54.60        12.70 o                         
   0  17   5        567.61        606.37        25.90 o                         
   1  17   5         43.37         79.86        13.19 o                         
   2  17   5        467.12        442.63        23.83 o                         
   3  17   5        111.59        104.11        19.18 o                         
   4  17   5          9.38         15.59        13.57 o                         
   5  17   5          0.75         21.99        16.19 o                         
   6  17   5         11.22         -0.05        26.06 o                         
  -5  18   5         60.55         39.24        21.60 o                         
  -4  18   5        104.01        148.47        18.52 o                         
  -3  18   5         13.58         11.91        15.10 o                         
  -2  18   5          3.53         18.20        32.51 o                         
  -1  18   5         38.58         51.40        32.64 o                         
   0  18   5          0.81         29.26        18.16 o                         
   1  18   5         38.64         57.10        15.47 o                         
   2  18   5          3.45         13.04        15.47 o                         
   3  18   5         13.55         29.98        21.65 o                         
   4  18   5        104.23        166.38        26.65 o                         
   5  18   5         60.49         72.61        25.80 o                         
  -3  19   5         83.52         65.54        18.87 o                         
  -2  19   5        169.26        203.05        21.07 o                         
  -1  19   5         23.28         35.49        21.09 o                         
   0  19   5         35.05         17.59        29.99 o                         
   1  19   5         23.26         50.12        22.36 o                         
   2  19   5        169.35        218.77        53.73 o                         
   3  19   5         83.70         68.28        33.85 o                         
   0   0   6      24301.20      24751.33       469.74 o                         
   1   0   6        741.09       1352.35        28.35 o                         
   2   0   6       9414.85       9031.10       122.28 o                         
   3   0   6       4016.73       3546.91        60.37 o                         
   4   0   6       4720.48       4793.53        66.46 o                         
   5   0   6        136.13        197.10         9.29 o                         
   6   0   6          0.11         12.23         4.40 o                         
   7   0   6       1104.49        962.73        30.70 o                         
   8   0   6        113.40         99.87        11.76 o                         
   9   0   6        248.93        264.51        19.80 o                         
  10   0   6        160.61        145.96        13.83 o                         
  11   0   6         43.94         47.80        14.25 o                         
  12   0   6         13.52        -13.99        18.32 o                         
 -12   1   6         26.34         40.55        20.36 o                         
 -11   1   6        223.77        221.00        18.66 o                         
 -10   1   6        343.70        312.40        19.81 o                         
  -9   1   6       1150.84       1013.40        24.64 o                         
  -8   1   6        205.11        196.47        10.57 o                         
  -7   1   6       1314.40       1245.55        23.64 o                         
  -6   1   6       1248.83       1386.84        23.39 o                         
  -5   1   6       2106.40       2094.64        35.04 o                         
  -4   1   6       2762.67       3080.51        43.72 o                         
  -3   1   6         17.46         25.29         2.54 o                         
  -2   1   6       7843.92       8822.12       179.90 o                         
  -1   1   6        172.30        137.95         4.97 o                         
   0   1   6         38.10        321.38         6.77 o                         
   1   1   6        172.33        139.86         3.91 o                         
   2   1   6       7850.56       8620.76       200.39 o                         
   3   1   6         17.55         27.15         2.45 o                         
   4   1   6       2765.42       3069.06        40.95 o                         
   5   1   6       2106.48       2117.00        32.17 o                         
   6   1   6       1247.87       1380.59        23.37 o                         
   7   1   6       1312.57       1252.81        23.61 o                         
   8   1   6        204.43        205.83        15.71 o                         
   9   1   6       1151.30       1023.37        33.53 o                         
  10   1   6        343.44        335.96        25.19 o                         
  11   1   6        223.59        205.39        21.45 o                         
  12   1   6         26.50         57.17        16.70 o                         
 -12   2   6        449.29        502.34        38.77 o                         
 -11   2   6         27.03         57.90        14.48 o                         
 -10   2   6        210.81        211.39        23.08 o                         
  -9   2   6       1357.22       1368.55        29.54 o                         
  -8   2   6       1544.04       1505.68        29.86 o                         
  -7   2   6        581.82        610.94        15.72 o                         
  -6   2   6        804.19        646.88        16.91 o                         
  -5   2   6        182.46        281.59        15.35 o                         
  -4   2   6        808.16        812.73        16.02 o                         
  -3   2   6        105.03        111.96         5.35 o                         
  -2   2   6       2412.56       2538.46        72.57 o                         
  -1   2   6      33920.95      32331.45       401.94 o                         
   0   2   6      15092.13      14287.99       209.61 o                         
   1   2   6      33921.68      32548.07       620.61 o                         
   2   2   6       2409.14       2451.47        53.04 o                         
   3   2   6        106.02        111.33         5.18 o                         
   4   2   6        806.53        810.77        13.61 o                         
   5   2   6        182.66        267.37         8.81 o                         
   6   2   6        805.81        639.53        17.71 o                         
   7   2   6        581.34        660.54        17.04 o                         
   8   2   6       1547.78       1498.55        33.90 o                         
   9   2   6       1355.15       1334.04        44.53 o                         
  10   2   6        211.09        193.94        17.80 o                         
  11   2   6         27.24         59.13        14.62 o                         
  12   2   6        449.66        428.79        30.27 o                         
 -12   3   6         95.88        147.34        32.65 o                         
 -11   3   6         29.21         18.95        14.56 o                         
 -10   3   6        616.29        634.25        27.07 o                         
  -9   3   6        922.09       1009.54        27.45 o                         
  -8   3   6         13.88         15.10         7.80 o                         
  -7   3   6        745.42        729.76        18.40 o                         
  -6   3   6       2941.40       2928.74        43.68 o                         
  -5   3   6       3177.67       3835.01        59.74 o                         
  -4   3   6       3653.26       3509.51        61.62 o                         
  -3   3   6       8570.71       8732.88       130.88 o                         
  -2   3   6       8861.70       9325.37       199.06 o                         
  -1   3   6      21626.38      20786.54       242.03 o                         
   0   3   6        192.88         63.49         3.70 o                         
   1   3   6      21629.95      20932.14       258.78 o                         
   2   3   6       8856.70       9006.69       124.39 o                         
   3   3   6       8562.38       8785.97       119.84 o                         
   4   3   6       3653.58       3522.53        50.51 o                         
   5   3   6       3179.62       3723.60        50.62 o                         
   6   3   6       2942.44       2867.67        40.65 o                         
   7   3   6        745.85        764.78        19.15 o                         
   8   3   6         13.84         25.99         8.83 o                         
   9   3   6        922.61       1013.26        25.63 o                         
  10   3   6        616.93        616.36        27.52 o                         
  11   3   6         29.31         52.99        14.82 o                         
  12   3   6         95.71        109.94        17.53 o                         
 -12   4   6         89.32        125.57        32.65 o                         
 -11   4   6        620.23        647.02        55.25 o                         
 -10   4   6        176.02        189.86        19.51 o                         
  -9   4   6        720.77        852.36        26.62 o                         
  -8   4   6        459.07        480.50        21.27 o                         
  -7   4   6        747.67        719.67        21.18 o                         
  -6   4   6        940.20        925.54        20.04 o                         
  -5   4   6        470.75        556.53        20.90 o                         
  -4   4   6        667.99        583.50        12.81 o                         
  -3   4   6        158.00        139.01         8.88 o                         
  -2   4   6       2311.10       2120.51        26.74 o                         
  -1   4   6       9317.31       9655.49       160.71 o                         
   0   4   6        428.10        583.97        13.23 o                         
   1   4   6       9312.41       9649.78       160.30 o                         
   2   4   6       2306.91       2089.58        27.00 o                         
   3   4   6        158.11        120.97         5.23 o                         
   4   4   6        670.71        605.19        11.61 o                         
   5   4   6        469.39        561.82        14.83 o                         
   6   4   6        940.93        911.00        17.10 o                         
   7   4   6        747.38        767.51        19.51 o                         
   8   4   6        459.00        459.51        19.83 o                         
   9   4   6        721.27        876.58        33.11 o                         
  10   4   6        176.22        178.65        14.32 o                         
  11   4   6        620.66        625.31        30.11 o                         
  12   4   6         89.22         81.31        18.77 o                         
 -12   5   6         90.37        131.43        33.49 o                         
 -11   5   6        244.82        323.13        39.35 o                         
 -10   5   6         90.62         41.15        15.61 o                         
  -9   5   6        283.99        318.81        22.37 o                         
  -8   5   6         86.92         86.77        12.17 o                         
  -7   5   6        828.78        822.26        23.24 o                         
  -6   5   6        173.21        171.95         9.21 o                         
  -5   5   6       1422.24       1548.53        25.71 o                         
  -4   5   6        163.23        146.59         7.24 o                         
  -3   5   6        212.14        205.40         7.55 o                         
  -2   5   6       3942.93       4267.85        52.21 o                         
  -1   5   6       2132.05       2128.36        25.55 o                         
   0   5   6       1452.16       1443.88        20.29 o                         
   1   5   6       2134.55       2136.56        29.34 o                         
   2   5   6       3946.53       4234.98        51.86 o                         
   3   5   6        211.72        196.83         5.91 o                         
   4   5   6        164.06        144.51         6.08 o                         
   5   5   6       1421.05       1491.38        23.70 o                         
   6   5   6        173.22        162.41         8.02 o                         
   7   5   6        828.39        809.79        20.98 o                         
   8   5   6         87.00         64.59         9.54 o                         
   9   5   6        283.48        268.37        23.80 o                         
  10   5   6         90.34         76.33        12.28 o                         
  11   5   6        245.43        277.10        29.40 o                         
  12   5   6         90.52         93.53        18.35 o                         
 -11   6   6        365.14        406.85        46.88 o                         
 -10   6   6         90.77         72.76        17.14 o                         
  -9   6   6        106.82        113.47        17.28 o                         
  -8   6   6        158.97        192.48        15.77 o                         
  -7   6   6        515.74        571.48        17.96 o                         
  -6   6   6       1792.53       1611.95        28.18 o                         
  -5   6   6        951.18        958.28        18.71 o                         
  -4   6   6         13.45         37.19         4.12 o                         
  -3   6   6        384.51        263.01         7.35 o                         
  -2   6   6       1925.14       1857.12        23.21 o                         
  -1   6   6         89.26         98.16         3.72 o                         
   0   6   6       6588.16       7593.48        90.31 o                         
   1   6   6         88.68        101.80         4.63 o                         
   2   6   6       1920.22       1857.03        26.69 o                         
   3   6   6        384.94        272.67         7.69 o                         
   4   6   6         13.58         35.80         3.50 o                         
   5   6   6        951.62        931.57        15.90 o                         
   6   6   6       1792.20       1598.59        28.22 o                         
   7   6   6        514.55        551.55        18.28 o                         
   8   6   6        159.36        152.77        11.56 o                         
   9   6   6        107.06        112.56        15.71 o                         
  10   6   6         90.87         98.62        13.30 o                         
  11   6   6        365.64        368.12        25.48 o                         
 -11   7   6         48.14         27.63        27.63 o                         
 -10   7   6         38.30         33.93        18.42 o                         
  -9   7   6         81.00         45.62        15.36 o                         
  -8   7   6        548.19        515.01        28.39 o                         
  -7   7   6       1412.26       1371.44        29.59 o                         
  -6   7   6         39.72         54.18         7.12 o                         
  -5   7   6         21.50         32.97         4.81 o                         
  -4   7   6        270.41        268.62         8.42 o                         
  -3   7   6       2085.74       2069.91        26.07 o                         
  -2   7   6        819.01        710.73        12.22 o                         
  -1   7   6       2615.50       2543.12        31.18 o                         
   0   7   6       4887.10       5173.46        63.02 o                         
   1   7   6       2612.84       2582.60        35.55 o                         
   2   7   6        819.80        727.26        14.30 o                         
   3   7   6       2088.47       2050.53        29.97 o                         
   4   7   6        270.49        255.94         7.61 o                         
   5   7   6         21.58         22.40         3.93 o                         
   6   7   6         39.83         33.23         6.52 o                         
   7   7   6       1411.69       1350.78        32.13 o                         
   8   7   6        548.87        505.00        20.66 o                         
   9   7   6         81.22         80.36        11.75 o                         
  10   7   6         38.42         49.61        13.08 o                         
  11   7   6         47.90         76.69        15.36 o                         
 -11   8   6          0.31        -13.65        19.23 o                         
 -10   8   6         58.22         63.11        26.37 o                         
  -9   8   6        116.48         91.39        14.48 o                         
  -8   8   6        509.25        523.62        28.03 o                         
  -7   8   6        204.08        187.03        11.49 o                         
  -6   8   6         93.01        125.75         7.98 o                         
  -5   8   6        358.73        356.36        11.51 o                         
  -4   8   6        377.96        453.08        12.25 o                         
  -3   8   6        311.26        407.23        12.09 o                         
  -2   8   6        938.67        914.21        14.92 o                         
  -1   8   6        338.41        306.13         8.12 o                         
   0   8   6       2942.23       3259.14        41.47 o                         
   1   8   6        339.54        319.54         8.98 o                         
   2   8   6        937.05        902.45        16.06 o                         
   3   8   6        310.65        375.30        10.33 o                         
   4   8   6        378.03        454.56        10.91 o                         
   5   8   6        359.62        370.47        11.62 o                         
   6   8   6         92.69        116.95         8.84 o                         
   7   8   6        204.20        188.29        13.08 o                         
   8   8   6        508.97        521.34        24.96 o                         
   9   8   6        115.82        123.74        13.62 o                         
  10   8   6         58.38         60.96        14.07 o                         
  11   8   6          0.32         -8.76        15.25 o                         
 -11   9   6         40.14         43.08        21.01 o                         
 -10   9   6        109.69        150.91        21.01 o                         
  -9   9   6          8.63          2.23        12.93 o                         
  -8   9   6         29.41         80.09        12.34 o                         
  -7   9   6        190.82        184.73        11.58 o                         
  -6   9   6        634.32        620.21        15.15 o                         
  -5   9   6        798.81        865.88        17.96 o                         
  -4   9   6       2721.33       2835.86        35.66 o                         
  -3   9   6        504.14        442.10        12.41 o                         
  -2   9   6         58.07         96.86         4.70 o                         
  -1   9   6       1121.90       1211.97        18.70 o                         
   0   9   6       1845.94       2118.08        28.78 o                         
   1   9   6       1121.75       1237.73        20.38 o                         
   2   9   6         57.82         93.95         5.67 o                         
   3   9   6        505.51        468.94        13.85 o                         
   4   9   6       2720.78       2812.27        38.02 o                         
   5   9   6        798.76        816.80        18.15 o                         
   6   9   6        634.31        600.41        16.96 o                         
   7   9   6        190.32        176.28        16.89 o                         
   8   9   6         29.30         50.91        13.78 o                         
   9   9   6          8.81         18.48        13.51 o                         
  10   9   6        109.91        141.07        20.31 o                         
  11   9   6         40.06         70.01        21.04 o                         
 -10  10   6        108.01         92.67        21.60 o                         
  -9  10   6        134.81        110.85        14.89 o                         
  -8  10   6         23.91         32.66        15.71 o                         
  -7  10   6        473.48        454.07        19.10 o                         
  -6  10   6         20.96         52.19         7.70 o                         
  -5  10   6       1184.73       1220.08        21.82 o                         
  -4  10   6        237.10        227.99         9.68 o                         
  -3  10   6        177.15        171.78         9.51 o                         
  -2  10   6        196.31        247.65        12.06 o                         
  -1  10   6         63.67         64.92         6.25 o                         
   0  10   6       1280.73       1200.52        19.17 o                         
   1  10   6         63.63         61.54         5.47 o                         
   2  10   6        195.75        235.04         9.09 o                         
   3  10   6        176.54        176.89         8.52 o                         
   4  10   6        237.69        227.71        10.11 o                         
   5  10   6       1183.60       1203.55        25.85 o                         
   6  10   6         20.77         35.90         7.99 o                         
   7  10   6        473.20        426.06        19.89 o                         
   8  10   6         24.04         32.61        13.26 o                         
   9  10   6        134.95        124.85        18.76 o                         
  10  10   6        107.69        142.79        46.26 o                         
 -10  11   6         31.30          3.16        19.82 o                         
  -9  11   6          6.37          0.85        15.93 o                         
  -8  11   6        254.35        247.91        17.79 o                         
  -7  11   6        363.84        391.55        19.68 o                         
  -6  11   6        414.53        420.60        16.32 o                         
  -5  11   6        455.60        482.75        14.63 o                         
  -4  11   6        104.80        120.55         7.70 o                         
  -3  11   6        599.77        573.17        12.97 o                         
  -2  11   6         95.74        104.72         6.13 o                         
  -1  11   6        203.07        211.04         8.19 o                         
   0  11   6         31.36         54.66         6.06 o                         
   1  11   6        203.35        186.36        10.28 o                         
   2  11   6         95.21        103.89         9.65 o                         
   3  11   6        599.71        543.99        15.21 o                         
   4  11   6        104.86        119.03         8.99 o                         
   5  11   6        455.81        462.62        17.20 o                         
   6  11   6        414.62        429.82        16.85 o                         
   7  11   6        363.36        308.51        18.39 o                         
   8  11   6        254.10        242.76        20.59 o                         
   9  11   6          6.40         37.98        21.83 o                         
  10  11   6         31.33         23.95        18.27 o                         
  -9  12   6         41.17         38.23        17.56 o                         
  -8  12   6         56.28         53.03        14.53 o                         
  -7  12   6          7.11         15.53        12.34 o                         
  -6  12   6        344.49        374.94        16.45 o                         
  -5  12   6        905.56        973.17        21.05 o                         
  -4  12   6         35.78         26.04         7.81 o                         
  -3  12   6        664.35        687.99        16.07 o                         
  -2  12   6        147.23        105.87         6.59 o                         
  -1  12   6        240.78        261.01         9.42 o                         
   0  12   6         84.91         62.53         7.73 o                         
   1  12   6        240.26        263.89        12.06 o                         
   2  12   6        147.38        103.69         7.82 o                         
   3  12   6        664.27        679.93        19.59 o                         
   4  12   6         35.69         48.74         8.08 o                         
   5  12   6        905.18        960.90        24.61 o                         
   6  12   6        344.40        318.38        16.85 o                         
   7  12   6          6.94         11.17        10.74 o                         
   8  12   6         56.12         64.37        15.13 o                         
   9  12   6         41.05         60.61        34.45 o                         
  -9  13   6        108.37         90.51        20.65 o                         
  -8  13   6        301.97        374.25        38.53 o                         
  -7  13   6        178.24        191.29        16.67 o                         
  -6  13   6        120.95        117.99        12.12 o                         
  -5  13   6        759.70        722.87        20.62 o                         
  -4  13   6        562.76        572.76        16.61 o                         
  -3  13   6        111.36        113.85         8.10 o                         
  -2  13   6        268.87        301.83        11.95 o                         
  -1  13   6        641.78        681.24        16.32 o                         
   0  13   6       1607.67       1515.97        28.00 o                         
   1  13   6        641.19        660.52        19.73 o                         
   2  13   6        269.14        258.58        14.36 o                         
   3  13   6        110.82        101.33        10.52 o                         
   4  13   6        562.19        595.80        21.24 o                         
   5  13   6        760.47        713.09        41.20 o                         
   6  13   6        121.48         89.75        12.00 o                         
   7  13   6        178.51        204.90        15.18 o                         
   8  13   6        302.03        292.67        22.04 o                         
   9  13   6        108.44         97.71        26.71 o                         
  -8  14   6          6.69         25.95        16.57 o                         
  -7  14   6          3.72          7.85        21.99 o                         
  -6  14   6         27.89         30.86        18.52 o                         
  -5  14   6        435.33        431.99        21.44 o                         
  -4  14   6         63.76         52.68         8.72 o                         
  -3  14   6         46.54         56.54         8.35 o                         
  -2  14   6        388.44        392.58        16.78 o                         
  -1  14   6        809.96        832.92        19.41 o                         
   0  14   6        194.59        206.67        11.92 o                         
   1  14   6        809.46        841.78        25.02 o                         
   2  14   6        388.28        367.95        17.44 o                         
   3  14   6         46.38         47.15        10.11 o                         
   4  14   6         63.79         67.01        11.72 o                         
   5  14   6        433.89        432.39        24.10 o                         
   6  14   6         27.83         39.51        13.41 o                         
   7  14   6          3.65          5.14        22.72 o                         
   8  14   6          6.70        -16.20        16.20 o                         
  -8  15   6        449.96        557.25        35.15 o                         
  -7  15   6         16.09         44.67        16.26 o                         
  -6  15   6         10.54          1.16        13.70 o                         
  -5  15   6         12.51          0.79        13.16 o                         
  -4  15   6        131.81        122.39        13.66 o                         
  -3  15   6         86.60         92.55         9.98 o                         
  -2  15   6        215.60        207.73        11.92 o                         
  -1  15   6        202.32        193.31        10.48 o                         
   0  15   6        163.30        102.35        12.33 o                         
   1  15   6        202.67        210.77        19.10 o                         
   2  15   6        214.99        222.72        23.68 o                         
   3  15   6         86.66         75.75        11.32 o                         
   4  15   6        131.88        151.52        13.72 o                         
   5  15   6         12.38         -6.18        11.72 o                         
   6  15   6         10.61         31.80        13.33 o                         
   7  15   6         16.11        -11.23        16.08 o                         
   8  15   6        449.95        518.97        43.42 o                         
  -7  16   6        319.45        370.30        23.65 o                         
  -6  16   6        121.70        132.99        32.02 o                         
  -5  16   6         21.45         33.37        14.35 o                         
  -4  16   6        106.72        136.84        15.46 o                         
  -3  16   6         11.04         27.51        11.93 o                         
  -2  16   6         36.94         47.35        12.93 o                         
  -1  16   6        131.35        113.05        10.61 o                         
   0  16   6       1132.05       1090.72        29.51 o                         
   1  16   6        131.40        129.35        12.64 o                         
   2  16   6         37.02         50.33        15.71 o                         
   3  16   6         11.16         17.46        12.20 o                         
   4  16   6        106.96        110.08        15.95 o                         
   5  16   6         21.61         17.59        13.34 o                         
   6  16   6        122.07        157.67        17.23 o                         
   7  16   6        319.38        333.47        38.93 o                         
  -6  17   6         19.18         41.46        21.86 o                         
  -5  17   6         38.48         54.19        18.61 o                         
  -4  17   6         81.23        104.42        16.20 o                         
  -3  17   6        359.91        363.78        27.34 o                         
  -2  17   6          7.05         -0.67        21.99 o                         
  -1  17   6        376.91        353.71        38.66 o                         
   0  17   6        624.83        739.39        30.97 o                         
   1  17   6        377.04        383.06        21.06 o                         
   2  17   6          6.99         -2.74        23.92 o                         
   3  17   6        360.00        362.86        21.75 o                         
   4  17   6         81.37         83.02        14.20 o                         
   5  17   6         38.52         33.65        20.83 o                         
   6  17   6         19.15         31.85        26.06 o                         
  -5  18   6         19.77         75.75        25.36 o                         
  -4  18   6         32.34         39.73        16.44 o                         
  -3  18   6         13.98         35.27        14.73 o                         
  -2  18   6        101.63        116.23        16.31 o                         
  -1  18   6        208.68        203.92        17.92 o                         
   0  18   6         31.63         41.49        19.57 o                         
   1  18   6        208.22        247.63        23.88 o                         
   2  18   6        101.71        127.62        33.85 o                         
   3  18   6         13.94         29.73        22.18 o                         
   4  18   6         32.29         47.92        24.33 o                         
   5  18   6         19.84         48.56        22.77 o                         
  -3  19   6          0.52          9.43        22.56 o                         
  -2  19   6         53.05         67.38        22.06 o                         
  -1  19   6         35.43          3.91        27.36 o                         
   0  19   6          6.32        -11.78        20.54 o                         
   1  19   6         35.42         30.70        22.20 o                         
   2  19   6         53.01         33.71        22.64 o                         
   3  19   6          0.54        -22.39        22.39 o                         
   1   0   7       6512.45       6587.27        89.26 o                         
   2   0   7       6895.85       5444.60        74.39 o                         
   3   0   7       9744.22       9071.15       123.09 o                         
   4   0   7      11809.90      12481.21       168.94 o                         
   5   0   7        892.13        965.47        15.44 o                         
   6   0   7          4.36          3.46         3.72 o                         
   7   0   7       1831.77       1909.64        30.58 o                         
   8   0   7         87.52         73.76         9.50 o                         
   9   0   7        126.31        173.96        19.98 o                         
  10   0   7        461.47        391.69        21.28 o                         
  11   0   7         56.18         48.98        14.78 o                         
  12   0   7          0.27          5.91        54.41 o                         
 -12   1   7         20.18         28.46        19.53 o                         
 -11   1   7        221.39        216.39        21.21 o                         
 -10   1   7        244.65        274.18        18.22 o                         
  -9   1   7       1018.15        928.00        26.84 o                         
  -8   1   7        490.79        434.08        16.54 o                         
  -7   1   7       1765.47       1597.84        28.53 o                         
  -6   1   7        966.93       1087.72        19.51 o                         
  -5   1   7        350.76        319.69         9.72 o                         
  -4   1   7       2113.66       2017.34        30.28 o                         
  -3   1   7       3220.98       3249.80        45.89 o                         
  -2   1   7       1877.57       2125.14        57.08 o                         
  -1   1   7       3544.69       4255.62        72.21 o                         
   0   1   7       1123.33       1103.31        17.86 o                         
   1   1   7       3547.72       4278.16        66.64 o                         
   2   1   7       1876.37       1931.18        36.10 o                         
   3   1   7       3224.25       3273.03        53.14 o                         
   4   1   7       2111.09       2001.63        25.90 o                         
   5   1   7        351.40        310.62         8.26 o                         
   6   1   7        966.60       1063.10        19.57 o                         
   7   1   7       1765.98       1598.45        30.31 o                         
   8   1   7        492.41        451.16        27.29 o                         
   9   1   7       1018.13        927.81        32.53 o                         
  10   1   7        244.63        256.95        20.99 o                         
  11   1   7        220.56        204.16        18.15 o                         
  12   1   7         20.16         30.92        17.21 o                         
 -12   2   7         63.49         56.10        28.88 o                         
 -11   2   7        191.02        218.48        19.14 o                         
 -10   2   7         50.21         62.14        12.37 o                         
  -9   2   7         18.54         52.15        11.49 o                         
  -8   2   7         78.35         75.90         8.68 o                         
  -7   2   7        289.09        325.66        16.04 o                         
  -6   2   7        120.76        131.08        10.01 o                         
  -5   2   7       1789.32       1821.28        31.79 o                         
  -4   2   7       1908.69       1965.22        32.56 o                         
  -3   2   7         48.83         66.07         3.82 o                         
  -2   2   7       5018.55       5752.73       148.24 o                         
  -1   2   7        781.38        761.97        12.01 o                         
   0   2   7      12940.35      12418.21       166.94 o                         
   1   2   7        779.37        776.73        12.92 o                         
   2   2   7       5016.51       5699.38        74.54 o                         
   3   2   7         48.69         70.80         6.04 o                         
   4   2   7       1907.98       1968.70        27.74 o                         
   5   2   7       1788.32       1852.25        26.92 o                         
   6   2   7        121.62        121.23         8.28 o                         
   7   2   7        288.19        348.77        20.91 o                         
   8   2   7         78.11         83.77         8.62 o                         
   9   2   7         18.71         21.18        16.91 o                         
  10   2   7         50.03         59.48        12.85 o                         
  11   2   7        191.80        196.63        18.01 o                         
  12   2   7         63.57         95.13        18.35 o                         
 -12   3   7        140.72        194.22        36.00 o                         
 -11   3   7        296.95        340.60        33.90 o                         
 -10   3   7        172.08        189.25        16.11 o                         
  -9   3   7        251.44        270.87        14.93 o                         
  -8   3   7       1201.86       1057.53        24.57 o                         
  -7   3   7        279.36        285.17        14.22 o                         
  -6   3   7        172.24        178.19         9.49 o                         
  -5   3   7       1389.34       1530.19        27.16 o                         
  -4   3   7       1585.20       1734.15        29.40 o                         
  -3   3   7       1884.12       1801.93        26.67 o                         
  -2   3   7       1080.61       1144.33        17.44 o                         
  -1   3   7       7776.84       7379.22        91.20 o                         
   0   3   7        915.06        655.82        13.05 o                         
   1   3   7       7775.14       7119.11       246.84 o                         
   2   3   7       1080.86       1107.36        16.70 o                         
   3   3   7       1882.69       1798.66        27.55 o                         
   4   3   7       1584.80       1716.33        25.29 o                         
   5   3   7       1389.85       1509.31        23.33 o                         
   6   3   7        171.84        174.56        14.10 o                         
   7   3   7        278.91        302.63        12.97 o                         
   8   3   7       1199.44       1089.23        25.28 o                         
   9   3   7        250.35        260.12        14.54 o                         
  10   3   7        172.32        174.72        16.27 o                         
  11   3   7        296.36        328.93        28.40 o                         
  12   3   7        140.87        139.77        18.35 o                         
 -12   4   7        144.43        190.03        36.00 o                         
 -11   4   7        226.94        181.66        30.97 o                         
 -10   4   7        384.12        291.31        28.11 o                         
  -9   4   7        261.35        273.49        18.18 o                         
  -8   4   7        823.75        667.17        22.49 o                         
  -7   4   7        159.64        154.53        11.84 o                         
  -6   4   7        273.83        252.36        12.68 o                         
  -5   4   7        108.96        136.34         7.96 o                         
  -4   4   7       1855.04       1907.94        29.51 o                         
  -3   4   7       2157.99       1981.64        25.58 o                         
  -2   4   7       1557.42       1601.86        21.26 o                         
  -1   4   7       4104.62       3576.63        54.92 o                         
   0   4   7       7060.01       7580.66       127.55 o                         
   1   4   7       4102.15       3511.32        46.62 o                         
   2   4   7       1557.78       1576.51        22.54 o                         
   3   4   7       2156.05       1936.67        27.79 o                         
   4   4   7       1852.48       1874.90        27.29 o                         
   5   4   7        109.01        138.00         6.74 o                         
   6   4   7        274.18        252.71         9.52 o                         
   7   4   7        159.83        169.63        10.68 o                         
   8   4   7        822.03        720.58        20.59 o                         
   9   4   7        261.91        255.79        18.68 o                         
  10   4   7        384.24        358.29        20.80 o                         
  11   4   7        225.86        215.81        32.32 o                         
  12   4   7        144.62        140.40        19.01 o                         
 -12   5   7         75.91        137.29        34.32 o                         
 -11   5   7        138.92        206.77        33.49 o                         
 -10   5   7        313.27        343.26        29.30 o                         
  -9   5   7        165.89        176.98        15.35 o                         
  -8   5   7         50.66         47.30        20.23 o                         
  -7   5   7        203.03        169.38        11.17 o                         
  -6   5   7       1539.32       1627.98        30.18 o                         
  -5   5   7       2321.87       2414.16        37.31 o                         
  -4   5   7       3052.49       3050.10        45.40 o                         
  -3   5   7        199.33        236.25         6.50 o                         
  -2   5   7         23.96         34.82         2.86 o                         
  -1   5   7        386.46        500.12         8.71 o                         
   0   5   7        167.08        229.38         8.14 o                         
   1   5   7        386.92        499.03        10.92 o                         
   2   5   7         24.23         35.73         3.72 o                         
   3   5   7        199.44        233.99         7.06 o                         
   4   5   7       3054.04       3072.32        39.35 o                         
   5   5   7       2325.27       2392.32        34.64 o                         
   6   5   7       1538.29       1594.64        25.79 o                         
   7   5   7        202.40        170.76        10.64 o                         
   8   5   7         50.66         37.86        10.22 o                         
   9   5   7        166.06        186.05        14.24 o                         
  10   5   7        313.84        327.68        20.61 o                         
  11   5   7        138.64        161.89        17.70 o                         
  12   5   7         75.56        104.18        18.68 o                         
 -11   6   7        156.29        110.50        30.14 o                         
 -10   6   7        230.30        183.69        21.29 o                         
  -9   6   7        274.74        246.18        19.07 o                         
  -8   6   7        341.27        330.36        20.81 o                         
  -7   6   7        678.53        635.92        21.15 o                         
  -6   6   7        235.87        267.07        11.46 o                         
  -5   6   7         93.48         89.62         6.38 o                         
  -4   6   7        371.61        297.99         8.64 o                         
  -3   6   7       1072.57       1177.38        17.24 o                         
  -2   6   7        341.26        432.60         7.99 o                         
  -1   6   7        608.37        651.43        10.81 o                         
   0   6   7       2496.67       2751.58        34.66 o                         
   1   6   7        609.24        659.14        12.55 o                         
   2   6   7        341.80        431.15         9.30 o                         
   3   6   7       1070.68       1154.47        17.17 o                         
   4   6   7        370.97        302.09         8.29 o                         
   5   6   7         94.06        101.56         5.56 o                         
   6   6   7        235.71        273.67        16.16 o                         
   7   6   7        677.89        631.77        20.20 o                         
   8   6   7        342.05        324.06        22.84 o                         
   9   6   7        274.97        242.53        20.30 o                         
  10   6   7        229.97        212.20        15.27 o                         
  11   6   7        156.26        177.28        21.99 o                         
 -11   7   7        144.81        116.36        30.14 o                         
 -10   7   7         52.27         45.45        18.32 o                         
  -9   7   7         23.03         37.45        15.85 o                         
  -8   7   7       1089.73       1055.19        39.66 o                         
  -7   7   7        496.93        506.12        21.71 o                         
  -6   7   7       1622.76       1614.01        29.23 o                         
  -5   7   7        488.99        556.70        15.52 o                         
  -4   7   7        521.65        547.93        11.57 o                         
  -3   7   7        378.75        368.01         8.17 o                         
  -2   7   7        353.03        327.73         7.27 o                         
  -1   7   7       3006.93       3620.29        42.48 o                         
   0   7   7       3841.07       3982.91        49.44 o                         
   1   7   7       3007.87       3616.88        48.69 o                         
   2   7   7        353.48        332.19         8.80 o                         
   3   7   7        378.96        371.10         9.67 o                         
   4   7   7        522.04        537.57        10.36 o                         
   5   7   7        488.56        556.06        13.86 o                         
   6   7   7       1624.63       1669.62        33.00 o                         
   7   7   7        497.22        520.21        19.14 o                         
   8   7   7       1090.18       1044.71        28.55 o                         
   9   7   7         23.15         52.27        11.16 o                         
  10   7   7         51.83         73.50        13.35 o                         
  11   7   7        145.61        145.21        18.61 o                         
 -11   8   7        230.80        248.45        27.41 o                         
 -10   8   7        178.62        177.75        21.88 o                         
  -9   8   7        127.26        102.86        18.32 o                         
  -8   8   7       1167.86       1162.53        47.30 o                         
  -7   8   7        876.54        820.40        28.40 o                         
  -6   8   7         36.86         36.13         7.23 o                         
  -5   8   7         33.01         34.69         5.68 o                         
  -4   8   7        532.68        594.04        11.63 o                         
  -3   8   7        135.10        142.94         5.87 o                         
  -2   8   7       1536.69       1621.69        21.80 o                         
  -1   8   7       3182.01       3498.70        41.52 o                         
   0   8   7       1181.72       1149.86        17.19 o                         
   1   8   7       3179.18       3496.11        47.71 o                         
   2   8   7       1534.79       1636.25        24.93 o                         
   3   8   7        134.66        134.44         6.68 o                         
   4   8   7        532.46        584.03        12.26 o                         
   5   8   7         33.29         49.46         5.19 o                         
   6   8   7         36.76         32.23         7.23 o                         
   7   8   7        875.74        750.48        23.63 o                         
   8   8   7       1168.17       1135.47        34.68 o                         
   9   8   7        127.28        130.88        13.40 o                         
  10   8   7        177.97        180.53        15.96 o                         
  11   8   7        230.91        276.95        20.05 o                         
 -11   9   7          4.92         44.39        20.96 o                         
 -10   9   7         77.99        116.02        20.13 o                         
  -9   9   7         25.76         30.47        13.75 o                         
  -8   9   7        676.43        585.91        28.22 o                         
  -7   9   7        584.57        517.69        25.74 o                         
  -6   9   7       1452.34       1372.83        26.74 o                         
  -5   9   7         37.10         65.20         6.37 o                         
  -4   9   7       1095.64       1112.31        17.43 o                         
  -3   9   7        202.01        158.83         7.30 o                         
  -2   9   7        170.95        165.28         6.25 o                         
  -1   9   7        376.98        379.47         8.34 o                         
   0   9   7        324.52        252.03         8.48 o                         
   1   9   7        375.90        397.49        10.27 o                         
   2   9   7        171.24        168.71         9.94 o                         
   3   9   7        200.93        169.40         7.89 o                         
   4   9   7       1095.44       1104.95        21.87 o                         
   5   9   7         37.14         47.89         7.43 o                         
   6   9   7       1452.65       1333.01        32.03 o                         
   7   9   7        583.09        505.41        23.90 o                         
   8   9   7        677.21        582.61        27.37 o                         
   9   9   7         25.55         40.70        14.13 o                         
  10   9   7         78.01         71.50        18.56 o                         
  11   9   7          4.88         17.69        44.42 o                         
 -10  10   7         43.45         32.69        27.21 o                         
  -9  10   7         38.89         30.62        14.84 o                         
  -8  10   7        148.61        142.08        14.61 o                         
  -7  10   7       1492.96       1451.30        37.18 o                         
  -6  10   7        286.67        289.25        13.29 o                         
  -5  10   7        320.31        319.59        11.76 o                         
  -4  10   7        122.13        126.53         7.03 o                         
  -3  10   7        565.92        624.71        16.18 o                         
  -2  10   7        266.19        257.67         9.66 o                         
  -1  10   7        687.51        633.12        12.68 o                         
   0  10   7        359.23        368.56         9.44 o                         
   1  10   7        689.56        635.75        13.95 o                         
   2  10   7        265.74        255.50         9.57 o                         
   3  10   7        565.94        616.91        17.86 o                         
   4  10   7        121.94        123.98        10.35 o                         
   5  10   7        320.21        326.98        14.21 o                         
   6  10   7        286.41        264.62        13.79 o                         
   7  10   7       1493.31       1427.38        43.07 o                         
   8  10   7        148.49        175.12        17.18 o                         
   9  10   7         39.06         42.06        15.81 o                         
  10  10   7         43.55         74.09        18.35 o                         
 -10  11   7         37.93          4.62        19.82 o                         
  -9  11   7        161.93        205.39        17.55 o                         
  -8  11   7        354.68        357.24        21.20 o                         
  -7  11   7         58.56         72.20        11.12 o                         
  -6  11   7         44.77         43.35         8.46 o                         
  -5  11   7        288.53        284.06        13.90 o                         
  -4  11   7       1531.06       1398.20        24.20 o                         
  -3  11   7        192.19        175.80         8.59 o                         
  -2  11   7       1960.90       1996.23        30.66 o                         
  -1  11   7       1289.68       1373.67        20.51 o                         
   0  11   7        142.39        176.16         8.67 o                         
   1  11   7       1291.06       1364.08        23.62 o                         
   2  11   7       1959.50       1968.64        33.30 o                         
   3  11   7        191.57        180.82         9.36 o                         
   4  11   7       1530.23       1406.84        29.07 o                         
   5  11   7        288.42        272.58        13.58 o                         
   6  11   7         44.62         15.11         9.87 o                         
   7  11   7         58.42         72.69        11.66 o                         
   8  11   7        354.64        339.16        24.31 o                         
   9  11   7        161.64        207.01        24.92 o                         
  10  11   7         37.89         33.01        18.66 o                         
  -9  12   7          3.99         -7.65        21.93 o                         
  -8  12   7         51.35         50.32        19.91 o                         
  -7  12   7        400.88        414.55        26.08 o                         
  -6  12   7        569.19        559.08        18.97 o                         
  -5  12   7         30.23         29.99         7.70 o                         
  -4  12   7         40.90         30.51         6.90 o                         
  -3  12   7        309.18        304.76        13.57 o                         
  -2  12   7        405.99        494.00        13.09 o                         
  -1  12   7        867.15        805.84        15.31 o                         
   0  12   7       3585.92       3497.06        49.50 o                         
   1  12   7        868.30        794.00        24.08 o                         
   2  12   7        406.55        472.79        16.10 o                         
   3  12   7        308.54        282.77        14.05 o                         
   4  12   7         40.53         39.51         8.01 o                         
   5  12   7         30.15         33.96         8.87 o                         
   6  12   7        568.82        550.28        25.25 o                         
   7  12   7        400.35        337.00        19.45 o                         
   8  12   7         51.00         47.54        15.64 o                         
   9  12   7          3.95         45.12        24.45 o                         
  -9  13   7         79.25        121.53        20.22 o                         
  -8  13   7        227.41        215.71        18.84 o                         
  -7  13   7        517.14        566.94        27.25 o                         
  -6  13   7        470.73        537.58        21.86 o                         
  -5  13   7         35.28         34.90         9.09 o                         
  -4  13   7        559.59        523.18        16.22 o                         
  -3  13   7        473.44        507.80        15.01 o                         
  -2  13   7        213.86        199.03         9.75 o                         
  -1  13   7        361.10        391.29        12.80 o                         
   0  13   7       2020.14       1995.02        36.84 o                         
   1  13   7        360.83        389.04        16.61 o                         
   2  13   7        213.46        202.52        12.89 o                         
   3  13   7        472.92        502.51        18.88 o                         
   4  13   7        559.88        555.93        25.50 o                         
   5  13   7         35.28         42.07        10.34 o                         
   6  13   7        471.12        517.87        22.38 o                         
   7  13   7        518.00        511.57        28.37 o                         
   8  13   7        227.56        186.05        35.17 o                         
   9  13   7         79.46         90.99        20.14 o                         
  -8  14   7        179.05        222.81        20.22 o                         
  -7  14   7        149.46        171.30        20.99 o                         
  -6  14   7        700.49        743.17        29.22 o                         
  -5  14   7        177.59        169.74        12.48 o                         
  -4  14   7        208.14        215.97        11.95 o                         
  -3  14   7         99.26        125.72         9.56 o                         
  -2  14   7        142.69        164.87        11.16 o                         
  -1  14   7        868.47        847.16        24.15 o                         
   0  14   7       1307.42       1241.78        26.96 o                         
   1  14   7        868.62        831.49        24.82 o                         
   2  14   7        143.28        155.60        11.69 o                         
   3  14   7         99.08        105.14        12.74 o                         
   4  14   7        208.09        199.88        14.61 o                         
   5  14   7        178.03        181.40        14.26 o                         
   6  14   7        699.99        746.01        26.73 o                         
   7  14   7        149.41        141.40        22.12 o                         
   8  14   7        178.45        182.53        34.93 o                         
  -8  15   7         71.90         57.27        20.42 o                         
  -7  15   7         34.27         42.05        16.89 o                         
  -6  15   7         29.84         69.22        18.76 o                         
  -5  15   7         23.81         40.14        15.75 o                         
  -4  15   7         80.39         98.08        14.58 o                         
  -3  15   7         86.19         88.93         9.68 o                         
  -2  15   7        215.82        217.52        12.80 o                         
  -1  15   7        275.42        299.08        13.85 o                         
   0  15   7        130.66        148.29        11.33 o                         
   1  15   7        274.71        323.64        17.33 o                         
   2  15   7        216.09        205.09        14.57 o                         
   3  15   7         85.89         65.04        11.12 o                         
   4  15   7         80.39         78.24        12.57 o                         
   5  15   7         23.91          9.34        18.09 o                         
   6  15   7         29.73         34.50        13.26 o                         
   7  15   7         34.39         45.41        16.74 o                         
   8  15   7         72.02         85.43        27.00 o                         
  -7  16   7         22.37         35.39        21.93 o                         
  -6  16   7         70.54         92.75        17.59 o                         
  -5  16   7        195.89        232.01        19.70 o                         
  -4  16   7         31.73         41.91        17.04 o                         
  -3  16   7         39.41         67.12        13.39 o                         
  -2  16   7        156.74        188.39        15.09 o                         
  -1  16   7          1.45          6.02        11.11 o                         
   0  16   7        262.87        218.41        17.54 o                         
   1  16   7          1.47         13.74        10.32 o                         
   2  16   7        157.41        163.32        16.80 o                         
   3  16   7         39.21         46.40        12.61 o                         
   4  16   7         31.76         24.56        12.36 o                         
   5  16   7        195.63        215.51        25.48 o                         
   6  16   7         71.07        136.37        27.51 o                         
   7  16   7         22.24         76.63        27.67 o                         
  -6  17   7         85.62        114.33        19.43 o                         
  -5  17   7         46.70         56.08        31.78 o                         
  -4  17   7        100.92        106.54        15.57 o                         
  -3  17   7        220.69        258.63        18.18 o                         
  -2  17   7         64.11         54.59        16.13 o                         
  -1  17   7         76.45         60.27        13.61 o                         
   0  17   7        580.49        546.87        25.40 o                         
   1  17   7         76.60         85.36        15.63 o                         
   2  17   7         63.97         58.05        13.56 o                         
   3  17   7        220.45        245.64        18.48 o                         
   4  17   7        101.06         99.83        23.67 o                         
   5  17   7         46.70         47.10        27.87 o                         
   6  17   7         85.84         26.99        27.37 o                         
  -5  18   7          9.17         22.64        27.19 o                         
  -4  18   7         65.74         69.43        21.51 o                         
  -3  18   7        108.61        109.72        21.75 o                         
  -2  18   7         56.97         59.64        15.32 o                         
  -1  18   7        551.84        623.82        28.12 o                         
   0  18   7        726.76        839.57        41.29 o                         
   1  18   7        552.78        626.45        52.57 o                         
   2  18   7         57.26         37.91        19.89 o                         
   3  18   7        108.19         94.25        21.04 o                         
   4  18   7         65.58         14.05        77.44 o                         
   5  18   7          9.32         17.99        44.69 o                         
  -3  19   7        232.12        269.21        27.94 o                         
  -2  19   7         67.67         86.01        22.90 o                         
  -1  19   7         68.38         63.65        22.35 o                         
   0  19   7          7.56        -22.64        22.64 o                         
   1  19   7         68.29         69.87        22.52 o                         
   2  19   7         67.64         39.13        24.81 o                         
   3  19   7        231.40        233.55        56.23 o                         
   0   0   8      45911.87      51286.43       973.47 o                         
   1   0   8       4886.74       4138.52        57.01 o                         
   2   0   8        243.67        331.66         6.32 o                         
   3   0   8         85.66        133.62        11.27 o                         
   4   0   8        886.22        998.77        15.35 o                         
   5   0   8       1194.41       1138.17        17.82 o                         
   6   0   8        421.06        365.15         9.41 o                         
   7   0   8        725.55        755.71        15.82 o                         
   8   0   8        159.05        155.61        10.34 o                         
   9   0   8        100.40        129.96        20.08 o                         
  10   0   8        122.70        191.45        18.25 o                         
  11   0   8          9.64         21.43        14.27 o                         
  12   0   8        176.16        183.17        20.68 o                         
 -12   1   8         49.03         22.15        56.51 o                         
 -11   1   8        301.25        295.97        22.24 o                         
 -10   1   8        153.62        220.16        23.32 o                         
  -9   1   8        952.02        909.51        26.98 o                         
  -8   1   8        403.76        344.74        17.18 o                         
  -7   1   8        436.43        418.86        12.98 o                         
  -6   1   8         48.59         52.64         5.63 o                         
  -5   1   8        937.23       1010.94        17.29 o                         
  -4   1   8        357.86        331.92        11.11 o                         
  -3   1   8       8126.63       8469.22       229.03 o                         
  -2   1   8       7256.11       8012.47       222.14 o                         
  -1   1   8       7585.05       7550.66       105.10 o                         
   0   1   8       8919.44      10507.48       155.14 o                         
   1   1   8       7579.78       7477.46       101.78 o                         
   2   1   8       7255.47       7348.22       129.65 o                         
   3   1   8       8127.29       8322.25       125.12 o                         
   4   1   8        358.39        331.55         7.06 o                         
   5   1   8        937.09       1017.71        16.78 o                         
   6   1   8         48.87         42.37         4.68 o                         
   7   1   8        435.55        413.82        14.24 o                         
   8   1   8        404.68        309.96        15.44 o                         
   9   1   8        952.11        923.80        33.02 o                         
  10   1   8        153.61        196.44        15.58 o                         
  11   1   8        301.00        295.70        22.45 o                         
  12   1   8         48.86         43.02        15.73 o                         
 -12   2   8        145.89        222.68        36.83 o                         
 -11   2   8         15.39          9.21        34.32 o                         
 -10   2   8        246.64        230.64        17.64 o                         
  -9   2   8        639.62        600.03        20.62 o                         
  -8   2   8        246.14        242.32        12.96 o                         
  -7   2   8        487.18        442.56        13.70 o                         
  -6   2   8       1456.74       1378.82        25.97 o                         
  -5   2   8       2063.86       2082.34        35.41 o                         
  -4   2   8        858.91        826.45        22.07 o                         
  -3   2   8        629.01        723.72        13.18 o                         
  -2   2   8       7808.97       8422.08       132.64 o                         
  -1   2   8       6587.14       6861.47        92.49 o                         
   0   2   8       6698.75       7362.36       100.06 o                         
   1   2   8       6592.79       6725.63        94.72 o                         
   2   2   8       7810.00       8432.57       130.37 o                         
   3   2   8        626.20        723.80        16.17 o                         
   4   2   8        858.18        843.05        14.11 o                         
   5   2   8       2064.51       2103.12        36.23 o                         
   6   2   8       1455.91       1385.14        22.58 o                         
   7   2   8        487.62        459.67        15.02 o                         
   8   2   8        245.54        257.63        17.18 o                         
   9   2   8        639.67        612.94        29.16 o                         
  10   2   8        246.24        228.63        17.35 o                         
  11   2   8         15.35         12.54        29.01 o                         
  12   2   8        146.21        155.01        19.97 o                         
 -12   3   8         55.19         51.90        31.81 o                         
 -11   3   8        373.22        354.67        32.82 o                         
 -10   3   8        347.35        365.57        29.30 o                         
  -9   3   8        112.39        105.46        13.54 o                         
  -8   3   8       1375.34       1329.50        31.45 o                         
  -7   3   8        240.80        250.04        18.53 o                         
  -6   3   8        814.68        737.82        17.40 o                         
  -5   3   8       2664.71       2955.54        47.84 o                         
  -4   3   8       2250.93       2263.56        37.49 o                         
  -3   3   8       2256.34       2382.40        29.59 o                         
  -2   3   8       1163.62       1185.23        16.80 o                         
  -1   3   8       3912.83       3398.84        63.39 o                         
   0   3   8       1027.48        887.06        14.62 o                         
   1   3   8       3920.30       3333.66        52.22 o                         
   2   3   8       1163.45       1190.49        18.65 o                         
   3   3   8       2256.40       2335.45        32.30 o                         
   4   3   8       2248.99       2298.55        31.98 o                         
   5   3   8       2664.02       2937.86        40.79 o                         
   6   3   8        813.38        745.81        14.87 o                         
   7   3   8        239.90        231.24        12.10 o                         
   8   3   8       1376.15       1324.38        28.89 o                         
   9   3   8        112.55        105.83        10.84 o                         
  10   3   8        347.02        382.48        30.94 o                         
  11   3   8        373.89        434.03        34.00 o                         
  12   3   8         55.35         77.13        18.35 o                         
 -12   4   8        222.11        227.70        36.83 o                         
 -11   4   8        104.43        138.13        28.46 o                         
 -10   4   8         46.23         57.29        16.86 o                         
  -9   4   8        197.87        199.90        17.59 o                         
  -8   4   8        421.78        432.66        22.37 o                         
  -7   4   8        714.25        725.16        23.80 o                         
  -6   4   8       1298.97       1373.28        26.75 o                         
  -5   4   8        125.67        136.73         9.40 o                         
  -4   4   8       3657.08       3757.47        58.98 o                         
  -3   4   8        183.03        188.57         6.06 o                         
  -2   4   8       7243.05       6592.62        78.78 o                         
  -1   4   8       1362.56       1432.98        20.76 o                         
   0   4   8       3262.17       3487.67        55.01 o                         
   1   4   8       1363.23       1440.68        22.44 o                         
   2   4   8       7235.63       6626.51        84.36 o                         
   3   4   8        183.56        190.79        10.93 o                         
   4   4   8       3657.52       3728.30        50.06 o                         
   5   4   8        125.24        150.39         7.75 o                         
   6   4   8       1298.24       1402.80        33.00 o                         
   7   4   8        715.03        696.63        19.15 o                         
   8   4   8        421.21        416.28        17.02 o                         
   9   4   8        197.60        197.48        15.75 o                         
  10   4   8         46.35         48.86        11.46 o                         
  11   4   8        103.99        112.96        16.08 o                         
  12   4   8        222.23        202.04        20.57 o                         
 -11   5   8         88.36        113.85        29.30 o                         
 -10   5   8         44.84         29.93        15.49 o                         
  -9   5   8       1190.15       1172.31        32.45 o                         
  -8   5   8       1756.44       1717.95        45.05 o                         
  -7   5   8        294.14        308.15        16.00 o                         
  -6   5   8        485.88        404.91        13.97 o                         
  -5   5   8         76.72        107.29         7.20 o                         
  -4   5   8       1367.64       1413.00        21.34 o                         
  -3   5   8       5247.05       5789.57        69.86 o                         
  -2   5   8        252.68        275.90         6.47 o                         
  -1   5   8       1068.02       1057.78        19.33 o                         
   0   5   8       2365.94       2136.42        32.49 o                         
   1   5   8       1068.06       1071.08        17.16 o                         
   2   5   8        252.69        274.27         7.05 o                         
   3   5   8       5244.45       5758.23        74.91 o                         
   4   5   8       1369.42       1406.48        22.24 o                         
   5   5   8         76.99        103.76         5.91 o                         
   6   5   8        485.20        412.49        14.38 o                         
   7   5   8        293.28        294.93        15.04 o                         
   8   5   8       1755.17       1732.32        38.16 o                         
   9   5   8       1189.34       1166.32        35.89 o                         
  10   5   8         45.08         51.99        12.17 o                         
  11   5   8         88.17         95.04        14.36 o                         
 -11   6   8         21.41         19.25        27.63 o                         
 -10   6   8          7.88          5.99        16.80 o                         
  -9   6   8        314.23        283.96        19.39 o                         
  -8   6   8        455.34        362.55        21.90 o                         
  -7   6   8        474.91        467.28        19.11 o                         
  -6   6   8        226.21        223.63        15.81 o                         
  -5   6   8        605.94        511.20        13.42 o                         
  -4   6   8        168.21        202.43         7.15 o                         
  -3   6   8       5802.05       6032.52        72.96 o                         
  -2   6   8       4424.56       4608.02        55.87 o                         
  -1   6   8       2239.19       2578.81        33.20 o                         
   0   6   8       2999.77       3086.60        45.70 o                         
   1   6   8       2237.12       2605.25        39.20 o                         
   2   6   8       4421.73       4525.65        56.06 o                         
   3   6   8       5800.17       5998.30        72.98 o                         
   4   6   8        167.62        206.77        10.64 o                         
   5   6   8        604.49        515.45        11.40 o                         
   6   6   8        225.41        231.93        11.92 o                         
   7   6   8        475.66        464.77        18.04 o                         
   8   6   8        454.78        397.86        25.91 o                         
   9   6   8        314.82        309.71        18.40 o                         
  10   6   8          7.94          0.35        12.02 o                         
  11   6   8         21.45         38.38        14.03 o                         
 -11   7   8         76.90         51.90        26.79 o                         
 -10   7   8         13.22         28.92        25.11 o                         
  -9   7   8        156.68        124.82        20.93 o                         
  -8   7   8         51.21         70.99        32.65 o                         
  -7   7   8        149.42        134.01        11.75 o                         
  -6   7   8        832.27        773.13        18.51 o                         
  -5   7   8         51.77         41.89         6.09 o                         
  -4   7   8        726.84        755.01        13.56 o                         
  -3   7   8       2263.10       2347.37        30.85 o                         
  -2   7   8       2751.88       2864.40        34.46 o                         
  -1   7   8       1822.48       1829.59        24.94 o                         
   0   7   8        593.56        500.47         9.19 o                         
   1   7   8       1821.72       1856.12        29.94 o                         
   2   7   8       2752.62       2846.93        39.65 o                         
   3   7   8       2262.01       2302.03        30.96 o                         
   4   7   8        724.59        726.19        12.58 o                         
   5   7   8         51.59         45.10         4.94 o                         
   6   7   8        832.40        775.30        21.58 o                         
   7   7   8        149.72        124.44        10.91 o                         
   8   7   8         50.77         67.14        11.08 o                         
   9   7   8        156.89        135.71        13.49 o                         
  10   7   8         13.40         16.62        12.71 o                         
  11   7   8         76.86        111.92        16.59 o                         
 -11   8   8         23.67         19.84        20.42 o                         
 -10   8   8          7.00         32.65        24.28 o                         
  -9   8   8        241.18        252.28        35.58 o                         
  -8   8   8        509.03        523.67        30.97 o                         
  -7   8   8        507.63        524.49        20.68 o                         
  -6   8   8         47.94         72.72         8.08 o                         
  -5   8   8        306.51        284.48         9.84 o                         
  -4   8   8        158.96        195.23         7.87 o                         
  -3   8   8       1288.42       1333.66        18.66 o                         
  -2   8   8        955.82        817.70        13.82 o                         
  -1   8   8       1144.72       1269.57        17.68 o                         
   0   8   8        125.79        139.06         4.97 o                         
   1   8   8       1143.84       1291.68        20.57 o                         
   2   8   8        955.83        831.48        15.48 o                         
   3   8   8       1289.30       1309.09        21.57 o                         
   4   8   8        157.98        182.76         8.56 o                         
   5   8   8        306.58        267.33        11.69 o                         
   6   8   8         47.71         58.65         8.12 o                         
   7   8   8        507.33        528.58        20.21 o                         
   8   8   8        508.48        575.81        22.68 o                         
   9   8   8        240.55        237.88        15.85 o                         
  10   8   8          6.95         39.06        13.58 o                         
  11   8   8         23.51         39.60        15.89 o                         
 -11   9   8        100.02        107.75        22.74 o                         
 -10   9   8         35.83         11.62        18.69 o                         
  -9   9   8          2.35        -11.36        13.64 o                         
  -8   9   8        600.68        581.98        28.11 o                         
  -7   9   8        118.28        119.86        10.63 o                         
  -6   9   8        124.45        145.63        17.34 o                         
  -5   9   8       1328.26       1223.33        21.27 o                         
  -4   9   8       1182.79       1133.49        17.72 o                         
  -3   9   8        252.56        283.85         8.31 o                         
  -2   9   8        127.68        119.92         7.14 o                         
  -1   9   8       1388.44       1280.18        17.98 o                         
   0   9   8       1397.68       1505.31        21.91 o                         
   1   9   8       1390.94       1301.40        21.23 o                         
   2   9   8        127.86        129.53         6.54 o                         
   3   9   8        252.59        302.52        12.86 o                         
   4   9   8       1184.42       1123.06        19.87 o                         
   5   9   8       1327.55       1195.06        24.99 o                         
   6   9   8        123.92        121.83        10.74 o                         
   7   9   8        118.51        105.65        11.21 o                         
   8   9   8        600.15        577.27        23.31 o                         
   9   9   8          2.38        -12.03        12.03 o                         
  10   9   8         35.77         13.33        22.72 o                         
  11   9   8        100.09        106.53        23.97 o                         
 -10  10   8          3.17          0.66        38.93 o                         
  -9  10   8        191.81        171.85        17.83 o                         
  -8  10   8        107.69        101.28        13.74 o                         
  -7  10   8        367.88        365.78        18.48 o                         
  -6  10   8        140.04        161.31         9.43 o                         
  -5  10   8        193.53        195.38         9.48 o                         
  -4  10   8        124.94        125.87         7.57 o                         
  -3  10   8         64.34         73.86         6.09 o                         
  -2  10   8       1812.26       1969.03        26.18 o                         
  -1  10   8        213.63        206.99         7.80 o                         
   0  10   8       1143.03       1225.44        19.62 o                         
   1  10   8        213.74        210.33        10.44 o                         
   2  10   8       1812.41       1967.86        30.32 o                         
   3  10   8         64.69         73.68         8.99 o                         
   4  10   8        125.12        128.62         9.36 o                         
   5  10   8        193.80        184.95        11.23 o                         
   6  10   8        140.13        168.03        14.32 o                         
   7  10   8        367.99        302.04        22.62 o                         
   8  10   8        107.76         98.43        14.58 o                         
   9  10   8        191.89        182.04        19.03 o                         
  10  10   8          3.21        -17.29        17.29 o                         
 -10  11   8         36.11         35.58        21.31 o                         
  -9  11   8        105.65        107.13        17.51 o                         
  -8  11   8        478.68        525.19        27.87 o                         
  -7  11   8        167.04        163.73        13.57 o                         
  -6  11   8        306.83        323.87        14.57 o                         
  -5  11   8       1026.67       1030.97        20.57 o                         
  -4  11   8        680.48        660.05        15.66 o                         
  -3  11   8        462.93        497.80        12.93 o                         
  -2  11   8         92.09        107.70         6.08 o                         
  -1  11   8        116.78        105.83         6.20 o                         
   0  11   8         19.49         29.66         4.66 o                         
   1  11   8        117.31        104.44        10.53 o                         
   2  11   8         92.11         89.42         6.79 o                         
   3  11   8        462.59        507.54        18.33 o                         
   4  11   8        681.19        674.33        18.96 o                         
   5  11   8       1027.73       1027.02        24.18 o                         
   6  11   8        306.85        300.23        17.54 o                         
   7  11   8        166.52        162.19        18.30 o                         
   8  11   8        478.70        499.23        39.35 o                         
   9  11   8        105.71        121.58        24.42 o                         
  10  11   8         36.16         38.04        19.83 o                         
  -9  12   8         22.24         47.05        18.19 o                         
  -8  12   8        474.87        451.05        28.85 o                         
  -7  12   8          1.30         29.47        11.39 o                         
  -6  12   8         10.03         23.43         9.05 o                         
  -5  12   8         15.78         11.00         7.66 o                         
  -4  12   8        397.19        361.63        13.03 o                         
  -3  12   8        283.37        233.29        10.38 o                         
  -2  12   8        289.87        258.93        11.65 o                         
  -1  12   8        230.27        233.17         9.69 o                         
   0  12   8        610.03        578.15        20.54 o                         
   1  12   8        230.62        239.65        16.13 o                         
   2  12   8        290.26        232.92        13.16 o                         
   3  12   8        283.58        233.84        13.24 o                         
   4  12   8        397.70        358.91        23.56 o                         
   5  12   8         15.54         11.85         8.59 o                         
   6  12   8         10.14         17.09         9.92 o                         
   7  12   8          1.27          2.51        18.61 o                         
   8  12   8        474.39        429.19        27.85 o                         
   9  12   8         22.20         40.60        22.20 o                         
  -9  13   8         22.39         50.22        19.69 o                         
  -8  13   8        113.05        138.13        17.51 o                         
  -7  13   8        235.74        214.21        17.68 o                         
  -6  13   8        124.27        134.51        15.34 o                         
  -5  13   8        405.73        387.02        16.23 o                         
  -4  13   8        337.81        339.30        14.73 o                         
  -3  13   8        221.93        248.15        10.67 o                         
  -2  13   8       1076.96       1143.51        21.35 o                         
  -1  13   8        508.27        486.98        13.70 o                         
   0  13   8       1301.24       1157.64        24.70 o                         
   1  13   8        508.56        482.68        25.47 o                         
   2  13   8       1077.95       1121.04        30.07 o                         
   3  13   8        221.80        229.14        13.79 o                         
   4  13   8        337.38        335.72        20.29 o                         
   5  13   8        405.36        402.29        20.85 o                         
   6  13   8        124.46         98.01        12.93 o                         
   7  13   8        236.13        229.15        20.27 o                         
   8  13   8        113.00        129.71        38.66 o                         
   9  13   8         22.34          5.12        19.31 o                         
  -8  14   8         17.41         -0.39        16.47 o                         
  -7  14   8         70.78         51.01        17.62 o                         
  -6  14   8         91.53        122.38        16.07 o                         
  -5  14   8          9.91          8.39        11.13 o                         
  -4  14   8        112.75         85.87         9.21 o                         
  -3  14   8        249.01        213.76        11.65 o                         
  -2  14   8        192.81        200.16        15.79 o                         
  -1  14   8          0.21          5.82         7.09 o                         
   0  14   8        697.74        750.37        21.23 o                         
   1  14   8          0.21         -4.83         9.55 o                         
   2  14   8        193.12        190.20        17.64 o                         
   3  14   8        248.60        196.16        15.47 o                         
   4  14   8        112.77         94.69        11.39 o                         
   5  14   8          9.96         10.47        10.20 o                         
   6  14   8         92.10         91.41        13.02 o                         
   7  14   8         70.71         65.11        22.25 o                         
   8  14   8         17.25         -6.27        18.06 o                         
  -7  15   8         71.67        114.85        17.97 o                         
  -6  15   8        149.54        149.94        29.72 o                         
  -5  15   8        179.22        167.90        15.44 o                         
  -4  15   8          1.10         14.14        10.27 o                         
  -3  15   8        181.04        211.01        11.93 o                         
  -2  15   8         76.23         79.41         8.66 o                         
  -1  15   8         57.73         39.66         7.75 o                         
   0  15   8         97.77         82.95         9.39 o                         
   1  15   8         57.84         43.84         9.51 o                         
   2  15   8         76.50         56.13        14.62 o                         
   3  15   8        180.88        181.43        14.18 o                         
   4  15   8          1.11         -7.21        10.02 o                         
   5  15   8        179.50        152.65        14.33 o                         
   6  15   8        149.60        124.29        22.48 o                         
   7  15   8         72.14         84.10        18.55 o                         
   8  15   8         17.29         15.91        31.81 o                         
  -7  16   8         44.09         51.02        19.36 o                         
  -6  16   8         92.49        110.38        18.34 o                         
  -5  16   8         20.42         40.94        17.78 o                         
  -4  16   8          8.71         10.66        28.70 o                         
  -3  16   8        130.86        127.50        16.43 o                         
  -2  16   8         81.69         91.17        13.15 o                         
  -1  16   8        106.86        104.47        12.37 o                         
   0  16   8       1327.28       1318.64        37.23 o                         
   1  16   8        107.14         86.57        11.86 o                         
   2  16   8         82.24         77.84        15.20 o                         
   3  16   8        130.62        126.88        12.96 o                         
   4  16   8          8.83          5.63        11.55 o                         
   5  16   8         20.36         19.94        18.92 o                         
   6  16   8         92.55        125.60        26.47 o                         
   7  16   8         43.93         51.45        26.71 o                         
  -6  17   8        270.09        326.60        28.90 o                         
  -5  17   8        153.31        191.38        33.23 o                         
  -4  17   8        128.04        153.10        16.87 o                         
  -3  17   8         60.65         73.48        14.24 o                         
  -2  17   8          2.50          3.65        12.59 o                         
  -1  17   8        169.48        170.50        16.03 o                         
   0  17   8        253.83        247.96        18.86 o                         
   1  17   8        169.60        177.32        14.66 o                         
   2  17   8          2.48         19.42        14.33 o                         
   3  17   8         60.47         68.95        18.70 o                         
   4  17   8        128.21        141.38        21.95 o                         
   5  17   8        152.88        129.38        22.18 o                         
   6  17   8        270.20        300.47        46.88 o                         
  -4  18   8         81.94        149.00        19.85 o                         
  -3  18   8          4.79         33.00        25.62 o                         
  -2  18   8         28.78         23.49        19.43 o                         
  -1  18   8          6.60         -5.47        18.64 o                         
   0  18   8         44.30         53.67        20.11 o                         
   1  18   8          6.53         30.66        22.57 o                         
   2  18   8         28.82         35.07        20.33 o                         
   3  18   8          4.84          7.74        20.35 o                         
   4  18   8         81.58        115.02        42.15 o                         
  -3  19   8          6.13         32.81        23.19 o                         
  -2  19   8          0.53         -8.18        20.73 o                         
  -1  19   8          5.19        -12.01        20.71 o                         
   0  19   8          0.00         10.65        21.10 o                         
   1  19   8          5.24          7.51        21.25 o                         
   2  19   8          0.55        -13.51        25.48 o                         
   3  19   8          6.11         12.66        55.87 o                         
   1   0   9       5687.49       5088.50        64.81 o                         
   2   0   9      29965.60      31767.07       487.84 o                         
   3   0   9       5542.56       5781.16        87.30 o                         
   4   0   9       1739.71       1632.81        25.05 o                         
   5   0   9         52.74         78.31         6.38 o                         
   6   0   9         36.39         54.64         4.45 o                         
   7   0   9       1648.28       1745.51        28.46 o                         
   8   0   9       2248.08       2155.62        43.18 o                         
   9   0   9        150.05        209.31        28.81 o                         
  10   0   9        213.52        230.41        14.91 o                         
  11   0   9          8.87          9.79        12.61 o                         
  12   0   9        140.24        128.07        37.29 o                         
 -12   1   9         20.90         13.96        21.29 o                         
 -11   1   9         11.64         20.22        14.72 o                         
 -10   1   9        540.25        561.65        24.44 o                         
  -9   1   9        397.94        384.02        20.48 o                         
  -8   1   9        406.65        431.23        36.40 o                         
  -7   1   9        168.59        188.70        17.66 o                         
  -6   1   9         99.16         76.08         6.26 o                         
  -5   1   9        305.05        351.91        10.28 o                         
  -4   1   9       4987.72       4929.15        63.95 o                         
  -3   1   9       2475.28       2664.70        44.23 o                         
  -2   1   9       6885.01       6726.66       227.38 o                         
  -1   1   9       4311.42       4393.27        57.38 o                         
   0   1   9      15264.11      16127.93       216.52 o                         
   1   1   9       4306.96       4376.09        94.83 o                         
   2   1   9       6882.10       6572.43       111.02 o                         
   3   1   9       2473.40       2597.33        41.63 o                         
   4   1   9       4985.11       4963.11        63.86 o                         
   5   1   9        305.80        337.06         7.92 o                         
   6   1   9         99.17         74.56         5.92 o                         
   7   1   9        168.74        172.82         9.47 o                         
   8   1   9        406.48        457.06        17.82 o                         
   9   1   9        397.73        388.68        19.99 o                         
  10   1   9        539.73        631.77        35.95 o                         
  11   1   9         11.51         39.10        12.59 o                         
  12   1   9         20.99         41.77        15.54 o                         
 -12   2   9         70.50         46.04        29.30 o                         
 -11   2   9         81.90        102.28        72.83 o                         
 -10   2   9        833.84        890.22        34.61 o                         
  -9   2   9        466.84        426.69        29.22 o                         
  -8   2   9        766.60        790.73        23.85 o                         
  -7   2   9       1745.69       1710.18        35.99 o                         
  -6   2   9        251.87        262.47        11.27 o                         
  -5   2   9        331.54        333.81        13.59 o                         
  -4   2   9       3552.60       3552.95        51.10 o                         
  -3   2   9       3301.04       3892.13        95.27 o                         
  -2   2   9       2636.59       2587.43        43.67 o                         
  -1   2   9       4597.39       4042.88       105.01 o                         
   0   2   9      10635.08      10107.11       149.44 o                         
   1   2   9       4596.00       4072.24        56.48 o                         
   2   2   9       2640.23       2522.21        66.74 o                         
   3   2   9       3306.02       3664.18        53.70 o                         
   4   2   9       3551.02       3590.65        47.67 o                         
   5   2   9        332.31        344.55         9.73 o                         
   6   2   9        251.26        264.91        10.62 o                         
   7   2   9       1744.46       1740.38        32.69 o                         
   8   2   9        766.72        809.61        23.29 o                         
   9   2   9        468.00        467.67        23.70 o                         
  10   2   9        833.73        897.85        48.61 o                         
  11   2   9         81.79        109.48        16.21 o                         
  12   2   9         70.61         90.56        18.52 o                         
 -12   3   9         64.81        108.83        33.49 o                         
 -11   3   9        155.52        156.81        22.40 o                         
 -10   3   9         14.43         50.87        25.11 o                         
  -9   3   9        512.07        500.60        27.21 o                         
  -8   3   9        482.44        417.12        19.30 o                         
  -7   3   9        106.22        111.16         9.54 o                         
  -6   3   9       1694.24       1889.34        33.76 o                         
  -5   3   9       1359.23       1368.01        25.43 o                         
  -4   3   9       1421.30       1408.37        25.33 o                         
  -3   3   9       2794.55       3009.58        41.47 o                         
  -2   3   9       4731.15       4891.68        58.84 o                         
  -1   3   9       8074.05       8611.57       100.76 o                         
   0   3   9        391.87        437.39        10.23 o                         
   1   3   9       8074.41       8507.57       128.02 o                         
   2   3   9       4732.99       4945.42        81.42 o                         
   3   3   9       2791.97       2908.80        39.84 o                         
   4   3   9       1421.03       1443.45        21.78 o                         
   5   3   9       1360.90       1367.24        21.59 o                         
   6   3   9       1697.45       1889.03        28.78 o                         
   7   3   9        105.83        123.46        10.34 o                         
   8   3   9        482.34        436.18        16.96 o                         
   9   3   9        511.65        529.25        21.31 o                         
  10   3   9         14.38         17.53        13.03 o                         
  11   3   9        154.85        191.54        20.48 o                         
  12   3   9         64.95         54.90        18.45 o                         
 -12   4   9        108.26        133.10        36.00 o                         
 -11   4   9         96.08        131.97        21.45 o                         
 -10   4   9        173.91        170.38        20.10 o                         
  -9   4   9        966.56        876.56        28.65 o                         
  -8   4   9        185.21        209.50        22.44 o                         
  -7   4   9         95.07        103.57         9.57 o                         
  -6   4   9        686.80        721.26        17.89 o                         
  -5   4   9       1207.78       1241.28        23.75 o                         
  -4   4   9       1518.34       1723.71        29.50 o                         
  -3   4   9       8987.08       8792.32       111.05 o                         
  -2   4   9        418.29        376.60         7.03 o                         
  -1   4   9       3891.52       4176.88        58.29 o                         
   0   4   9       5621.09       6183.16        94.11 o                         
   1   4   9       3892.22       4105.60        58.51 o                         
   2   4   9        419.25        373.33         9.11 o                         
   3   4   9       8991.08       8724.90       111.58 o                         
   4   4   9       1515.67       1663.35        25.27 o                         
   5   4   9       1205.70       1234.81        20.26 o                         
   6   4   9        686.17        742.65        15.33 o                         
   7   4   9         94.25         92.41         8.45 o                         
   8   4   9        184.96        227.51        14.16 o                         
   9   4   9        965.33        911.51        28.77 o                         
  10   4   9        173.89        168.87        14.20 o                         
  11   4   9         96.13        140.82        41.48 o                         
  12   4   9        108.16         99.76        19.96 o                         
 -11   5   9        901.61        972.67        63.62 o                         
 -10   5   9         70.72         94.91        18.24 o                         
  -9   5   9        345.01        350.95        19.45 o                         
  -8   5   9        171.52        150.57        14.94 o                         
  -7   5   9        131.70        144.32        11.11 o                         
  -6   5   9        957.78        838.07        19.80 o                         
  -5   5   9        970.17       1064.05        21.38 o                         
  -4   5   9        469.40        438.65         9.71 o                         
  -3   5   9        852.91       1022.78        15.86 o                         
  -2   5   9       3156.12       3407.83        42.30 o                         
  -1   5   9       5117.74       4945.13        64.28 o                         
   0   5   9          0.01         13.14         3.33 o                         
   1   5   9       5118.45       4920.95        69.44 o                         
   2   5   9       3155.86       3384.56        45.29 o                         
   3   5   9        852.45       1015.20        16.68 o                         
   4   5   9        468.73        437.85        10.66 o                         
   5   5   9        969.11       1019.47        18.17 o                         
   6   5   9        958.88        865.53        25.71 o                         
   7   5   9        131.84        142.24        12.65 o                         
   8   5   9        171.85        158.11        12.30 o                         
   9   5   9        344.43        335.92        21.00 o                         
  10   5   9         70.82         87.61        13.01 o                         
  11   5   9        902.15        934.32        31.97 o                         
 -11   6   9         18.26         78.69        27.63 o                         
 -10   6   9        249.65        263.36        24.27 o                         
  -9   6   9        199.78        186.62        18.20 o                         
  -8   6   9         95.53         77.38        13.37 o                         
  -7   6   9        122.18        138.21        11.45 o                         
  -6   6   9         34.41         30.61         6.99 o                         
  -5   6   9       1298.13       1304.47        25.45 o                         
  -4   6   9       1464.22       1359.89        20.03 o                         
  -3   6   9        362.92        380.49         9.77 o                         
  -2   6   9       3592.53       3360.93        42.20 o                         
  -1   6   9       1859.02       1799.68        24.22 o                         
   0   6   9       1826.75       2132.30        33.33 o                         
   1   6   9       1861.36       1832.76        31.55 o                         
   2   6   9       3590.42       3343.20        42.21 o                         
   3   6   9        362.19        370.38         9.23 o                         
   4   6   9       1460.82       1361.55        22.07 o                         
   5   6   9       1296.94       1296.58        20.35 o                         
   6   6   9         34.16         24.68         6.68 o                         
   7   6   9        122.32        109.23        10.00 o                         
   8   6   9         95.87         80.72        10.59 o                         
   9   6   9        200.05        208.12        14.62 o                         
  10   6   9        250.50        293.79        19.45 o                         
  11   6   9         18.22         50.98        14.59 o                         
 -11   7   9          6.15          7.53        25.95 o                         
 -10   7   9         59.89         39.57        24.70 o                         
  -9   7   9        546.33        548.07        33.35 o                         
  -8   7   9        193.22        166.97        18.35 o                         
  -7   7   9       1511.49       1510.48        35.41 o                         
  -6   7   9       1678.60       1583.37        28.92 o                         
  -5   7   9       1373.17       1400.98        22.40 o                         
  -4   7   9        265.44        322.84         9.19 o                         
  -3   7   9       1497.78       1501.80        23.79 o                         
  -2   7   9       1020.97        924.58        13.48 o                         
  -1   7   9       4972.94       4978.42        60.97 o                         
   0   7   9        686.87        694.29        15.04 o                         
   1   7   9       4969.44       4945.68        71.40 o                         
   2   7   9       1020.38        917.75        15.83 o                         
   3   7   9       1497.60       1491.19        21.63 o                         
   4   7   9        265.33        322.65        10.19 o                         
   5   7   9       1374.71       1353.23        21.65 o                         
   6   7   9       1681.02       1600.66        34.56 o                         
   7   7   9       1514.16       1522.08        34.81 o                         
   8   7   9        193.51        145.10        14.83 o                         
   9   7   9        546.87        598.35        25.13 o                         
  10   7   9         59.95         53.78        20.12 o                         
  11   7   9          6.09         -0.60        14.53 o                         
 -11   8   9        376.09        364.15        43.53 o                         
 -10   8   9         92.53         36.91        35.16 o                         
  -9   8   9        203.33        162.02        21.21 o                         
  -8   8   9        490.27        506.38        46.88 o                         
  -7   8   9         64.80         79.52        11.84 o                         
  -6   8   9       1202.16       1238.15        25.31 o                         
  -5   8   9        706.94        730.68        16.22 o                         
  -4   8   9        574.99        560.22        12.05 o                         
  -3   8   9         36.22         52.32         4.42 o                         
  -2   8   9       1192.38       1332.92        18.62 o                         
  -1   8   9       1970.96       1866.49        25.67 o                         
   0   8   9        108.81        193.66         7.24 o                         
   1   8   9       1969.83       1848.24        30.79 o                         
   2   8   9       1192.11       1340.59        21.56 o                         
   3   8   9         36.56         53.75         4.79 o                         
   4   8   9        573.92        553.30        13.33 o                         
   5   8   9        707.00        738.69        18.24 o                         
   6   8   9       1202.30       1188.01        26.08 o                         
   7   8   9         64.63         78.25        10.72 o                         
   8   8   9        489.03        452.00        21.22 o                         
   9   8   9        203.32        154.91        14.39 o                         
  10   8   9         92.33        103.08        15.05 o                         
  11   8   9        376.33        436.79        26.96 o                         
 -10   9   9         85.59         24.06        19.67 o                         
  -9   9   9        105.87         90.18        16.37 o                         
  -8   9   9        438.02        404.41        24.79 o                         
  -7   9   9        997.97        907.94        24.37 o                         
  -6   9   9        142.93        144.25        10.31 o                         
  -5   9   9       1662.57       1630.18        26.12 o                         
  -4   9   9       1497.94       1484.50        22.75 o                         
  -3   9   9        666.00        613.04        11.86 o                         
  -2   9   9        891.13        928.25        15.65 o                         
  -1   9   9        276.04        232.15         9.97 o                         
   0   9   9        127.22        166.89         5.99 o                         
   1   9   9        276.30        244.40         7.97 o                         
   2   9   9        892.49        918.93        17.12 o                         
   3   9   9        665.13        621.02        13.72 o                         
   4   9   9       1498.01       1453.83        26.11 o                         
   5   9   9       1664.04       1610.87        35.62 o                         
   6   9   9        143.26        168.01        12.72 o                         
   7   9   9        999.82        893.75        26.50 o                         
   8   9   9        438.11        377.62        20.07 o                         
   9   9   9        106.00         95.81        13.90 o                         
  10   9   9         85.63         75.07        16.21 o                         
 -10  10   9         44.30         80.50        21.31 o                         
  -9  10   9         29.09         43.87        22.97 o                         
  -8  10   9        324.07        356.94        36.95 o                         
  -7  10   9        466.61        402.48        19.33 o                         
  -6  10   9        226.26        230.11        12.19 o                         
  -5  10   9        910.75        868.68        17.94 o                         
  -4  10   9        107.27        121.85         7.12 o                         
  -3  10   9       1526.17       1666.48        26.12 o                         
  -2  10   9         74.28         81.90         4.82 o                         
  -1  10   9       2620.14       2542.07        32.27 o                         
   0  10   9        121.30        119.28         7.00 o                         
   1  10   9       2622.32       2592.99        37.72 o                         
   2  10   9         74.20         88.48         6.06 o                         
   3  10   9       1527.88       1680.10        28.89 o                         
   4  10   9        107.53        125.48         8.43 o                         
   5  10   9        911.74        848.01        20.96 o                         
   6  10   9        226.99        210.08        14.63 o                         
   7  10   9        467.88        410.28        28.22 o                         
   8  10   9        324.05        339.16        23.82 o                         
   9  10   9         28.96         33.00        15.47 o                         
  10  10   9         44.31         56.83        17.98 o                         
 -10  11   9         18.66         11.72        21.31 o                         
  -9  11   9          9.38         28.89        24.37 o                         
  -8  11   9         87.66         99.61        18.75 o                         
  -7  11   9         14.77         28.87        10.80 o                         
  -6  11   9        167.76        160.24        10.84 o                         
  -5  11   9        141.88        140.95         9.82 o                         
  -4  11   9         72.16         60.60         6.74 o                         
  -3  11   9         88.81         98.96         6.89 o                         
  -2  11   9        416.71        451.76        13.50 o                         
  -1  11   9        652.96        598.23        13.15 o                         
   0  11   9       2342.47       2375.43        35.02 o                         
   1  11   9        653.20        576.99        15.36 o                         
   2  11   9        416.86        456.62        15.72 o                         
   3  11   9         88.94         95.30         8.03 o                         
   4  11   9         72.06         68.53         7.92 o                         
   5  11   9        141.26        133.27         9.72 o                         
   6  11   9        167.60        190.33        15.95 o                         
   7  11   9         14.62         24.61        21.65 o                         
   8  11   9         87.09         87.52        15.76 o                         
   9  11   9          9.34          6.42        16.34 o                         
  10  11   9         18.65          3.45        18.52 o                         
  -9  12   9         17.08          7.49        18.91 o                         
  -8  12   9         79.97        107.72        15.90 o                         
  -7  12   9        132.87        139.81        15.14 o                         
  -6  12   9         10.57          1.60         8.95 o                         
  -5  12   9        131.00        114.20         9.22 o                         
  -4  12   9        256.57        229.51        11.02 o                         
  -3  12   9        146.43        138.46         9.10 o                         
  -2  12   9       1188.84       1215.27        21.91 o                         
  -1  12   9       2242.99       2248.28        37.25 o                         
   0  12   9       1334.24       1368.81        26.69 o                         
   1  12   9       2241.50       2288.71        45.67 o                         
   2  12   9       1189.10       1236.67        28.99 o                         
   3  12   9        146.63        118.97        11.41 o                         
   4  12   9        256.39        227.20        14.02 o                         
   5  12   9        130.92        112.93        10.56 o                         
   6  12   9         10.59         -5.66        21.85 o                         
   7  12   9        133.35        103.80        15.47 o                         
   8  12   9         79.95         60.54        16.35 o                         
   9  12   9         17.16         20.92        28.22 o                         
  -9  13   9         41.06         24.99        40.60 o                         
  -8  13   9          1.28         31.27        17.12 o                         
  -7  13   9         40.12         57.04        14.21 o                         
  -6  13   9         64.25         58.30        13.08 o                         
  -5  13   9        180.42        185.91        10.92 o                         
  -4  13   9        433.71        418.94        15.58 o                         
  -3  13   9        125.21        130.13         8.56 o                         
  -2  13   9        379.42        383.08        18.46 o                         
  -1  13   9         83.56         81.71         9.93 o                         
   0  13   9       1805.33       1772.37        73.86 o                         
   1  13   9         83.32         86.82         8.75 o                         
   2  13   9        379.46        392.28        16.31 o                         
   3  13   9        125.27        120.41        12.00 o                         
   4  13   9        434.35        420.96        18.42 o                         
   5  13   9        179.61        191.68        21.11 o                         
   6  13   9         64.26         52.93        13.53 o                         
   7  13   9         40.18         44.80        20.62 o                         
   8  13   9          1.32        -12.01        15.46 o                         
   9  13   9         40.87         35.80        20.08 o                         
  -8  14   9        179.87        224.73        21.23 o                         
  -7  14   9         61.67         67.25        18.25 o                         
  -6  14   9        157.05        146.32        15.82 o                         
  -5  14   9        135.14        113.64        17.12 o                         
  -4  14   9          9.17          4.54        10.43 o                         
  -3  14   9         69.37         60.86         8.40 o                         
  -2  14   9        125.92        130.79         8.56 o                         
  -1  14   9        226.64        197.96        10.92 o                         
   0  14   9       2149.78       2094.19        38.85 o                         
   1  14   9        225.98        211.77        18.47 o                         
   2  14   9        125.82        135.07        16.50 o                         
   3  14   9         69.17         50.31         9.50 o                         
   4  14   9          9.14         21.28        17.04 o                         
   5  14   9        135.01        130.72        12.66 o                         
   6  14   9        157.32        154.65        20.96 o                         
   7  14   9         61.71         46.04        16.18 o                         
   8  14   9        179.43        247.41        23.87 o                         
  -7  15   9         25.29         42.18        16.57 o                         
  -6  15   9         99.21        119.53        19.45 o                         
  -5  15   9         30.39         28.35        13.11 o                         
  -4  15   9        183.95        205.71        21.43 o                         
  -3  15   9         80.45         72.08        10.71 o                         
  -2  15   9        503.06        463.28        15.91 o                         
  -1  15   9        557.13        496.21        18.29 o                         
   0  15   9        168.29        240.30        19.34 o                         
   1  15   9        558.14        495.77        25.17 o                         
   2  15   9        503.32        476.18        19.53 o                         
   3  15   9         80.69         67.14        21.66 o                         
   4  15   9        183.78        179.48        13.95 o                         
   5  15   9         30.44         19.26        19.46 o                         
   6  15   9         99.91        112.96        21.87 o                         
   7  15   9         25.24         61.33        25.35 o                         
  -7  16   9         69.45         89.96        19.70 o                         
  -6  16   9        125.10        143.85        23.16 o                         
  -5  16   9         12.61         36.78        14.64 o                         
  -4  16   9        194.11        225.90        16.95 o                         
  -3  16   9        293.08        327.20        20.12 o                         
  -2  16   9        240.39        241.70        17.86 o                         
  -1  16   9        340.04        339.19        18.81 o                         
   0  16   9         97.79         66.46        11.96 o                         
   1  16   9        340.03        309.12        20.12 o                         
   2  16   9        240.88        239.33        32.87 o                         
   3  16   9        292.77        293.84        18.51 o                         
   4  16   9        194.03        217.38        22.64 o                         
   5  16   9         12.68          8.48        18.19 o                         
   6  16   9        125.02        162.48        36.00 o                         
   7  16   9         69.54         52.11        29.28 o                         
  -6  17   9        203.38        218.40        27.99 o                         
  -5  17   9         27.90         44.74        16.57 o                         
  -4  17   9          1.16        -13.28        13.97 o                         
  -3  17   9          3.54         15.87        13.41 o                         
  -2  17   9          3.28         21.28        12.58 o                         
  -1  17   9         98.03         70.99        13.04 o                         
   0  17   9        205.91        177.20        16.80 o                         
   1  17   9         97.84        122.24        20.06 o                         
   2  17   9          3.30         27.79        19.44 o                         
   3  17   9          3.49         36.70        18.00 o                         
   4  17   9          1.12         16.98        19.60 o                         
   5  17   9         27.97         -7.31        26.69 o                         
   6  17   9        203.17        217.66        56.93 o                         
  -4  18   9        177.60        250.13        71.39 o                         
  -3  18   9        119.51        149.29        23.14 o                         
  -2  18   9        131.84        132.16        24.05 o                         
  -1  18   9         95.36        108.06        23.30 o                         
   0  18   9         43.89         70.57        39.72 o                         
   1  18   9         95.05        112.37        21.55 o                         
   2  18   9        131.72        163.81        23.30 o                         
   3  18   9        119.68        144.50        23.21 o                         
   4  18   9        177.73        182.59        29.69 o                         
  -2  19   9         44.66         29.73        24.96 o                         
  -1  19   9         24.91         43.77        22.50 o                         
   0  19   9          5.85         13.60        38.13 o                         
   1  19   9         25.05         37.15        22.51 o                         
   2  19   9         44.94         57.63        23.93 o                         
   0   0  10        585.32        796.98        23.90 o                         
   1   0  10       2463.96       2898.62        40.83 o                         
   2   0  10       6568.44       7236.43        98.82 o                         
   3   0  10         84.16         82.20         4.90 o                         
   4   0  10        875.12        966.99        18.26 o                         
   5   0  10        271.44        188.04         7.67 o                         
   6   0  10       1742.75       1731.99        24.35 o                         
   7   0  10          2.75         15.25         5.70 o                         
   8   0  10         35.77         61.82         7.47 o                         
   9   0  10       1685.13       1508.68        34.11 o                         
  10   0  10       1048.24       1094.48        40.84 o                         
  11   0  10        269.68        226.32        24.17 o                         
  12   0  10         36.08         62.49        36.00 o                         
 -12   1  10         92.77        112.28        48.97 o                         
 -11   1  10        115.83        107.63        17.43 o                         
 -10   1  10         50.68         44.83        15.59 o                         
  -9   1  10        128.95        164.30        20.70 o                         
  -8   1  10        571.21        548.51        24.40 o                         
  -7   1  10        188.89        185.52        11.68 o                         
  -6   1  10       1303.80       1396.05        26.26 o                         
  -5   1  10         10.24          3.96         3.28 o                         
  -4   1  10        173.63        155.92         9.31 o                         
  -3   1  10       5143.91       5417.71        92.08 o                         
  -2   1  10       3135.08       3039.68        92.65 o                         
  -1   1  10        798.56        660.76        11.61 o                         
   0   1  10        352.88        475.75         9.35 o                         
   1   1  10        799.44        644.20        15.74 o                         
   2   1  10       3133.55       2894.05        60.08 o                         
   3   1  10       5143.68       5210.94        81.01 o                         
   4   1  10        174.60        163.39        11.20 o                         
   5   1  10         10.27          9.69         3.18 o                         
   6   1  10       1304.79       1379.49        22.28 o                         
   7   1  10        189.48        235.75        11.21 o                         
   8   1  10        571.89        539.67        23.25 o                         
   9   1  10        128.45        142.72        13.33 o                         
  10   1  10         50.99         63.46        13.03 o                         
  11   1  10        115.85        123.04        14.80 o                         
  12   1  10         92.74         73.61        22.47 o                         
 -12   2  10         45.24         58.15        25.53 o                         
 -11   2  10        359.29        298.33        26.03 o                         
 -10   2  10        180.39        212.39        27.29 o                         
  -9   2  10        333.93        327.56        23.02 o                         
  -8   2  10       1476.91       1399.97        33.17 o                         
  -7   2  10        850.66        811.09        23.44 o                         
  -6   2  10        398.64        463.41        19.35 o                         
  -5   2  10        622.42        666.67        15.37 o                         
  -4   2  10        682.44        755.21        12.83 o                         
  -3   2  10        324.35        423.16        14.66 o                         
  -2   2  10       1556.71       1499.42        19.52 o                         
  -1   2  10       4503.18       5056.51        75.67 o                         
   0   2  10       4051.22       4542.50        68.65 o                         
   1   2  10       4508.68       4945.65        84.21 o                         
   2   2  10       1556.17       1441.93        28.13 o                         
   3   2  10        323.31        393.16        11.61 o                         
   4   2  10        678.37        767.18        14.41 o                         
   5   2  10        624.07        667.16        13.38 o                         
   6   2  10        398.12        429.97        12.50 o                         
   7   2  10        849.75        820.46        20.20 o                         
   8   2  10       1476.70       1438.82        33.32 o                         
   9   2  10        334.14        321.30        18.49 o                         
  10   2  10        180.72        184.57        17.07 o                         
  11   2  10        359.17        354.62        25.70 o                         
  12   2  10         45.20         50.22        15.96 o                         
 -12   3  10        222.55        298.86        40.18 o                         
 -11   3  10         11.37         40.96        31.81 o                         
 -10   3  10        202.09        222.02        24.70 o                         
  -9   3  10       1422.21       1347.28        34.76 o                         
  -8   3  10        585.36        536.69        21.24 o                         
  -7   3  10         61.23         86.79         9.43 o                         
  -6   3  10        160.72        138.85         8.19 o                         
  -5   3  10        640.10        650.53        15.74 o                         
  -4   3  10        715.65        619.64        11.63 o                         
  -3   3  10       2879.94       3025.56        35.10 o                         
  -2   3  10       5945.22       5370.74        69.27 o                         
  -1   3  10       1045.45       1041.90        15.02 o                         
   0   3  10        432.30        490.99         8.55 o                         
   1   3  10       1046.19       1037.98        17.26 o                         
   2   3  10       5947.87       5467.77        75.74 o                         
   3   3  10       2877.95       2961.88        48.12 o                         
   4   3  10        715.01        646.74        12.28 o                         
   5   3  10        639.85        692.16        13.46 o                         
   6   3  10        161.34        127.20         7.86 o                         
   7   3  10         61.25         77.81         8.06 o                         
   8   3  10        583.45        556.82        19.01 o                         
   9   3  10       1420.72       1367.56        40.02 o                         
  10   3  10        202.31        180.79        14.09 o                         
  11   3  10         11.11         12.51        14.78 o                         
  12   3  10        222.77        206.36        21.42 o                         
 -11   4  10         78.00         82.85        21.09 o                         
 -10   4  10         93.11         81.70        18.24 o                         
  -9   4  10        103.69        119.50        13.26 o                         
  -8   4  10        965.08        955.69        32.07 o                         
  -7   4  10        469.57        446.74        18.07 o                         
  -6   4  10        119.22        107.02         9.42 o                         
  -5   4  10        478.87        447.75        13.36 o                         
  -4   4  10        130.97        136.48         5.47 o                         
  -3   4  10       1615.54       1647.66        23.51 o                         
  -2   4  10       1656.50       1575.98        20.77 o                         
  -1   4  10       1416.97       1667.32        28.19 o                         
   0   4  10        244.69        314.48         9.47 o                         
   1   4  10       1418.80       1674.33        28.40 o                         
   2   4  10       1656.94       1576.46        25.02 o                         
   3   4  10       1613.39       1612.52        23.97 o                         
   4   4  10        131.23        143.28         9.49 o                         
   5   4  10        477.88        471.89        11.28 o                         
   6   4  10        119.43         84.39         7.57 o                         
   7   4  10        470.79        462.95        31.64 o                         
   8   4  10        965.93       1003.20        26.85 o                         
   9   4  10        104.14        126.68        17.14 o                         
  10   4  10         93.04         96.29        13.30 o                         
  11   4  10         78.79         79.59        16.09 o                         
 -11   5  10         24.29        -25.95        25.95 o                         
 -10   5  10         55.83         75.40        17.99 o                         
  -9   5  10         60.62         39.56        13.75 o                         
  -8   5  10        753.47        675.11        28.53 o                         
  -7   5  10        795.59        683.35        25.86 o                         
  -6   5  10        113.09         95.63         8.52 o                         
  -5   5  10        852.63        818.42        18.63 o                         
  -4   5  10        719.00        784.24        16.35 o                         
  -3   5  10       2059.35       2327.67        35.55 o                         
  -2   5  10       4087.55       4515.94        54.99 o                         
  -1   5  10        316.70        364.88        10.86 o                         
   0   5  10       2785.99       2612.19        43.09 o                         
   1   5  10        317.59        365.30         8.98 o                         
   2   5  10       4086.89       4549.42        64.77 o                         
   3   5  10       2060.02       2318.58        32.79 o                         
   4   5  10        718.06        787.47        14.97 o                         
   5   5  10        853.53        844.97        15.88 o                         
   6   5  10        113.28        102.78         8.24 o                         
   7   5  10        796.89        705.32        21.37 o                         
   8   5  10        753.68        745.28        23.47 o                         
   9   5  10         60.90         54.39        12.08 o                         
  10   5  10         55.76         81.93        13.30 o                         
  11   5  10         24.30         65.74        15.78 o                         
 -11   6  10         13.83        -15.07        25.95 o                         
 -10   6  10        313.03        307.02        27.65 o                         
  -9   6  10        165.31        140.76        17.74 o                         
  -8   6  10        112.51        105.72        14.45 o                         
  -7   6  10        148.85        156.97        15.71 o                         
  -6   6  10        486.32        427.44        15.30 o                         
  -5   6  10        313.44        341.03        12.41 o                         
  -4   6  10       1335.24       1266.37        20.39 o                         
  -3   6  10        553.18        579.83        10.87 o                         
  -2   6  10        545.40        565.42        11.54 o                         
  -1   6  10       1077.53       1341.86        19.18 o                         
   0   6  10        663.01        909.56        17.48 o                         
   1   6  10       1078.17       1381.97        23.29 o                         
   2   6  10        543.55        553.10        10.80 o                         
   3   6  10        554.32        565.72        11.65 o                         
   4   6  10       1335.97       1304.39        21.51 o                         
   5   6  10        312.63        336.78         9.81 o                         
   6   6  10        486.58        430.14        15.82 o                         
   7   6  10        148.77        175.14        11.96 o                         
   8   6  10        112.37        102.60        10.94 o                         
   9   6  10        164.82        145.04        14.38 o                         
  10   6  10        312.66        319.45        20.67 o                         
  11   6  10         13.97         23.27        14.16 o                         
 -11   7  10          5.90         46.04        28.46 o                         
 -10   7  10          0.37         -8.71        17.90 o                         
  -9   7  10        176.41        196.46        21.55 o                         
  -8   7  10        399.28        357.93        31.22 o                         
  -7   7  10        302.64        305.93        17.39 o                         
  -6   7  10        331.33        330.35        14.27 o                         
  -5   7  10        582.26        571.04        14.94 o                         
  -4   7  10        565.18        526.86        11.44 o                         
  -3   7  10        646.68        739.71        13.76 o                         
  -2   7  10        183.95        189.07         6.77 o                         
  -1   7  10         69.59        103.83         4.62 o                         
   0   7  10       5041.05       4753.63        68.84 o                         
   1   7  10         69.53        102.39         6.98 o                         
   2   7  10        183.55        193.55        11.07 o                         
   3   7  10        646.61        737.58        14.04 o                         
   4   7  10        565.18        539.05        12.64 o                         
   5   7  10        582.33        573.24        13.66 o                         
   6   7  10        330.86        312.78        15.00 o                         
   7   7  10        302.35        305.61        21.99 o                         
   8   7  10        398.32        367.27        19.05 o                         
   9   7  10        176.35        186.19        14.22 o                         
  10   7  10          0.36         19.33        14.02 o                         
  11   7  10          5.97         18.53        14.64 o                         
 -11   8  10         75.13         87.90        30.97 o                         
 -10   8  10        110.84         82.59        21.12 o                         
  -9   8  10        147.89        129.66        23.02 o                         
  -8   8  10        413.69        352.71        29.78 o                         
  -7   8  10        322.23        298.41        19.01 o                         
  -6   8  10       2039.38       2166.15        48.31 o                         
  -5   8  10        197.35        207.53        10.65 o                         
  -4   8  10         19.52         14.65         4.29 o                         
  -3   8  10        147.33        172.12         7.44 o                         
  -2   8  10        897.54        935.79        15.58 o                         
  -1   8  10       1067.86       1192.60        18.34 o                         
   0   8  10        418.13        407.55        15.94 o                         
   1   8  10       1068.18       1248.46        22.70 o                         
   2   8  10        897.50        946.99        19.40 o                         
   3   8  10        147.76        162.96         7.43 o                         
   4   8  10         19.36          8.90         5.14 o                         
   5   8  10        197.21        216.71        11.22 o                         
   6   8  10       2038.56       2127.30        39.39 o                         
   7   8  10        322.18        267.65        15.97 o                         
   8   8  10        413.54        415.49        26.44 o                         
   9   8  10        147.90        119.42        13.44 o                         
  10   8  10        111.03        115.56        16.25 o                         
  11   8  10         74.91        102.52        17.38 o                         
 -10   9  10         57.66         63.34        20.42 o                         
  -9   9  10        129.66         94.91        15.79 o                         
  -8   9  10        482.60        477.71        26.06 o                         
  -7   9  10        295.82        272.61        16.18 o                         
  -6   9  10        921.43       1073.60        22.79 o                         
  -5   9  10        761.18        767.20        20.19 o                         
  -4   9  10        295.51        286.09        12.32 o                         
  -3   9  10        110.34        103.30         6.14 o                         
  -2   9  10        394.04        434.76        10.97 o                         
  -1   9  10       1220.54       1247.05        19.20 o                         
   0   9  10         14.79         28.42         5.80 o                         
   1   9  10       1222.85       1258.91        23.93 o                         
   2   9  10        393.33        440.92        13.78 o                         
   3   9  10        110.44         97.61         6.62 o                         
   4   9  10        295.72        280.17        18.12 o                         
   5   9  10        761.39        736.54        22.13 o                         
   6   9  10        922.29       1071.43        24.88 o                         
   7   9  10        295.59        283.82        17.28 o                         
   8   9  10        483.16        495.90        27.90 o                         
   9   9  10        129.59        119.87        13.98 o                         
  10   9  10         57.54         49.99        15.85 o                         
 -10  10  10        174.69        208.00        24.56 o                         
  -9  10  10        434.84        495.59        29.23 o                         
  -8  10  10         88.83         85.76        16.29 o                         
  -7  10  10         49.95         64.52        17.84 o                         
  -6  10  10        869.73        851.53        22.84 o                         
  -5  10  10       1636.03       1533.58        25.56 o                         
  -4  10  10        201.76        216.61        10.29 o                         
  -3  10  10          8.32         17.61         4.91 o                         
  -2  10  10        165.46        183.94        11.29 o                         
  -1  10  10        567.39        479.31        11.01 o                         
   0  10  10       2029.19       2079.13        29.03 o                         
   1  10  10        567.07        490.18        15.31 o                         
   2  10  10        165.74        160.18         9.42 o                         
   3  10  10          8.37         16.71         5.33 o                         
   4  10  10        202.30        219.06        14.85 o                         
   5  10  10       1636.23       1466.73        35.47 o                         
   6  10  10        868.44        836.16        25.51 o                         
   7  10  10         49.91         49.77        12.06 o                         
   8  10  10         88.48        103.99        14.89 o                         
   9  10  10        435.17        442.40        28.14 o                         
  10  10  10        174.63        194.18        25.64 o                         
 -10  11  10        126.60         80.68        23.38 o                         
  -9  11  10         23.04         -4.59        24.17 o                         
  -8  11  10        149.40        137.26        22.33 o                         
  -7  11  10         93.50         98.45        11.90 o                         
  -6  11  10        127.16        111.52        11.47 o                         
  -5  11  10        105.56         96.85         9.34 o                         
  -4  11  10         75.97         78.62         6.84 o                         
  -3  11  10        966.60        963.64        18.37 o                         
  -2  11  10       1433.66       1280.53        21.38 o                         
  -1  11  10        435.00        387.37        11.75 o                         
   0  11  10        255.55        266.49        15.02 o                         
   1  11  10        435.16        387.51        15.71 o                         
   2  11  10       1434.56       1284.41        29.71 o                         
   3  11  10        966.61       1004.22        23.17 o                         
   4  11  10         75.82         90.82         9.80 o                         
   5  11  10        105.74         91.34         8.65 o                         
   6  11  10        127.21        127.86        28.46 o                         
   7  11  10         93.83         79.24        14.16 o                         
   8  11  10        148.81        163.03        17.05 o                         
   9  11  10         23.14         24.81        15.63 o                         
  10  11  10        126.69        159.96        24.68 o                         
  -9  12  10         26.02         30.42        20.69 o                         
  -8  12  10        247.05        332.10        23.07 o                         
  -7  12  10        106.67        105.36        14.31 o                         
  -6  12  10        759.49        705.68        24.02 o                         
  -5  12  10        846.12        848.62        20.72 o                         
  -4  12  10        395.06        407.15        15.31 o                         
  -3  12  10        248.93        251.39        10.35 o                         
  -2  12  10        973.50        945.17        18.22 o                         
  -1  12  10        166.87        142.93        10.29 o                         
   0  12  10         53.66         64.49         8.63 o                         
   1  12  10        166.52        145.11         8.26 o                         
   2  12  10        973.12        966.30        24.38 o                         
   3  12  10        248.61        235.09        12.92 o                         
   4  12  10        395.18        389.53        16.64 o                         
   5  12  10        845.61        862.65        24.70 o                         
   6  12  10        758.80        686.59        28.44 o                         
   7  12  10        106.82         74.45        22.48 o                         
   8  12  10        247.10        256.97        20.82 o                         
   9  12  10         25.97         14.35        17.47 o                         
  -9  13  10         39.97         17.63        22.99 o                         
  -8  13  10         50.83         97.13        17.07 o                         
  -7  13  10        135.21        123.38        15.87 o                         
  -6  13  10        276.21        271.48        17.39 o                         
  -5  13  10        460.95        442.91        18.63 o                         
  -4  13  10         94.75        125.51         8.85 o                         
  -3  13  10        281.90        304.38        13.70 o                         
  -2  13  10        511.97        483.84        17.13 o                         
  -1  13  10        564.01        544.50        20.27 o                         
   0  13  10        574.24        548.39        15.52 o                         
   1  13  10        562.90        574.93        18.78 o                         
   2  13  10        511.99        510.92        18.00 o                         
   3  13  10        283.34        307.20        15.53 o                         
   4  13  10         94.90        123.28        13.76 o                         
   5  13  10        462.24        407.51        19.00 o                         
   6  13  10        275.70        262.81        21.89 o                         
   7  13  10        135.30        126.80        28.12 o                         
   8  13  10         50.76         52.60        16.76 o                         
   9  13  10         40.27         17.87        21.53 o                         
  -8  14  10        475.02        599.85        33.23 o                         
  -7  14  10        224.06        243.27        19.79 o                         
  -6  14  10         22.89         66.49        14.10 o                         
  -5  14  10         36.28         61.53        12.85 o                         
  -4  14  10        123.67         98.10         9.95 o                         
  -3  14  10        354.50        301.30        13.05 o                         
  -2  14  10          1.46          0.03         6.46 o                         
  -1  14  10        518.34        498.42        16.54 o                         
   0  14  10        703.12        735.67        30.84 o                         
   1  14  10        518.34        490.59        15.89 o                         
   2  14  10          1.46          2.44        10.87 o                         
   3  14  10        354.27        339.98        24.26 o                         
   4  14  10        123.68         97.14        13.91 o                         
   5  14  10         36.45         44.74        10.90 o                         
   6  14  10         22.83         17.93        24.98 o                         
   7  14  10        223.68        250.78        44.11 o                         
   8  14  10        475.69        490.81        45.62 o                         
  -7  15  10          0.57         16.30        17.24 o                         
  -6  15  10        153.27        184.24        18.23 o                         
  -5  15  10         70.15         75.25        23.92 o                         
  -4  15  10         47.07         49.94        16.31 o                         
  -3  15  10         31.63         53.13        11.62 o                         
  -2  15  10         68.64         56.48         9.80 o                         
  -1  15  10        104.54        106.01        12.92 o                         
   0  15  10        866.99        885.65        35.27 o                         
   1  15  10        104.31        106.85        11.04 o                         
   2  15  10         68.58         65.89        10.31 o                         
   3  15  10         31.81         34.78        20.43 o                         
   4  15  10         47.12         59.05        23.81 o                         
   5  15  10         70.03         59.54        12.24 o                         
   6  15  10        153.21        193.92        72.83 o                         
   7  15  10          0.56         19.85        24.21 o                         
  -6  16  10         61.12         67.50        16.99 o                         
  -5  16  10          9.50         25.31        20.06 o                         
  -4  16  10         51.46         57.17        17.76 o                         
  -3  16  10          9.87         32.13        12.36 o                         
  -2  16  10         54.90         53.07        15.22 o                         
  -1  16  10        410.50        286.76        26.33 o                         
   0  16  10         23.82         23.60        11.92 o                         
   1  16  10        411.05        353.43        64.74 o                         
   2  16  10         55.16         60.91        18.24 o                         
   3  16  10          9.82         -0.30        17.49 o                         
   4  16  10         51.56         79.48        18.16 o                         
   5  16  10          9.33         29.70        22.79 o                         
   6  16  10         60.98         37.32        25.31 o                         
  -5  17  10         42.72         52.26        19.68 o                         
  -4  17  10        182.00        155.61        21.27 o                         
  -3  17  10        166.65        222.33        17.29 o                         
  -2  17  10         28.76         27.00        14.98 o                         
  -1  17  10         24.38         -2.19        17.65 o                         
   0  17  10        192.33        206.88        22.75 o                         
   1  17  10         24.34         39.28        18.75 o                         
   2  17  10         29.09         39.86        19.39 o                         
   3  17  10        166.83        210.60        23.50 o                         
   4  17  10        181.80        160.85        22.26 o                         
   5  17  10         42.61         53.63        21.47 o                         
  -4  18  10         57.55         86.41        22.89 o                         
  -3  18  10         34.06         67.89        27.84 o                         
  -2  18  10         28.99         26.49        25.98 o                         
  -1  18  10        117.87         85.59        21.52 o                         
   0  18  10         39.96         65.02        21.24 o                         
   1  18  10        118.06        106.60        22.08 o                         
   2  18  10         29.06         22.59        20.56 o                         
   3  18  10         34.13         36.43        21.18 o                         
   4  18  10         57.73         51.70        28.52 o                         
  -2  19  10         54.11         45.91        23.95 o                         
  -1  19  10         97.65         69.37        23.10 o                         
   0  19  10         36.02         23.69        22.20 o                         
   1  19  10         97.54        124.07        29.64 o                         
   2  19  10         53.90         32.79        23.71 o                         
   1   0  11       7443.79       7787.76       106.22 o                         
   2   0  11       2328.05       2176.77        39.13 o                         
   3   0  11      10850.73      10877.86       147.75 o                         
   4   0  11        191.41        219.99         7.44 o                         
   5   0  11        499.80        788.99        20.65 o                         
   6   0  11        587.43        564.25        16.91 o                         
   7   0  11       1956.12       1828.42        33.51 o                         
   8   0  11        139.98        131.86         9.64 o                         
   9   0  11         74.10         59.60        11.36 o                         
  10   0  11         34.69         38.73        14.65 o                         
  11   0  11         22.55         55.15        16.52 o                         
  12   0  11         14.16         33.33        20.08 o                         
 -12   1  11         25.42         58.78        56.93 o                         
 -11   1  11         32.85         34.31        16.26 o                         
 -10   1  11         31.52         62.40        14.89 o                         
  -9   1  11        103.85        124.44        12.39 o                         
  -8   1  11        774.06        870.57        25.85 o                         
  -7   1  11        492.69        409.08        15.39 o                         
  -6   1  11        333.83        309.41        10.09 o                         
  -5   1  11        798.75        789.64        15.35 o                         
  -4   1  11        200.42        220.34         7.27 o                         
  -3   1  11       7523.36       8369.21       171.07 o                         
  -2   1  11       4496.97       4712.22       115.29 o                         
  -1   1  11      11645.77      12179.52       164.78 o                         
   0   1  11        698.61        662.02        11.76 o                         
   1   1  11      11646.97      12149.13       200.81 o                         
   2   1  11       4496.67       4750.86       208.47 o                         
   3   1  11       7516.78       8009.56       123.02 o                         
   4   1  11        200.34        248.60         9.04 o                         
   5   1  11        798.17        820.11        16.01 o                         
   6   1  11        333.68        296.53         9.90 o                         
   7   1  11        492.30        442.51        15.22 o                         
   8   1  11        772.88        910.40        22.52 o                         
   9   1  11        103.56        154.93        12.67 o                         
  10   1  11         31.46         74.59        18.17 o                         
  11   1  11         32.90         17.55        13.22 o                         
  12   1  11         25.41         40.65        24.95 o                         
 -12   2  11          4.66         24.52        22.78 o                         
 -11   2  11        124.69        108.75        25.27 o                         
 -10   2  11         96.14        116.54        27.21 o                         
  -9   2  11        105.57         97.49        12.67 o                         
  -8   2  11        501.54        517.13        21.01 o                         
  -7   2  11        884.35        770.22        21.84 o                         
  -6   2  11       1486.26       1447.17        27.68 o                         
  -5   2  11        776.30        785.30        15.62 o                         
  -4   2  11        224.71        285.47         7.76 o                         
  -3   2  11        667.16        694.03        20.48 o                         
  -2   2  11        902.37       1017.82        14.54 o                         
  -1   2  11        195.53        238.43         7.74 o                         
   0   2  11       5226.19       5134.76        77.76 o                         
   1   2  11        195.54        221.01         5.95 o                         
   2   2  11        902.13       1028.87        21.33 o                         
   3   2  11        666.45        662.60        30.81 o                         
   4   2  11        224.81        284.49        12.71 o                         
   5   2  11        776.81        798.56        14.81 o                         
   6   2  11       1487.65       1458.67        23.49 o                         
   7   2  11        885.20        785.65        20.02 o                         
   8   2  11        501.81        513.25        18.06 o                         
   9   2  11        105.65        113.12        12.49 o                         
  10   2  11         96.03         85.69        14.27 o                         
  11   2  11        124.86        170.31        18.84 o                         
  12   2  11          4.56        -12.18        17.16 o                         
 -12   3  11        161.63        159.57        26.30 o                         
 -11   3  11        169.01        194.05        23.84 o                         
 -10   3  11        209.51        187.48        21.29 o                         
  -9   3  11         50.05         27.23        11.60 o                         
  -8   3  11         35.64         40.89        11.26 o                         
  -7   3  11        243.51        248.01        13.62 o                         
  -6   3  11        726.13        735.90        18.16 o                         
  -5   3  11       2085.34       2082.60        36.06 o                         
  -4   3  11       1681.83       1771.82        23.45 o                         
  -3   3  11        296.80        218.20         6.81 o                         
  -2   3  11       2870.08       2727.44        36.50 o                         
  -1   3  11        845.87        889.12        14.54 o                         
   0   3  11       1502.61       1455.46        22.16 o                         
   1   3  11        846.44        860.29        13.66 o                         
   2   3  11       2871.28       2744.12        40.28 o                         
   3   3  11        296.25        209.72        10.76 o                         
   4   3  11       1680.04       1762.77        26.03 o                         
   5   3  11       2083.01       2081.71        30.64 o                         
   6   3  11        725.63        729.52        15.34 o                         
   7   3  11        244.48        240.38        12.89 o                         
   8   3  11         35.89         37.82         8.95 o                         
   9   3  11         50.33         33.88        12.29 o                         
  10   3  11        209.75        212.37        14.93 o                         
  11   3  11        168.99        191.50        27.08 o                         
  12   3  11        161.67        189.79        21.40 o                         
 -11   4  11        306.29        259.55        26.30 o                         
 -10   4  11        262.61        276.09        24.25 o                         
  -9   4  11        187.47        202.09        18.37 o                         
  -8   4  11       1153.55       1082.42        34.27 o                         
  -7   4  11        254.10        255.19        18.37 o                         
  -6   4  11          9.04         17.33         6.25 o                         
  -5   4  11       1103.95       1051.92        30.19 o                         
  -4   4  11        147.32        141.16         7.12 o                         
  -3   4  11        460.58        392.41         8.28 o                         
  -2   4  11        583.16        537.08         9.87 o                         
  -1   4  11       2845.80       2814.69        40.89 o                         
   0   4  11        223.16        298.65         9.37 o                         
   1   4  11       2843.77       2785.85        41.06 o                         
   2   4  11        583.42        543.20        11.78 o                         
   3   4  11        460.41        396.47        10.58 o                         
   4   4  11        148.20        130.59         6.56 o                         
   5   4  11       1103.03       1039.40        18.22 o                         
   6   4  11          9.02         14.48         5.78 o                         
   7   4  11        253.77        245.21        13.98 o                         
   8   4  11       1151.76       1092.52        28.55 o                         
   9   4  11        187.20        220.63        18.37 o                         
  10   4  11        262.76        287.06        16.99 o                         
  11   4  11        305.74        280.79        24.55 o                         
 -11   5  11         27.90         19.25        26.79 o                         
 -10   5  11        312.85        317.35        27.65 o                         
  -9   5  11         91.22        104.67        16.19 o                         
  -8   5  11        589.81        560.03        26.84 o                         
  -7   5  11        917.33        838.35        25.01 o                         
  -6   5  11        208.39        170.97        10.42 o                         
  -5   5  11        336.20        289.22        11.93 o                         
  -4   5  11        592.58        647.26        12.55 o                         
  -3   5  11       2845.97       2835.99        36.23 o                         
  -2   5  11       1948.20       2166.69        27.80 o                         
  -1   5  11       7934.34       8085.59       111.44 o                         
   0   5  11         46.66         56.72         5.28 o                         
   1   5  11       7926.84       8068.40       111.66 o                         
   2   5  11       1947.64       2129.93        33.33 o                         
   3   5  11       2846.99       2873.45        39.31 o                         
   4   5  11        592.95        663.78        13.55 o                         
   5   5  11        336.26        299.24         9.85 o                         
   6   5  11        208.16        183.25        11.09 o                         
   7   5  11        917.20        840.93        23.58 o                         
   8   5  11        588.81        577.21        21.05 o                         
   9   5  11         91.83        107.06        12.18 o                         
  10   5  11        313.76        335.82        22.39 o                         
  11   5  11         27.83         34.71        19.44 o                         
 -11   6  11        142.67        118.87        30.97 o                         
 -10   6  11        370.84        327.06        54.41 o                         
  -9   6  11          8.96         26.46        18.82 o                         
  -8   6  11        275.61        276.60        26.13 o                         
  -7   6  11        530.89        459.83        22.58 o                         
  -6   6  11        445.27        472.61        16.16 o                         
  -5   6  11        148.87        162.98         9.15 o                         
  -4   6  11        191.86        164.15         8.10 o                         
  -3   6  11        806.42        772.38        14.12 o                         
  -2   6  11       4004.02       4074.45        58.78 o                         
  -1   6  11        169.60        150.10         6.44 o                         
   0   6  11       2476.02       2536.43        42.86 o                         
   1   6  11        169.27        157.07         8.26 o                         
   2   6  11       4003.02       4067.35        59.10 o                         
   3   6  11        806.00        779.60        17.27 o                         
   4   6  11        193.11        170.22        10.72 o                         
   5   6  11        149.01        141.44         7.35 o                         
   6   6  11        444.38        479.03        17.40 o                         
   7   6  11        530.84        468.66        18.81 o                         
   8   6  11        275.32        254.65        15.71 o                         
   9   6  11          9.11         30.14        10.73 o                         
  10   6  11        370.46        412.20        30.55 o                         
  11   6  11        142.66        191.64        21.04 o                         
 -11   7  11        207.30        143.99        36.00 o                         
 -10   7  11        143.48        115.12        20.92 o                         
  -9   7  11         93.84         77.80        33.49 o                         
  -8   7  11         41.63         19.67        16.57 o                         
  -7   7  11        693.77        639.17        41.81 o                         
  -6   7  11        104.76         96.21         9.13 o                         
  -5   7  11       1630.84       1665.36        27.99 o                         
  -4   7  11         24.39         32.12         5.19 o                         
  -3   7  11         15.97         11.53         3.46 o                         
  -2   7  11       2789.32       2911.65        37.93 o                         
  -1   7  11        533.31        481.81         9.51 o                         
   0   7  11         15.32         16.99         4.62 o                         
   1   7  11        533.94        508.36        12.95 o                         
   2   7  11       2787.48       2931.28        49.56 o                         
   3   7  11         15.99         10.05         3.58 o                         
   4   7  11         24.26         26.47         5.83 o                         
   5   7  11       1632.69       1668.97        31.18 o                         
   6   7  11        104.72        110.25        11.12 o                         
   7   7  11        694.30        668.61        21.99 o                         
   8   7  11         41.27         40.32        10.25 o                         
   9   7  11         93.72        122.68        16.07 o                         
  10   7  11        143.58        126.74        17.19 o                         
  11   7  11        206.68        229.84        19.11 o                         
 -11   8  11        145.74        182.50        35.16 o                         
 -10   8  11        101.46        118.00        23.11 o                         
  -9   8  11        132.71         90.23        19.29 o                         
  -8   8  11        321.58        322.67        26.56 o                         
  -7   8  11        839.34        815.37        29.00 o                         
  -6   8  11       1005.24       1049.87        26.58 o                         
  -5   8  11       1439.83       1398.50        26.17 o                         
  -4   8  11         30.67         27.34         6.13 o                         
  -3   8  11         95.55         94.60         6.41 o                         
  -2   8  11        212.83        206.26         9.14 o                         
  -1   8  11       1727.07       1829.45        25.58 o                         
   0   8  11        769.14        799.68        17.42 o                         
   1   8  11       1730.47       1855.92        31.15 o                         
   2   8  11        212.62        215.37         9.68 o                         
   3   8  11         95.18         96.47        11.89 o                         
   4   8  11         30.54         20.99         5.18 o                         
   5   8  11       1439.32       1428.09        28.23 o                         
   6   8  11       1004.38       1059.09        26.80 o                         
   7   8  11        838.71        841.73        24.77 o                         
   8   8  11        321.50        343.83        30.21 o                         
   9   8  11        132.53        133.69        14.03 o                         
  10   8  11        101.42        120.02        17.83 o                         
  11   8  11        145.42        164.05        20.53 o                         
 -10   9  11         91.33         70.12        20.10 o                         
  -9   9  11        681.49        625.36        39.40 o                         
  -8   9  11        289.86        284.88        25.37 o                         
  -7   9  11        410.82        329.75        20.43 o                         
  -6   9  11        481.20        465.70        17.28 o                         
  -5   9  11         96.59         98.66         7.32 o                         
  -4   9  11        278.62        239.38        10.60 o                         
  -3   9  11        563.76        523.28        10.75 o                         
  -2   9  11       1130.78       1003.92        17.24 o                         
  -1   9  11       1536.43       1515.69        22.48 o                         
   0   9  11        283.97        248.57        10.95 o                         
   1   9  11       1539.61       1553.70        27.84 o                         
   2   9  11       1129.84       1031.09        21.26 o                         
   3   9  11        562.51        543.69        24.73 o                         
   4   9  11        277.78        239.54        12.57 o                         
   5   9  11         96.65         90.08        10.58 o                         
   6   9  11        480.73        463.38        17.06 o                         
   7   9  11        411.01        342.41        18.85 o                         
   8   9  11        289.85        276.94        17.52 o                         
   9   9  11        680.78        656.40        31.00 o                         
  10   9  11         91.35         92.76        18.01 o                         
 -10  10  11         74.08         59.95        21.29 o                         
  -9  10  11         50.21         46.07        16.42 o                         
  -8  10  11         72.90         88.12        15.17 o                         
  -7  10  11        349.32        336.39        18.91 o                         
  -6  10  11       1334.78       1434.74        30.37 o                         
  -5  10  11        359.29        359.20        13.08 o                         
  -4  10  11        324.86        337.31        13.10 o                         
  -3  10  11         46.39         53.53         5.17 o                         
  -2  10  11        231.03        235.97        10.23 o                         
  -1  10  11        555.67        514.10        12.40 o                         
   0  10  11       1485.01       1508.56        28.50 o                         
   1  10  11        555.22        523.09        15.84 o                         
   2  10  11        230.90        248.67        14.90 o                         
   3  10  11         46.41         53.81        10.61 o                         
   4  10  11        324.93        294.65        14.14 o                         
   5  10  11        359.41        343.20        18.25 o                         
   6  10  11       1332.56       1363.52        38.77 o                         
   7  10  11        348.07        302.45        31.43 o                         
   8  10  11         72.89         78.73        14.45 o                         
   9  10  11         49.94         73.26        16.19 o                         
  10  10  11         74.25         92.30        18.88 o                         
  -9  11  11         73.03         15.16        17.28 o                         
  -8  11  11        184.25        188.83        30.97 o                         
  -7  11  11         98.85         97.98        14.65 o                         
  -6  11  11        692.30        676.65        21.33 o                         
  -5  11  11        630.63        653.11        16.77 o                         
  -4  11  11         74.65        102.54         8.58 o                         
  -3  11  11        482.54        442.31        12.03 o                         
  -2  11  11        509.35        473.21        16.38 o                         
  -1  11  11        942.02        923.82        18.89 o                         
   0  11  11         38.14         39.88        11.72 o                         
   1  11  11        941.17        925.74        30.45 o                         
   2  11  11        508.81        454.31        46.49 o                         
   3  11  11        482.12        435.70        15.46 o                         
   4  11  11         74.01         89.18         9.07 o                         
   5  11  11        631.40        668.70        27.41 o                         
   6  11  11        693.58        647.49        26.77 o                         
   7  11  11         98.55        102.96        16.08 o                         
   8  11  11        183.93        186.22        17.90 o                         
   9  11  11         72.83         45.95        17.23 o                         
  -9  12  11        149.25        172.63        22.14 o                         
  -8  12  11        148.89        168.30        19.34 o                         
  -7  12  11        445.31        478.44        34.06 o                         
  -6  12  11        262.37        250.22        14.53 o                         
  -5  12  11        203.80        210.00        11.26 o                         
  -4  12  11        283.98        259.88        11.44 o                         
  -3  12  11        279.16        262.52        12.06 o                         
  -2  12  11         27.89         17.83         6.43 o                         
  -1  12  11        345.91        364.72        13.14 o                         
   0  12  11        101.04        118.77         7.61 o                         
   1  12  11        345.88        404.91        22.96 o                         
   2  12  11         28.10         30.26        13.45 o                         
   3  12  11        279.77        272.35        13.25 o                         
   4  12  11        283.56        273.04        20.87 o                         
   5  12  11        204.24        224.48        17.35 o                         
   6  12  11        262.33        242.95        18.49 o                         
   7  12  11        445.82        409.76        24.47 o                         
   8  12  11        149.32        135.23        26.74 o                         
   9  12  11        149.46        142.29        33.74 o                         
  -8  13  11         68.07         78.78        18.85 o                         
  -7  13  11         77.84         71.61        15.24 o                         
  -6  13  11        102.50         90.78        13.78 o                         
  -5  13  11        241.97        221.58        13.71 o                         
  -4  13  11        628.86        715.85        18.00 o                         
  -3  13  11        306.44        342.96        14.36 o                         
  -2  13  11        144.20        143.92         9.43 o                         
  -1  13  11         16.60         32.91         8.27 o                         
   0  13  11        243.77        188.51        11.66 o                         
   1  13  11         16.67          0.82        14.41 o                         
   2  13  11        144.02        138.79        18.90 o                         
   3  13  11        305.70        345.89        15.55 o                         
   4  13  11        629.21        665.85        31.56 o                         
   5  13  11        241.73        210.01        14.65 o                         
   6  13  11        102.30        109.24        14.30 o                         
   7  13  11         77.72         72.88        32.96 o                         
   8  13  11         67.82         69.29        17.03 o                         
  -8  14  11          8.71         51.08        18.13 o                         
  -7  14  11         79.30         73.33        17.52 o                         
  -6  14  11         55.34         57.08        14.33 o                         
  -5  14  11        424.91        402.77        37.80 o                         
  -4  14  11         65.57         47.07        11.83 o                         
  -3  14  11         87.03         99.02         8.67 o                         
  -2  14  11         33.07         20.92         7.81 o                         
  -1  14  11        283.27        233.31        15.25 o                         
   0  14  11          6.67         -2.54         6.41 o                         
   1  14  11        284.00        294.58        34.55 o                         
   2  14  11         33.28          9.16        21.72 o                         
   3  14  11         86.88        102.08        10.03 o                         
   4  14  11         65.56         24.03        27.68 o                         
   5  14  11        425.17        365.34        18.35 o                         
   6  14  11         55.53         40.71        13.51 o                         
   7  14  11         79.21         84.69        60.69 o                         
   8  14  11          8.78         52.47        26.06 o                         
  -7  15  11        110.67         98.51        28.87 o                         
  -6  15  11         10.46         38.55        16.84 o                         
  -5  15  11         26.21         33.87        14.42 o                         
  -4  15  11         96.43        103.07        14.58 o                         
  -3  15  11        106.79         81.51        13.61 o                         
  -2  15  11        124.49        114.01        12.39 o                         
  -1  15  11          2.03         -7.27         8.24 o                         
   0  15  11         15.19         39.83         8.26 o                         
   1  15  11          2.01          4.05        15.10 o                         
   2  15  11        124.97        102.66        19.24 o                         
   3  15  11        106.61        107.91        16.87 o                         
   4  15  11         96.43        121.64        18.20 o                         
   5  15  11         25.97         30.77        18.30 o                         
   6  15  11         10.45         24.28        55.25 o                         
   7  15  11        110.66        137.56        56.93 o                         
  -6  16  11        201.51        279.16        21.12 o                         
  -5  16  11        141.55        138.78        17.09 o                         
  -4  16  11         36.95         45.40        20.90 o                         
  -3  16  11         58.63        101.56        18.25 o                         
  -2  16  11        122.35        147.34        13.95 o                         
  -1  16  11        297.45        286.56        18.68 o                         
   0  16  11         39.28         63.01        17.88 o                         
   1  16  11        297.54        289.04        24.17 o                         
   2  16  11        122.63        152.46        26.02 o                         
   3  16  11         59.02        103.06        18.83 o                         
   4  16  11         36.81         49.37        18.02 o                         
   5  16  11        142.09        142.75        25.55 o                         
   6  16  11        202.28        223.57        32.81 o                         
  -5  17  11         19.32         62.66        21.87 o                         
  -4  17  11        238.00        270.57        30.54 o                         
  -3  17  11         45.10         55.06        21.46 o                         
  -2  17  11        271.51        346.92        28.59 o                         
  -1  17  11        122.61        105.68        20.21 o                         
   0  17  11        476.52        425.64        30.51 o                         
   1  17  11        122.72        118.35        20.55 o                         
   2  17  11        271.45        354.92        29.04 o                         
   3  17  11         44.92         66.13        23.68 o                         
   4  17  11        237.21        277.54        25.80 o                         
   5  17  11         19.27          1.77        22.90 o                         
  -4  18  11         11.35        -21.13        21.13 o                         
  -3  18  11          8.17         68.80        22.41 o                         
  -2  18  11         48.90         31.93        28.25 o                         
  -1  18  11        317.87        311.25        44.16 o                         
   0  18  11         83.37         71.70        33.02 o                         
   1  18  11        318.05        305.95        41.14 o                         
   2  18  11         49.06         24.82        20.57 o                         
   3  18  11          8.10         11.89        21.20 o                         
   4  18  11         11.27         46.58        27.76 o                         
  -1  19  11         99.77        130.79        24.23 o                         
   0  19  11          0.66         -1.54        32.13 o                         
   1  19  11         99.76         96.58        40.77 o                         
   0   0  12         71.93         57.01         4.71 o                         
   1   0  12       6148.12       6521.00       171.23 o                         
   2   0  12        160.15        111.06         7.83 o                         
   3   0  12       1600.66       1304.48        20.79 o                         
   4   0  12          6.00         10.05         5.92 o                         
   5   0  12       1107.39       1291.62        22.33 o                         
   6   0  12        183.67        178.46         8.15 o                         
   7   0  12        142.06        127.10        10.37 o                         
   8   0  12          1.49         15.72        14.74 o                         
   9   0  12        551.51        523.94        29.01 o                         
  10   0  12        424.66        378.22        28.75 o                         
  11   0  12         90.91        110.41        17.98 o                         
  12   0  12        153.62        154.85        26.63 o                         
 -12   1  12        257.16        340.57        29.89 o                         
 -11   1  12        150.64        162.92        18.98 o                         
 -10   1  12        448.42        411.93        25.94 o                         
  -9   1  12         58.34         69.59        11.12 o                         
  -8   1  12       1358.91       1299.10        29.32 o                         
  -7   1  12       1346.07       1247.53        23.70 o                         
  -6   1  12        225.09        240.78        11.65 o                         
  -5   1  12       2894.21       2934.18        40.15 o                         
  -4   1  12       2288.50       2569.52        35.37 o                         
  -3   1  12       2592.97       2753.31        34.57 o                         
  -2   1  12      10442.94      10970.41       140.39 o                         
  -1   1  12       2060.13       2132.43        31.85 o                         
   0   1  12          9.66          9.56         2.22 o                         
   1   1  12       2058.09       2218.12        69.83 o                         
   2   1  12      10443.85      11707.61       574.67 o                         
   3   1  12       2595.08       2660.54        48.34 o                         
   4   1  12       2287.80       2563.96        46.77 o                         
   5   1  12       2891.82       2899.76        48.11 o                         
   6   1  12        224.02        276.30        16.41 o                         
   7   1  12       1344.29       1204.12        34.75 o                         
   8   1  12       1360.48       1247.75        35.09 o                         
   9   1  12         58.16         62.38        10.32 o                         
  10   1  12        448.18        458.85        32.26 o                         
  11   1  12        150.33        156.01        18.60 o                         
  12   1  12        257.63        298.41        24.80 o                         
 -12   2  12         70.10        107.99        34.32 o                         
 -11   2  12        121.36        134.15        20.27 o                         
 -10   2  12          1.99         16.23        13.53 o                         
  -9   2  12        246.35        255.65        14.65 o                         
  -8   2  12        975.38        913.51        23.73 o                         
  -7   2  12        100.48        119.90         9.01 o                         
  -6   2  12       1189.64       1114.04        20.98 o                         
  -5   2  12        936.66        813.11        17.31 o                         
  -4   2  12       2613.90       2933.62        44.08 o                         
  -3   2  12         11.05         22.05         3.49 o                         
  -2   2  12        843.80        919.76        14.45 o                         
  -1   2  12       8324.22       8155.31       110.60 o                         
   0   2  12       2616.16       2607.90        37.54 o                         
   1   2  12       8327.69       8022.35       110.48 o                         
   2   2  12        841.82        914.26        19.14 o                         
   3   2  12         11.03         22.21         5.60 o                         
   4   2  12       2619.33       2896.13        43.38 o                         
   5   2  12        936.63        826.22        25.71 o                         
   6   2  12       1189.48       1128.50        19.81 o                         
   7   2  12        100.67        112.20         9.37 o                         
   8   2  12        976.25        936.32        25.30 o                         
   9   2  12        247.21        283.85        18.68 o                         
  10   2  12          2.06         11.26        13.29 o                         
  11   2  12        121.29        159.60        22.43 o                         
  12   2  12         70.16         70.32        34.32 o                         
 -11   3  12        203.41        214.33        20.39 o                         
 -10   3  12         11.30          8.34        12.86 o                         
  -9   3  12        969.95        849.85        28.62 o                         
  -8   3  12       2137.33       2043.27        50.42 o                         
  -7   3  12        626.37        638.09        20.98 o                         
  -6   3  12       2710.45       2511.70        39.22 o                         
  -5   3  12        447.66        460.86        12.20 o                         
  -4   3  12       2871.27       2926.53        63.73 o                         
  -3   3  12       7886.25       8241.78        97.10 o                         
  -2   3  12       2759.82       2884.05        38.81 o                         
  -1   3  12       1714.90       1568.64        23.65 o                         
   0   3  12       4738.00       4791.66        66.82 o                         
   1   3  12       1714.92       1512.45        23.50 o                         
   2   3  12       2758.29       2948.15        42.90 o                         
   3   3  12       7879.61       8062.66       123.68 o                         
   4   3  12       2870.53       2904.05        43.60 o                         
   5   3  12        447.85        487.66        15.47 o                         
   6   3  12       2709.23       2500.90        39.67 o                         
   7   3  12        627.27        601.89        18.65 o                         
   8   3  12       2137.28       2045.02        43.11 o                         
   9   3  12        970.21        864.85        27.64 o                         
  10   3  12         11.28         12.85        11.38 o                         
  11   3  12        202.85        223.24        20.43 o                         
 -11   4  12         30.47         14.61        21.31 o                         
 -10   4  12         14.26          9.92        16.68 o                         
  -9   4  12       1059.51        968.42        31.12 o                         
  -8   4  12         60.78         69.62        17.72 o                         
  -7   4  12        459.86        469.77        19.24 o                         
  -6   4  12       2003.77       2025.25        36.93 o                         
  -5   4  12        595.22        622.18        15.86 o                         
  -4   4  12        748.82        736.08        11.65 o                         
  -3   4  12       1143.83       1200.80        17.28 o                         
  -2   4  12       5679.25       6339.68        76.54 o                         
  -1   4  12        415.46        336.51        14.54 o                         
   0   4  12        921.55        674.42        11.23 o                         
   1   4  12        414.05        319.27         8.92 o                         
   2   4  12       5681.53       6445.62        89.45 o                         
   3   4  12       1141.79       1214.28        21.17 o                         
   4   4  12        749.04        729.12        15.38 o                         
   5   4  12        594.76        620.47        13.39 o                         
   6   4  12       2005.74       2087.70        37.73 o                         
   7   4  12        459.77        465.43        17.92 o                         
   8   4  12         60.97         64.50         9.90 o                         
   9   4  12       1059.28        989.44        29.22 o                         
  10   4  12         14.33         26.59        13.65 o                         
  11   4  12         30.73         48.82        29.27 o                         
 -11   5  12         75.60         84.24        23.67 o                         
 -10   5  12        346.15        378.18        32.37 o                         
  -9   5  12        155.01        145.74        17.67 o                         
  -8   5  12       1154.45       1108.71        35.89 o                         
  -7   5  12          3.06         25.34        11.36 o                         
  -6   5  12        665.77        652.27        17.94 o                         
  -5   5  12        686.26        673.12        16.73 o                         
  -4   5  12        345.83        354.93         8.45 o                         
  -3   5  12        146.09        150.44         6.49 o                         
  -2   5  12       1352.49       1617.89        21.47 o                         
  -1   5  12       1291.15       1467.93        23.80 o                         
   0   5  12       1899.60       2280.68        38.74 o                         
   1   5  12       1292.17       1456.00        23.84 o                         
   2   5  12       1351.95       1596.89        26.32 o                         
   3   5  12        146.78        164.06         7.79 o                         
   4   5  12        346.16        336.66        11.02 o                         
   5   5  12        685.74        650.29        14.10 o                         
   6   5  12        666.59        651.92        19.17 o                         
   7   5  12          3.04         22.66         7.97 o                         
   8   5  12       1154.32       1105.31        35.05 o                         
   9   5  12        154.45        173.86        14.98 o                         
  10   5  12        346.60        398.31        24.70 o                         
  11   5  12         75.62         81.79        17.79 o                         
 -11   6  12          6.00         31.81        26.79 o                         
 -10   6  12        306.38        318.16        27.06 o                         
  -9   6  12        764.74        739.54        66.40 o                         
  -8   6  12        297.00        339.07        30.17 o                         
  -7   6  12        921.23        921.29        27.07 o                         
  -6   6  12        365.47        364.65        15.01 o                         
  -5   6  12        345.85        325.03        12.77 o                         
  -4   6  12        907.95        860.57        17.28 o                         
  -3   6  12       1454.81       1421.15        20.02 o                         
  -2   6  12         86.55         81.91         5.87 o                         
  -1   6  12         92.24         85.46         5.58 o                         
   0   6  12         13.28         -1.58         4.78 o                         
   1   6  12         92.21         87.71         5.08 o                         
   2   6  12         85.86         79.16         8.62 o                         
   3   6  12       1455.83       1405.53        24.68 o                         
   4   6  12        910.41        847.44        16.01 o                         
   5   6  12        345.33        317.07        12.42 o                         
   6   6  12        366.46        343.98        15.19 o                         
   7   6  12        922.59        925.76        25.45 o                         
   8   6  12        296.94        301.17        19.73 o                         
   9   6  12        764.96        723.87        29.97 o                         
  10   6  12        306.61        315.48        23.10 o                         
  11   6  12          5.98          5.58        16.24 o                         
 -11   7  12         32.09         47.72        29.30 o                         
 -10   7  12         25.62         30.96        21.12 o                         
  -9   7  12          2.69         16.51        15.89 o                         
  -8   7  12        320.54        289.54        28.46 o                         
  -7   7  12       1044.46        999.06        50.27 o                         
  -6   7  12        312.53        346.03        15.06 o                         
  -5   7  12       1053.48       1000.77        19.58 o                         
  -4   7  12        195.17        188.98         8.74 o                         
  -3   7  12         57.67         55.05         5.92 o                         
  -2   7  12        412.44        360.15        10.46 o                         
  -1   7  12       1618.17       1478.10        22.44 o                         
   0   7  12        714.81        487.03        14.38 o                         
   1   7  12       1615.85       1516.68        28.76 o                         
   2   7  12        413.37        322.52        10.97 o                         
   3   7  12         57.62         56.16         5.80 o                         
   4   7  12        194.77        183.33         8.08 o                         
   5   7  12       1054.27       1008.51        21.98 o                         
   6   7  12        312.92        343.33        15.78 o                         
   7   7  12       1043.28        971.06        26.66 o                         
   8   7  12        321.00        285.60        17.68 o                         
   9   7  12          2.62         -2.06        13.53 o                         
  10   7  12         25.60         40.93        21.92 o                         
  11   7  12         32.09         49.63        17.56 o                         
 -10   8  12        154.57        133.37        28.88 o                         
  -9   8  12        262.60        262.37        35.58 o                         
  -8   8  12        702.84        669.86        37.67 o                         
  -7   8  12       1015.50        970.73        31.11 o                         
  -6   8  12       1949.91       1896.73        40.12 o                         
  -5   8  12        114.28        110.18         7.61 o                         
  -4   8  12        494.58        488.24        12.63 o                         
  -3   8  12       1253.89       1223.09        17.82 o                         
  -2   8  12        704.84        809.34        14.36 o                         
  -1   8  12         13.03         12.11         3.72 o                         
   0   8  12       1043.85       1122.59        22.02 o                         
   1   8  12         13.15         16.77         6.49 o                         
   2   8  12        705.56        815.13        20.06 o                         
   3   8  12       1255.80       1230.01        22.66 o                         
   4   8  12        493.48        487.44        14.28 o                         
   5   8  12        114.31        108.30         8.15 o                         
   6   8  12       1948.04       1946.68        40.68 o                         
   7   8  12       1016.56        975.45        27.26 o                         
   8   8  12        703.24        658.87        24.21 o                         
   9   8  12        262.66        291.94        18.29 o                         
  10   8  12        154.42        191.36        20.51 o                         
 -10   9  12         44.37         15.91        26.79 o                         
  -9   9  12         49.04         45.34        19.04 o                         
  -8   9  12        272.78        294.64        28.11 o                         
  -7   9  12         10.67         -4.14        15.09 o                         
  -6   9  12         79.78         93.91        10.51 o                         
  -5   9  12        273.94        248.12        12.73 o                         
  -4   9  12        446.11        416.39        12.41 o                         
  -3   9  12        391.93        410.18        14.54 o                         
  -2   9  12        799.56        761.90        14.25 o                         
  -1   9  12        201.54        190.17         6.47 o                         
   0   9  12        943.45        913.40        19.85 o                         
   1   9  12        201.79        195.72        14.79 o                         
   2   9  12        798.74        770.03        18.21 o                         
   3   9  12        392.23        415.25        17.40 o                         
   4   9  12        444.81        401.30        15.64 o                         
   5   9  12        273.52        251.29        12.11 o                         
   6   9  12         79.21         89.12         9.32 o                         
   7   9  12         10.62          5.55         9.70 o                         
   8   9  12        271.93        277.09        24.05 o                         
   9   9  12         49.28         41.12        22.96 o                         
  10   9  12         44.19         44.31        17.54 o                         
 -10  10  12         91.15         79.60        22.74 o                         
  -9  10  12         69.16         68.88        17.34 o                         
  -8  10  12        289.27        334.06        26.23 o                         
  -7  10  12        162.45        142.33        12.92 o                         
  -6  10  12       1037.77        998.36        26.77 o                         
  -5  10  12         87.15         99.59         7.49 o                         
  -4  10  12        771.64        702.94        15.70 o                         
  -3  10  12        223.35        234.64        12.70 o                         
  -2  10  12        683.00        610.06        17.16 o                         
  -1  10  12        140.92        147.41         8.94 o                         
   0  10  12         19.03         20.28         6.92 o                         
   1  10  12        141.68        143.20        10.79 o                         
   2  10  12        682.91        626.17        21.69 o                         
   3  10  12        223.07        253.96        15.13 o                         
   4  10  12        772.80        708.88        21.35 o                         
   5  10  12         86.85         86.17        11.43 o                         
   6  10  12       1038.43        948.34        31.54 o                         
   7  10  12        161.84        138.43        14.53 o                         
   8  10  12        289.52        255.84        17.02 o                         
   9  10  12         68.70         47.22        15.71 o                         
  10  10  12         91.21        119.03        27.25 o                         
  -9  11  12          0.89        -17.57        17.57 o                         
  -8  11  12         51.73        100.74        20.88 o                         
  -7  11  12         37.13         22.92        14.13 o                         
  -6  11  12        147.42        144.12        17.52 o                         
  -5  11  12        987.06        965.50        20.16 o                         
  -4  11  12       1183.75       1164.61        21.39 o                         
  -3  11  12        258.26        213.68        10.83 o                         
  -2  11  12       1829.89       1775.90        39.04 o                         
  -1  11  12        424.70        417.31        11.85 o                         
   0  11  12         69.95         86.88        11.06 o                         
   1  11  12        424.93        442.97        22.47 o                         
   2  11  12       1831.69       1860.48        46.76 o                         
   3  11  12        258.68        246.01        20.35 o                         
   4  11  12       1183.85       1168.43        32.02 o                         
   5  11  12        987.57        953.10        29.67 o                         
   6  11  12        147.34        141.59        13.56 o                         
   7  11  12         37.05         25.05        12.23 o                         
   8  11  12         51.61         36.56        15.30 o                         
   9  11  12          0.86          3.57        16.72 o                         
  -9  12  12         99.08        108.77        22.09 o                         
  -8  12  12         33.22         68.86        30.83 o                         
  -7  12  12        297.03        289.25        39.76 o                         
  -6  12  12        161.72        178.90        21.39 o                         
  -5  12  12        173.27        177.27        11.29 o                         
  -4  12  12        120.75        118.64         8.02 o                         
  -3  12  12        726.82        681.85        18.04 o                         
  -2  12  12        369.99        367.20        15.47 o                         
  -1  12  12       2368.99       2325.20        45.96 o                         
   0  12  12        215.72        188.84        16.10 o                         
   1  12  12       2370.02       2466.64        58.93 o                         
   2  12  12        369.71        366.32        22.52 o                         
   3  12  12        727.41        678.07        37.08 o                         
   4  12  12        120.79        104.74         9.56 o                         
   5  12  12        173.82        172.23        16.82 o                         
   6  12  12        162.09        174.12        14.98 o                         
   7  12  12        296.66        267.51        24.18 o                         
   8  12  12         32.92         33.87        21.22 o                         
   9  12  12         99.15         86.10        19.40 o                         
  -8  13  12        251.20        303.48        23.98 o                         
  -7  13  12          4.24         37.73        14.95 o                         
  -6  13  12         23.84         23.68        15.83 o                         
  -5  13  12        119.61        131.45        11.65 o                         
  -4  13  12        272.23        275.38        16.01 o                         
  -3  13  12         16.57         19.22         7.62 o                         
  -2  13  12         31.64         28.55         8.78 o                         
  -1  13  12        100.20        113.81         8.30 o                         
   0  13  12          1.62         10.01        11.95 o                         
   1  13  12        100.51         94.48        14.35 o                         
   2  13  12         31.29         35.37        12.61 o                         
   3  13  12         16.72         15.89        14.80 o                         
   4  13  12        271.72        254.36        16.31 o                         
   5  13  12        119.77        107.91        17.74 o                         
   6  13  12         23.84         38.95        18.64 o                         
   7  13  12          4.22        -14.38        14.38 o                         
   8  13  12        251.17        252.88        29.40 o                         
  -8  14  12         43.65         45.39        20.30 o                         
  -7  14  12         74.69         63.44        18.00 o                         
  -6  14  12         70.65         60.26        22.71 o                         
  -5  14  12         37.03         51.78        14.86 o                         
  -4  14  12        411.40        435.08        19.08 o                         
  -3  14  12        187.78        207.00        12.62 o                         
  -2  14  12         46.22         41.49         8.32 o                         
  -1  14  12        368.54        361.30        16.54 o                         
   0  14  12        426.34        439.35        40.61 o                         
   1  14  12        368.51        393.24        27.22 o                         
   2  14  12         46.36         26.98        13.96 o                         
   3  14  12        187.02        202.54        20.21 o                         
   4  14  12        411.80        394.56        18.57 o                         
   5  14  12         36.89         46.40        15.90 o                         
   6  14  12         70.52         42.13        54.00 o                         
   7  14  12         74.97         26.25        45.21 o                         
   8  14  12         43.35         60.51        25.61 o                         
  -7  15  12        131.94        109.91        23.12 o                         
  -6  15  12         69.12         62.44        16.07 o                         
  -5  15  12        110.77        148.91        15.77 o                         
  -4  15  12        156.08        175.92        15.43 o                         
  -3  15  12         18.63         21.56        10.94 o                         
  -2  15  12        192.25        170.04        15.65 o                         
  -1  15  12        293.52        347.34        33.09 o                         
   0  15  12          7.73         13.84        31.81 o                         
   1  15  12        294.36        335.90        53.11 o                         
   2  15  12        192.54        180.09        22.12 o                         
   3  15  12         18.63         32.26        16.16 o                         
   4  15  12        156.21        162.60        19.91 o                         
   5  15  12        110.77        117.21        25.20 o                         
   6  15  12         69.07        108.94        25.95 o                         
   7  15  12        131.50         65.02        28.52 o                         
  -6  16  12        187.36        228.68        20.65 o                         
  -5  16  12         36.85         38.18        15.57 o                         
  -4  16  12         36.96         59.36        15.81 o                         
  -3  16  12        106.90        107.43        13.99 o                         
  -2  16  12          7.68          8.89        11.49 o                         
  -1  16  12        297.38        250.12        22.47 o                         
   0  16  12       1574.72       1546.68        49.76 o                         
   1  16  12        296.44        243.79        24.68 o                         
   2  16  12          7.58         16.42        20.40 o                         
   3  16  12        107.14        111.87        19.27 o                         
   4  16  12         36.87         51.31        19.29 o                         
   5  16  12         36.96         34.06        19.31 o                         
   6  16  12        187.09        182.59        31.55 o                         
  -5  17  12         21.13         36.48        24.97 o                         
  -4  17  12         33.20         54.16        20.32 o                         
  -3  17  12         36.19         79.61        26.42 o                         
  -2  17  12        224.72        254.52        31.17 o                         
  -1  17  12        238.69        264.32        24.36 o                         
   0  17  12        295.16        308.85        25.36 o                         
   1  17  12        238.76        251.38        24.05 o                         
   2  17  12        224.73        234.47        23.47 o                         
   3  17  12         36.16         21.88        19.39 o                         
   4  17  12         33.04         22.35        20.89 o                         
   5  17  12         21.02         12.00        25.95 o                         
  -4  18  12         52.54        142.31        61.95 o                         
  -3  18  12          9.04         21.13        21.49 o                         
  -2  18  12         50.76         58.91        21.63 o                         
  -1  18  12        364.05        357.24        30.02 o                         
   0  18  12          3.20         21.09        20.74 o                         
   1  18  12        363.86        412.10        31.82 o                         
   2  18  12         50.59         51.99        28.00 o                         
   3  18  12          9.06         23.52        22.74 o                         
  -1  19  12         41.31         56.18        38.73 o                         
   0  19  12          2.79        -17.40        22.56 o                         
   1  19  12         41.36         10.51        45.62 o                         
   1   0  13        100.62         99.21         8.94 o                         
   2   0  13       5271.39       6021.15        91.55 o                         
   3   0  13        529.71        536.92        12.38 o                         
   4   0  13       1540.86       1601.45        27.85 o                         
   5   0  13       3218.75       3122.12        45.96 o                         
   6   0  13        164.85        139.56        10.57 o                         
   7   0  13        303.26        292.24        12.33 o                         
   8   0  13        187.91        199.99        12.25 o                         
   9   0  13       2116.02       1984.46        54.39 o                         
  10   0  13        100.37        127.31        17.97 o                         
  11   0  13         51.47         46.17        30.42 o                         
 -11   1  13        266.71        267.47        21.70 o                         
 -10   1  13         57.53         83.40        15.00 o                         
  -9   1  13        455.17        467.38        24.22 o                         
  -8   1  13       1300.83       1306.24        28.38 o                         
  -7   1  13        423.07        362.80        15.35 o                         
  -6   1  13        611.69        598.70        13.20 o                         
  -5   1  13        511.35        471.11        17.57 o                         
  -4   1  13        347.39        338.22        13.08 o                         
  -3   1  13      13077.39      14771.27       353.69 o                         
  -2   1  13       8056.96       8763.18       118.92 o                         
  -1   1  13       1849.26       1985.82        27.52 o                         
   0   1  13        837.94        747.19        12.52 o                         
   1   1  13       1849.94       1995.58        41.43 o                         
   2   1  13       8057.28       8604.61       130.21 o                         
   3   1  13      13069.04      14099.51       240.63 o                         
   4   1  13        346.45        325.45        15.89 o                         
   5   1  13        510.90        463.15        13.39 o                         
   6   1  13        612.11        623.99        16.62 o                         
   7   1  13        422.85        381.69        20.73 o                         
   8   1  13       1300.47       1273.31        44.10 o                         
   9   1  13        454.92        459.63        24.81 o                         
  10   1  13         57.50         88.37        15.28 o                         
  11   1  13        266.54        272.57        43.13 o                         
 -11   2  13         33.80         55.82        26.31 o                         
 -10   2  13        433.43        414.15        25.97 o                         
  -9   2  13         30.55         35.14        10.86 o                         
  -8   2  13        210.19        225.99        21.26 o                         
  -7   2  13       1152.89       1243.90        26.35 o                         
  -6   2  13        110.11        121.69         9.24 o                         
  -5   2  13        113.39        128.59         6.35 o                         
  -4   2  13       1305.77       1423.93        26.18 o                         
  -3   2  13       3258.43       3619.06        75.20 o                         
  -2   2  13       5738.40       6116.19        73.20 o                         
  -1   2  13       1017.28        922.21        14.47 o                         
   0   2  13       1655.76       1636.60        24.91 o                         
   1   2  13       1017.86        918.36        15.46 o                         
   2   2  13       5738.67       6108.39       103.58 o                         
   3   2  13       3255.13       3473.68        62.77 o                         
   4   2  13       1306.98       1340.89        24.52 o                         
   5   2  13        113.43        125.40        10.02 o                         
   6   2  13        110.53        138.26        10.22 o                         
   7   2  13       1152.16       1267.44        30.86 o                         
   8   2  13        209.53        227.83        27.26 o                         
   9   2  13         30.46         38.86        12.03 o                         
  10   2  13        435.05        461.70        24.87 o                         
  11   2  13         33.82         -1.16        18.64 o                         
 -11   3  13        383.95        440.70        28.93 o                         
 -10   3  13        297.11        306.12        22.05 o                         
  -9   3  13         51.85         44.44        11.42 o                         
  -8   3  13        134.17        147.12        12.24 o                         
  -7   3  13        231.26        237.58        13.58 o                         
  -6   3  13       1420.52       1495.62        26.49 o                         
  -5   3  13       2212.92       2322.89        30.38 o                         
  -4   3  13        242.79        275.52         7.56 o                         
  -3   3  13       3235.31       3348.66        41.43 o                         
  -2   3  13        572.53        619.35        11.89 o                         
  -1   3  13        276.86        275.95         8.16 o                         
   0   3  13       2953.31       2624.76        38.12 o                         
   1   3  13        276.30        277.81         7.14 o                         
   2   3  13        573.33        622.29        12.85 o                         
   3   3  13       3234.18       3245.89        53.34 o                         
   4   3  13        244.22        268.18         9.57 o                         
   5   3  13       2211.16       2282.09        36.47 o                         
   6   3  13       1420.24       1560.53        47.33 o                         
   7   3  13        230.53        282.17        15.38 o                         
   8   3  13        134.57        149.44        11.82 o                         
   9   3  13         52.09         56.54        10.65 o                         
  10   3  13        296.53        358.26        21.02 o                         
  11   3  13        384.87        417.08        29.96 o                         
 -11   4  13          3.53          6.35        16.91 o                         
 -10   4  13        183.01        169.92        18.21 o                         
  -9   4  13        146.09        128.81        16.42 o                         
  -8   4  13       2595.87       2504.04        60.08 o                         
  -7   4  13       1143.32       1055.98        30.33 o                         
  -6   4  13         10.49         25.58         6.16 o                         
  -5   4  13        230.82        215.30        12.42 o                         
  -4   4  13        589.99        517.31        11.00 o                         
  -3   4  13       1715.18       1637.20        20.92 o                         
  -2   4  13       1306.55       1398.44        19.25 o                         
  -1   4  13       1088.92       1120.76        15.59 o                         
   0   4  13          2.10         19.64         2.41 o                         
   1   4  13       1089.75       1101.21        19.04 o                         
   2   4  13       1306.00       1407.86        23.45 o                         
   3   4  13       1716.17       1634.67        26.94 o                         
   4   4  13        590.07        514.08        14.73 o                         
   5   4  13        231.20        195.41        10.69 o                         
   6   4  13         10.42         29.03         6.80 o                         
   7   4  13       1142.79       1074.79        27.23 o                         
   8   4  13       2596.11       2487.62        50.53 o                         
   9   4  13        145.65        157.71        13.46 o
[truncated: 448,822 more chars]
